# Supplementary material for: Novel machine learning method allerStat identifies statistically significant allergen-specific patterns in protein sequences
Source: J Biol Chem. 2023 Apr 21;299(6):104733. doi: 10.1016/j.jbc.2023.104733 (PMC10209033; doi:10.1016/j.jbc.2023.104733)
Supplement: supData4 [file mmc4.xlsx]

## Sheet: alpha=0.01
pattern	length	adjusted-p	supportSum	sup+	sup-	category_num	category
YMVIQGEP	8	0	88	88	0	30	{'olea europaea', 'acacia farnesiana', 'crocus sativus', 'zea mays', 'daucus carota', 'citrullus lanatus', 'asterales', 'arecales', 'glycine max', 'prunus persica', 'solanum lycopersicum', 'prosopis juliflora', 'ananas comosus', 'corylus avellana', 'rosales', 'litchi chinensis', 'sinapis alba', 'triticum aestivum', 'solanum tuberosum', 'caryophyllales', 'poales', 'malpighiales', 'musa acuminata',…
YMVIQ	5	0	124	124	0	39	{'olea europaea', 'acacia farnesiana', 'crocus sativus', 'zea mays', 'fagales', 'daucus carota', 'citrullus lanatus', 'asterales', 'arecales', 'actinidia deliciosa', 'glycine max', 'prunus persica', 'solanum lycopersicum', 'prosopis juliflora', 'bassia scoparia', 'capsicum annuum', 'ananas comosus', 'corylus avellana', 'rosales', 'litchi chinensis', 'sinapis alba', 'triticum aestivum', 'solanum t…
VERLGDYL	8	0	115	115	0	37	{'olea europaea', 'acacia farnesiana', 'crocus sativus', 'zea mays', 'fagales', 'daucus carota', 'citrullus lanatus', 'asterales', 'glycine max', 'prunus persica', 'solanum lycopersicum', 'prosopis juliflora', 'bassia scoparia', 'capsicum annuum', 'ananas comosus', 'corylus avellana', 'rosales', 'litchi chinensis', 'sinapis alba', 'triticum aestivum', 'solanum tuberosum', 'prunus avium', 'caryoph…
TKYMVI	6	0	95	95	0	34	{'olea europaea', 'acacia farnesiana', 'zea mays', 'daucus carota', 'asterales', 'arecales', 'actinidia deliciosa', 'glycine max', 'prunus persica', 'solanum lycopersicum', 'prosopis juliflora', 'bassia scoparia', 'capsicum annuum', 'ananas comosus', 'corylus avellana', 'rosales', 'litchi chinensis', 'sinapis alba', 'triticum aestivum', 'solanum tuberosum', 'prunus avium', 'caryophyllales', 'poal…
FKAFILDG	8	0	62	62	0	3	{'corylus avellana', 'fagales', 'malus domestica'}
KKTGQA	6	0	62	62	0	18	{'lamiales', 'olea europaea', 'malpighiales', 'prosopis juliflora', 'bassia scoparia', 'acacia farnesiana', 'oryza sativa', 'zea mays', 'corylus avellana', 'fagales', 'rosales', 'daucus carota', 'apium graveolens', 'malus domestica', 'asterales', 'helianthus annuus', 'caryophyllales', 'poales'}
KYMVIQGEPGA	11	0	62	62	0	20	{'olea europaea', 'zea mays', 'citrullus lanatus', 'asterales', 'arecales', 'glycine max', 'prunus persica', 'corylus avellana', 'rosales', 'litchi chinensis', 'solanum tuberosum', 'caryophyllales', 'poales', 'malpighiales', 'musa acuminata', 'oryza sativa', 'phoenix dactylifera', 'arachis hypogaea', 'malus domestica', 'cucumis melo'}
TKYMVIQGEPG	11	0	62	62	0	22	{'acacia farnesiana', 'zea mays', 'asterales', 'arecales', 'glycine max', 'prunus persica', 'prosopis juliflora', 'ananas comosus', 'corylus avellana', 'rosales', 'litchi chinensis', 'triticum aestivum', 'solanum tuberosum', 'caryophyllales', 'poales', 'malpighiales', 'musa acuminata', 'oryza sativa', 'phoenix dactylifera', 'arachis hypogaea', 'malus domestica', 'cucumis melo'}
TSVIPAARLFKAF	13	0	62	62	0	2	{'corylus avellana', 'fagales'}
YMVIQGEPGAVIR	13	0	62	62	0	21	{'olea europaea', 'zea mays', 'citrullus lanatus', 'asterales', 'arecales', 'glycine max', 'prunus persica', 'corylus avellana', 'rosales', 'litchi chinensis', 'solanum tuberosum', 'caryophyllales', 'poales', 'malpighiales', 'musa acuminata', 'oryza sativa', 'phoenix dactylifera', 'beta vulgaris', 'arachis hypogaea', 'malus domestica', 'cucumis melo'}
FKAFILD	7	0	66	66	0	6	{'corylus avellana', 'prunus armeniaca', 'fagales', 'fragaria ananassa', 'malus domestica', 'prunus persica'}
GSVWAQS	7	0	66	66	0	28	{'olea europaea', 'acacia farnesiana', 'crocus sativus', 'zea mays', 'fagales', 'daucus carota', 'arecales', 'glycine max', 'prunus persica', 'solanum lycopersicum', 'prosopis juliflora', 'bassia scoparia', 'capsicum annuum', 'corylus avellana', 'rosales', 'litchi chinensis', 'sinapis alba', 'triticum aestivum', 'caryophyllales', 'malpighiales', 'musa acuminata', 'phoenix dactylifera', 'arachis h…
HSDAYN	6	0	66	66	0	4	{'corylus avellana', 'fagales', 'malus domestica', 'castanea sativa'}
MSWQAYVD	8	0	66	66	0	25	{'olea europaea', 'zea mays', 'citrullus lanatus', 'asterales', 'arecales', 'glycine max', 'prunus persica', 'ananas comosus', 'corylus avellana', 'rosales', 'litchi chinensis', 'triticum aestivum', 'prunus avium', 'caryophyllales', 'poales', 'malpighiales', 'musa acuminata', 'phoenix dactylifera', 'citrus sinensis', 'malus domestica', 'apium graveolens', 'helianthus annuus', 'lamiales', 'cucumis…
FILDGD	6	0	60	60	0	3	{'actinidia chinensis', 'fagales', 'malus domestica'}
GDTLEKI	7	0	60	60	0	2	{'prunus avium', 'fagales'}
KYMVIQGEPGAVIR	14	0	60	60	0	20	{'olea europaea', 'zea mays', 'citrullus lanatus', 'asterales', 'arecales', 'glycine max', 'prunus persica', 'corylus avellana', 'rosales', 'litchi chinensis', 'solanum tuberosum', 'caryophyllales', 'poales', 'malpighiales', 'musa acuminata', 'oryza sativa', 'phoenix dactylifera', 'arachis hypogaea', 'malus domestica', 'cucumis melo'}
PFKYVK	6	0	60	60	0	2	{'corylus avellana', 'fagales'}
QGEPGAVIRGKKG	13	0	60	60	0	21	{'olea europaea', 'zea mays', 'citrullus lanatus', 'asterales', 'arecales', 'glycine max', 'prunus persica', 'corylus avellana', 'rosales', 'litchi chinensis', 'solanum tuberosum', 'caryophyllales', 'poales', 'malpighiales', 'musa acuminata', 'oryza sativa', 'phoenix dactylifera', 'arachis hypogaea', 'malus domestica', 'helianthus annuus', 'cucumis melo'}
YMVIQGEPGAVIRG	14	0	60	60	0	20	{'olea europaea', 'zea mays', 'citrullus lanatus', 'asterales', 'arecales', 'glycine max', 'prunus persica', 'corylus avellana', 'rosales', 'litchi chinensis', 'solanum tuberosum', 'caryophyllales', 'poales', 'malpighiales', 'musa acuminata', 'oryza sativa', 'phoenix dactylifera', 'arachis hypogaea', 'malus domestica', 'cucumis melo'}
YVDDHLM	7	0	60	60	0	26	{'olea europaea', 'acacia farnesiana', 'daucus carota', 'citrullus lanatus', 'asterales', 'actinidia deliciosa', 'prunus persica', 'solanum lycopersicum', 'prosopis juliflora', 'bassia scoparia', 'capsicum annuum', 'ananas comosus', 'rosales', 'litchi chinensis', 'sinapis alba', 'prunus avium', 'caryophyllales', 'poales', 'malpighiales', 'prunus dulcis', 'citrus sinensis', 'malus domestica', 'api…
ETTSVIPAA	9	0	57	57	0	2	{'corylus avellana', 'fagales'}
FKAFILDGD	9	0	57	57	0	2	{'fagales', 'malus domestica'}
KMQAMK	6	0	57	57	0	35	{'portunus pelagicus', 'blattodea', 'penaeus monodon', 'erimacrus isenbeckii', 'spirurida', 'litopenaeus vannamei', 'chlamys nobilis', 'portunus sanguinolentus', 'diptera', 'sinonovacula constricta', 'marsupenaeus japonicus', 'euphausia superba', 'venerupis philippinarum', 'balanus rostratus', 'crangon borealis', 'penaeus latisulcatus', 'ascaridida', 'pandalus eous', 'zygentoma', 'solen strictus'…
MVVERLGDYL	10	0	57	57	0	18	{'lamiales', 'olea europaea', 'malpighiales', 'musa acuminata', 'ananas comosus', 'glycine max', 'oryza sativa', 'zea mays', 'phoenix dactylifera', 'corylus avellana', 'fagales', 'litchi chinensis', 'malus domestica', 'asterales', 'helianthus annuus', 'sinapis alba', 'caryophyllales', 'poales'}
VELEEEL	7	0	57	57	0	36	{'portunus pelagicus', 'blattodea', 'penaeus monodon', 'erimacrus isenbeckii', 'spirurida', 'litopenaeus vannamei', 'portunus sanguinolentus', 'diptera', 'marsupenaeus japonicus', 'ommastrephes bartramii', 'euphausia superba', 'charybdis feriatus', 'todarodes pacificus', 'crangon borealis', 'penaeus latisulcatus', 'ascaridida', 'pandalus eous', 'zygentoma', 'sepioteuthis lessoniana', 'procambarus…
VERLGDYLI	9	0	57	57	0	26	{'crocus sativus', 'zea mays', 'fagales', 'daucus carota', 'citrullus lanatus', 'asterales', 'glycine max', 'prunus persica', 'solanum lycopersicum', 'capsicum annuum', 'corylus avellana', 'rosales', 'sinapis alba', 'triticum aestivum', 'prunus avium', 'caryophyllales', 'malpighiales', 'phoenix dactylifera', 'prunus dulcis', 'arachis hypogaea', 'citrus sinensis', 'malus domestica', 'apium graveol…
KAFILDG	7	0	63	63	0	4	{'actinidia chinensis', 'corylus avellana', 'fagales', 'malus domestica'}
LAHSDAY	7	0	63	63	0	4	{'corylus avellana', 'fagales', 'malus domestica', 'castanea sativa'}
LAHSDAYN	8	0	63	63	0	4	{'corylus avellana', 'fagales', 'malus domestica', 'castanea sativa'}
QGEPGAVIR	9	0	63	63	0	22	{'olea europaea', 'zea mays', 'citrullus lanatus', 'asterales', 'arecales', 'glycine max', 'prunus persica', 'corylus avellana', 'rosales', 'litchi chinensis', 'solanum tuberosum', 'caryophyllales', 'poales', 'malpighiales', 'musa acuminata', 'oryza sativa', 'phoenix dactylifera', 'beta vulgaris', 'arachis hypogaea', 'malus domestica', 'helianthus annuus', 'cucumis melo'}
SVIPAARLFKAFIL	14	0	63	63	0	2	{'corylus avellana', 'fagales'}
TSVIPAARLFKA	12	0	63	63	0	2	{'corylus avellana', 'fagales'}
YDEPMTPGQCN	11	0	63	63	0	22	{'olea europaea', 'crocus sativus', 'zea mays', 'citrullus lanatus', 'asterales', 'arecales', 'glycine max', 'prunus persica', 'solanum lycopersicum', 'capsicum annuum', 'ananas comosus', 'corylus avellana', 'rosales', 'litchi chinensis', 'triticum aestivum', 'solanum tuberosum', 'poales', 'malpighiales', 'oryza sativa', 'arachis hypogaea', 'malus domestica', 'cucumis melo'}
YMVIQGEPGAV	11	0	63	63	0	21	{'olea europaea', 'zea mays', 'citrullus lanatus', 'asterales', 'arecales', 'glycine max', 'prunus persica', 'corylus avellana', 'rosales', 'litchi chinensis', 'solanum tuberosum', 'caryophyllales', 'poales', 'malpighiales', 'musa acuminata', 'oryza sativa', 'phoenix dactylifera', 'beta vulgaris', 'arachis hypogaea', 'malus domestica', 'cucumis melo'}
EPMTPGQC	8	0	69	69	0	26	{'olea europaea', 'crocus sativus', 'zea mays', 'citrullus lanatus', 'asterales', 'arecales', 'glycine max', 'prunus persica', 'solanum lycopersicum', 'capsicum annuum', 'ananas comosus', 'corylus avellana', 'rosales', 'litchi chinensis', 'sinapis alba', 'triticum aestivum', 'solanum tuberosum', 'caryophyllales', 'poales', 'malpighiales', 'musa acuminata', 'oryza sativa', 'phoenix dactylifera', '…
TSVIPAA	7	0	69	69	0	2	{'corylus avellana', 'fagales'}
ERLGDYL	7	0	117	117	0	38	{'olea europaea', 'acacia farnesiana', 'crocus sativus', 'zea mays', 'fagales', 'daucus carota', 'citrullus lanatus', 'asterales', 'arecales', 'glycine max', 'prunus persica', 'solanum lycopersicum', 'prosopis juliflora', 'bassia scoparia', 'capsicum annuum', 'ananas comosus', 'corylus avellana', 'rosales', 'litchi chinensis', 'sinapis alba', 'triticum aestivum', 'solanum tuberosum', 'prunus aviu…
GGPGTIKK	8	0	117	117	0	13	{'morus bombycis', 'juglans regia', 'corylus avellana', 'castanea sativa', 'fagales', 'vigna radiata', 'pyrus communis', 'arachis hypogaea', 'fragaria ananassa', 'malus domestica', 'prunus avium', 'glycine max', 'prunus persica'}
VERLGDY	7	0	117	117	0	37	{'olea europaea', 'acacia farnesiana', 'crocus sativus', 'zea mays', 'fagales', 'daucus carota', 'citrullus lanatus', 'asterales', 'glycine max', 'prunus persica', 'solanum lycopersicum', 'prosopis juliflora', 'bassia scoparia', 'capsicum annuum', 'ananas comosus', 'corylus avellana', 'rosales', 'litchi chinensis', 'sinapis alba', 'triticum aestivum', 'solanum tuberosum', 'prunus avium', 'caryoph…
DLERSE	6	0	56	56	0	37	{'portunus pelagicus', 'blattodea', 'penaeus monodon', 'erimacrus isenbeckii', 'litopenaeus vannamei', 'portunus sanguinolentus', 'marsupenaeus japonicus', 'ommastrephes bartramii', 'euphausia superba', 'charybdis feriatus', 'todarodes pacificus', 'venerupis philippinarum', 'balanus rostratus', 'neptunea polycostata', 'crangon borealis', 'penaeus latisulcatus', 'pandalus eous', 'zygentoma', 'sepi…
ELKLFLQ	7	0	56	56	0	28	{'salmo salar', 'macruronus magellanicus', 'merluccius polli', 'merluccius gayi', 'lates calcarifer', 'gadus morhua', 'merluccius australis', 'perciformes', 'lepidorhombus whiffiagonis', 'macruronus novaezelandiae', 'merluccius merluccius', 'sardinops sagax', 'theragra chalcogramma', 'scomber scombrus', 'merluccius capensis', 'trachurus japonicus', 'merluccius productus', 'xiphias gladius', 'scom…
GGSILKI	7	0	56	56	0	2	{'corylus avellana', 'fagales'}
IVELEEEL	8	0	56	56	0	35	{'portunus pelagicus', 'blattodea', 'penaeus monodon', 'erimacrus isenbeckii', 'spirurida', 'litopenaeus vannamei', 'portunus sanguinolentus', 'diptera', 'marsupenaeus japonicus', 'ommastrephes bartramii', 'euphausia superba', 'charybdis feriatus', 'todarodes pacificus', 'crangon borealis', 'penaeus latisulcatus', 'ascaridida', 'pandalus eous', 'zygentoma', 'sepioteuthis lessoniana', 'procambarus…
LFKAFILDGD	10	0	56	56	0	2	{'fagales', 'malus domestica'}
LMCEI	5	0	56	56	0	20	{'olea europaea', 'acacia farnesiana', 'zea mays', 'citrullus lanatus', 'asterales', 'arecales', 'actinidia deliciosa', 'prunus persica', 'prosopis juliflora', 'capsicum annuum', 'ananas comosus', 'corylus avellana', 'rosales', 'caryophyllales', 'poales', 'malpighiales', 'oryza sativa', 'phoenix dactylifera', 'malus domestica', 'cucumis melo'}
NEIKIVA	7	0	56	56	0	2	{'corylus avellana', 'fagales'}
NKYHTKG	7	0	56	56	0	2	{'corylus avellana', 'fagales'}
PGQCNMVVERLGDYL	15	0	56	56	0	18	{'lamiales', 'olea europaea', 'malpighiales', 'musa acuminata', 'ananas comosus', 'glycine max', 'oryza sativa', 'zea mays', 'phoenix dactylifera', 'corylus avellana', 'fagales', 'litchi chinensis', 'malus domestica', 'asterales', 'helianthus annuus', 'sinapis alba', 'caryophyllales', 'poales'}
SVIPAARLFKAFILDG	16	0	56	56	0	2	{'corylus avellana', 'fagales'}
EPMTPGQCN	9	0	67	67	0	26	{'olea europaea', 'crocus sativus', 'zea mays', 'citrullus lanatus', 'asterales', 'arecales', 'glycine max', 'prunus persica', 'solanum lycopersicum', 'capsicum annuum', 'ananas comosus', 'corylus avellana', 'rosales', 'litchi chinensis', 'sinapis alba', 'triticum aestivum', 'solanum tuberosum', 'caryophyllales', 'poales', 'malpighiales', 'musa acuminata', 'oryza sativa', 'phoenix dactylifera', '…
GSVWAQ	6	0	67	67	0	28	{'olea europaea', 'acacia farnesiana', 'crocus sativus', 'zea mays', 'fagales', 'daucus carota', 'arecales', 'glycine max', 'prunus persica', 'solanum lycopersicum', 'prosopis juliflora', 'bassia scoparia', 'capsicum annuum', 'corylus avellana', 'rosales', 'litchi chinensis', 'sinapis alba', 'triticum aestivum', 'caryophyllales', 'malpighiales', 'musa acuminata', 'phoenix dactylifera', 'arachis h…
GTIKKITF	8	0	67	67	0	10	{'morus bombycis', 'corylus avellana', 'castanea sativa', 'fagales', 'pyrus communis', 'fragaria ananassa', 'malus domestica', 'prunus avium', 'glycine max', 'prunus persica'}
MSWQAYV	7	0	67	67	0	25	{'olea europaea', 'zea mays', 'citrullus lanatus', 'asterales', 'arecales', 'glycine max', 'prunus persica', 'ananas comosus', 'corylus avellana', 'rosales', 'litchi chinensis', 'triticum aestivum', 'prunus avium', 'caryophyllales', 'poales', 'malpighiales', 'musa acuminata', 'phoenix dactylifera', 'citrus sinensis', 'malus domestica', 'apium graveolens', 'helianthus annuus', 'lamiales', 'cucumis…
EGNGGPGTIKKI	12	0	92	92	0	9	{'morus bombycis', 'juglans regia', 'corylus avellana', 'castanea sativa', 'fagales', 'vigna radiata', 'pyrus communis', 'malus domestica', 'glycine max'}
EGNGGPGTIKK	11	0	94	94	0	10	{'morus bombycis', 'juglans regia', 'corylus avellana', 'castanea sativa', 'fagales', 'vigna radiata', 'pyrus communis', 'arachis hypogaea', 'malus domestica', 'glycine max'}
GAVIRGKKG	9	0	94	94	0	30	{'olea europaea', 'zea mays', 'fagales', 'citrullus lanatus', 'asterales', 'arecales', 'actinidia deliciosa', 'glycine max', 'prunus persica', 'solanum lycopersicum', 'capsicum annuum', 'corylus avellana', 'rosales', 'litchi chinensis', 'solanum tuberosum', 'prunus avium', 'caryophyllales', 'poales', 'malpighiales', 'musa acuminata', 'oryza sativa', 'phoenix dactylifera', 'prunus dulcis', 'arachi…
GIYDEP	6	0	94	94	0	29	{'olea europaea', 'acacia farnesiana', 'zea mays', 'citrullus lanatus', 'asterales', 'arecales', 'actinidia deliciosa', 'glycine max', 'prunus persica', 'solanum lycopersicum', 'prosopis juliflora', 'bassia scoparia', 'capsicum annuum', 'corylus avellana', 'rosales', 'litchi chinensis', 'triticum aestivum', 'solanum tuberosum', 'prunus avium', 'caryophyllales', 'poales', 'malpighiales', 'oryza sa…
GNGGPGTIKKI	11	0	94	94	0	9	{'morus bombycis', 'juglans regia', 'corylus avellana', 'castanea sativa', 'fagales', 'vigna radiata', 'pyrus communis', 'malus domestica', 'glycine max'}
PKVAPQ	6	0	94	94	0	4	{'morus alba', 'morus bombycis', 'corylus avellana', 'fagales'}
TKYMVIQ	7	0	94	94	0	34	{'olea europaea', 'acacia farnesiana', 'zea mays', 'daucus carota', 'asterales', 'arecales', 'actinidia deliciosa', 'glycine max', 'prunus persica', 'solanum lycopersicum', 'prosopis juliflora', 'bassia scoparia', 'capsicum annuum', 'ananas comosus', 'corylus avellana', 'rosales', 'litchi chinensis', 'sinapis alba', 'triticum aestivum', 'solanum tuberosum', 'prunus avium', 'caryophyllales', 'poal…
EGNGGPGTIK	10	0	97	97	0	10	{'morus bombycis', 'juglans regia', 'corylus avellana', 'castanea sativa', 'fagales', 'vigna radiata', 'pyrus communis', 'arachis hypogaea', 'malus domestica', 'glycine max'}
EGNGGPGT	8	0	100	100	0	11	{'morus bombycis', 'juglans regia', 'corylus avellana', 'castanea sativa', 'fagales', 'vigna radiata', 'pyrus communis', 'arachis hypogaea', 'malus domestica', 'morus alba', 'glycine max'}
EVHAVKP	7	0	50	50	0	2	{'secale cereale', 'poales'}
GHDGSVW	7	0	50	50	0	18	{'lamiales', 'olea europaea', 'malpighiales', 'musa acuminata', 'crocus sativus', 'zea mays', 'phoenix dactylifera', 'corylus avellana', 'fagales', 'rosales', 'pyrus communis', 'daucus carota', 'triticum aestivum', 'litchi chinensis', 'malus domestica', 'apium graveolens', 'arecales', 'prunus persica'}
IKIVATP	7	0	50	50	0	2	{'actinidia deliciosa', 'fagales'}
IVELEEELRVVGNNLKSLEVSEEKA	25	0	50	50	0	30	{'portunus pelagicus', 'blattodea', 'penaeus monodon', 'erimacrus isenbeckii', 'spirurida', 'litopenaeus vannamei', 'portunus sanguinolentus', 'diptera', 'marsupenaeus japonicus', 'euphausia superba', 'crangon borealis', 'penaeus latisulcatus', 'ascaridida', 'pandalus eous', 'zygentoma', 'procambarus clarkii', 'homarus americanus', 'paralithodes camtschaticus', 'chionoecetes opilio', 'eriocheir s…
KIVELEEELR	10	0	50	50	0	29	{'portunus pelagicus', 'blattodea', 'penaeus monodon', 'erimacrus isenbeckii', 'litopenaeus vannamei', 'portunus sanguinolentus', 'diptera', 'marsupenaeus japonicus', 'euphausia superba', 'crangon borealis', 'penaeus latisulcatus', 'ascaridida', 'pandalus eous', 'zygentoma', 'procambarus clarkii', 'homarus americanus', 'paralithodes camtschaticus', 'chionoecetes opilio', 'eriocheir sinensis', 'pa…
KKTGQAL	7	0	50	50	0	17	{'lamiales', 'olea europaea', 'malpighiales', 'prosopis juliflora', 'bassia scoparia', 'acacia farnesiana', 'oryza sativa', 'zea mays', 'corylus avellana', 'fagales', 'rosales', 'daucus carota', 'malus domestica', 'asterales', 'apium graveolens', 'caryophyllales', 'poales'}
KYHTKGD	7	0	50	50	0	4	{'corylus avellana', 'arachis hypogaea', 'fagales', 'fragaria ananassa'}
LFKAFILDGDN	11	0	50	50	0	2	{'fagales', 'malus domestica'}
LMCEIE	6	0	50	50	0	17	{'prosopis juliflora', 'olea europaea', 'malpighiales', 'capsicum annuum', 'cucumis melo', 'actinidia deliciosa', 'acacia farnesiana', 'zea mays', 'oryza sativa', 'corylus avellana', 'rosales', 'citrullus lanatus', 'malus domestica', 'asterales', 'caryophyllales', 'poales', 'prunus persica'}
RLEDELV	7	0	50	50	0	30	{'portunus pelagicus', 'blattodea', 'penaeus monodon', 'erimacrus isenbeckii', 'spirurida', 'litopenaeus vannamei', 'portunus sanguinolentus', 'diptera', 'marsupenaeus japonicus', 'euphausia superba', 'crangon borealis', 'penaeus latisulcatus', 'ascaridida', 'pandalus eous', 'procambarus clarkii', 'homarus americanus', 'paralithodes camtschaticus', 'chionoecetes opilio', 'eriocheir sinensis', 'pa…
RLFKAFILDGDNL	13	0	50	50	0	2	{'fagales', 'malus domestica'}
TPGQCNMVVE	10	0	50	50	0	16	{'lamiales', 'olea europaea', 'malpighiales', 'musa acuminata', 'ananas comosus', 'glycine max', 'oryza sativa', 'zea mays', 'phoenix dactylifera', 'corylus avellana', 'fagales', 'litchi chinensis', 'malus domestica', 'sinapis alba', 'caryophyllales', 'poales'}
VATPDGG	7	0	50	50	0	2	{'actinidia deliciosa', 'fagales'}
VWAQSA	6	0	50	50	0	21	{'olea europaea', 'acacia farnesiana', 'crocus sativus', 'asterales', 'prunus persica', 'solanum lycopersicum', 'prosopis juliflora', 'bassia scoparia', 'capsicum annuum', 'corylus avellana', 'rosales', 'litchi chinensis', 'sinapis alba', 'solanum tuberosum', 'caryophyllales', 'poales', 'malpighiales', 'oryza sativa', 'malus domestica', 'helianthus annuus', 'lamiales'}
DRKYDE	6	0	53	53	0	36	{'portunus pelagicus', 'penaeus monodon', 'erimacrus isenbeckii', 'spirurida', 'litopenaeus vannamei', 'portunus sanguinolentus', 'sinonovacula constricta', 'marsupenaeus japonicus', 'euphausia superba', 'venerupis philippinarum', 'balanus rostratus', 'crangon borealis', 'penaeus latisulcatus', 'ascaridida', 'pandalus eous', 'solen strictus', 'procambarus clarkii', 'homarus americanus', 'paralith…
EEDLERSEE	9	0	53	53	0	35	{'portunus pelagicus', 'blattodea', 'penaeus monodon', 'erimacrus isenbeckii', 'litopenaeus vannamei', 'portunus sanguinolentus', 'marsupenaeus japonicus', 'ommastrephes bartramii', 'euphausia superba', 'charybdis feriatus', 'todarodes pacificus', 'neptunea polycostata', 'crangon borealis', 'penaeus latisulcatus', 'pandalus eous', 'zygentoma', 'sepioteuthis lessoniana', 'procambarus clarkii', 'ho…
EEDLERSEER	10	0	53	53	0	35	{'portunus pelagicus', 'blattodea', 'penaeus monodon', 'erimacrus isenbeckii', 'litopenaeus vannamei', 'portunus sanguinolentus', 'marsupenaeus japonicus', 'ommastrephes bartramii', 'euphausia superba', 'charybdis feriatus', 'todarodes pacificus', 'neptunea polycostata', 'crangon borealis', 'penaeus latisulcatus', 'pandalus eous', 'zygentoma', 'sepioteuthis lessoniana', 'procambarus clarkii', 'ho…
EKEKYK	6	0	53	53	0	37	{'perna viridis', 'portunus pelagicus', 'blattodea', 'penaeus monodon', 'erimacrus isenbeckii', 'litopenaeus vannamei', 'portunus sanguinolentus', 'sinonovacula constricta', 'marsupenaeus japonicus', 'euphausia superba', 'haliotis diversicolor', 'venerupis philippinarum', 'balanus rostratus', 'penaeus latisulcatus', 'pandalus eous', 'solen strictus', 'procambarus clarkii', 'homarus americanus', '…
ETTSVIPAARLFK	13	0	53	53	0	2	{'corylus avellana', 'fagales'}
GVFNYETE	8	0	53	53	0	3	{'corylus avellana', 'fagales', 'malus domestica'}
HAVKP	5	0	53	53	0	3	{'secale cereale', 'eurotiales', 'poales'}
ILDGDNL	7	0	53	53	0	2	{'fagales', 'malus domestica'}
KYDEVARKL	9	0	53	53	0	31	{'portunus pelagicus', 'blattodea', 'penaeus monodon', 'erimacrus isenbeckii', 'spirurida', 'litopenaeus vannamei', 'portunus sanguinolentus', 'diptera', 'marsupenaeus japonicus', 'euphausia superba', 'crangon borealis', 'penaeus latisulcatus', 'ascaridida', 'pandalus eous', 'zygentoma', 'procambarus clarkii', 'homarus americanus', 'paralithodes camtschaticus', 'chionoecetes opilio', 'eriocheir s…
VIRGKKGS	8	0	53	53	0	22	{'olea europaea', 'crocus sativus', 'zea mays', 'fagales', 'daucus carota', 'arecales', 'prunus persica', 'corylus avellana', 'rosales', 'prunus avium', 'poales', 'malpighiales', 'musa acuminata', 'oryza sativa', 'phoenix dactylifera', 'prunus dulcis', 'citrus sinensis', 'malus domestica', 'apium graveolens', 'lamiales', 'cucumis melo', 'pyrus communis'}
VIRGKKGSGG	10	0	53	53	0	22	{'olea europaea', 'crocus sativus', 'zea mays', 'fagales', 'daucus carota', 'arecales', 'prunus persica', 'corylus avellana', 'rosales', 'prunus avium', 'poales', 'malpighiales', 'musa acuminata', 'oryza sativa', 'phoenix dactylifera', 'prunus dulcis', 'citrus sinensis', 'malus domestica', 'apium graveolens', 'lamiales', 'cucumis melo', 'pyrus communis'}
AFVLDADNL	9	0	38	38	0	9	{'juglans regia', 'castanea sativa', 'rubus idaeus', 'fagales', 'pyrus communis', 'fragaria ananassa', 'malus domestica', 'prunus avium', 'prunus persica'}
AGDSDGDG	8	0	38	38	0	23	{'macruronus magellanicus', 'merluccius polli', 'gadus callarias', 'merluccius gayi', 'lates calcarifer', 'gadus morhua', 'merluccius australis', 'macruronus novaezelandiae', 'rana esculenta', 'merluccius merluccius', 'theragra chalcogramma', 'scomber scombrus', 'merluccius capensis', 'trachurus japonicus', 'merluccius productus', 'xiphias gladius', 'scomber japonicus', 'evynnis japonica', 'sebas…
AIKKKMQAMKLEKD	14	0	38	38	0	24	{'portunus pelagicus', 'blattodea', 'penaeus monodon', 'erimacrus isenbeckii', 'litopenaeus vannamei', 'portunus sanguinolentus', 'diptera', 'marsupenaeus japonicus', 'charybdis feriatus', 'penaeus latisulcatus', 'pandalus eous', 'zygentoma', 'homarus americanus', 'paralithodes camtschaticus', 'chionoecetes opilio', 'eriocheir sinensis', 'pandalus rosenbergii', 'scylla serrata', 'portunus tritube…
AVKQAYA	7	0	38	38	0	2	{'secale cereale', 'poales'}
DGGSILKI	8	0	38	38	0	2	{'corylus avellana', 'fagales'}
DNLFPKVAPQA	11	0	38	38	0	3	{'morus alba', 'morus bombycis', 'fagales'}
EFCEI	5	0	38	38	0	2	{'lamiales', 'olea europaea'}
EGLYSM	6	0	38	38	0	2	{'lamiales', 'olea europaea'}
EPMTPGQCNMVVER	14	0	38	38	0	12	{'olea europaea', 'musa acuminata', 'oryza sativa', 'ananas comosus', 'glycine max', 'zea mays', 'phoenix dactylifera', 'litchi chinensis', 'malus domestica', 'sinapis alba', 'caryophyllales', 'poales'}
EVAALNRRIQL	11	0	38	38	0	29	{'portunus pelagicus', 'blattodea', 'penaeus monodon', 'erimacrus isenbeckii', 'litopenaeus vannamei', 'portunus sanguinolentus', 'diptera', 'marsupenaeus japonicus', 'euphausia superba', 'crangon borealis', 'penaeus latisulcatus', 'pandalus eous', 'zygentoma', 'procambarus clarkii', 'homarus americanus', 'paralithodes camtschaticus', 'chionoecetes opilio', 'eriocheir sinensis', 'pandalus rosenbe…
GAVIRGKKGSGGI	13	0	38	38	0	13	{'lamiales', 'olea europaea', 'malpighiales', 'cucumis melo', 'oryza sativa', 'zea mays', 'corylus avellana', 'fagales', 'prunus dulcis', 'citrus sinensis', 'malus domestica', 'prunus avium', 'prunus persica'}
GGPGTIKKITFGE	13	0	38	38	0	7	{'castanea sativa', 'fagales', 'pyrus communis', 'fragaria ananassa', 'malus domestica', 'prunus avium', 'prunus persica'}
GGSILKISN	9	0	38	38	0	2	{'corylus avellana', 'fagales'}
GNGGPGTIKKIS	12	0	38	38	0	2	{'vigna radiata', 'fagales'}
GNGGPGTIKKISF	13	0	38	38	0	2	{'vigna radiata', 'fagales'}
GVFNYETETTSVIP	14	0	38	38	0	3	{'corylus avellana', 'fagales', 'malus domestica'}
ILKISNK	7	0	38	38	0	2	{'corylus avellana', 'fagales'}
KITFGEGS	8	0	38	38	0	7	{'castanea sativa', 'fagales', 'pyrus communis', 'fragaria ananassa', 'malus domestica', 'prunus avium', 'prunus persica'}
KKGPGG	6	0	38	38	0	18	{'solanum lycopersicum', 'prosopis juliflora', 'malpighiales', 'capsicum annuum', 'cucumis melo', 'glycine max', 'bassia scoparia', 'acacia farnesiana', 'corylus avellana', 'citrullus lanatus', 'arachis hypogaea', 'litchi chinensis', 'malus domestica', 'asterales', 'solanum tuberosum', 'caryophyllales', 'actinidia deliciosa', 'prunus persica'}
KKGSGGI	7	0	38	38	0	13	{'lamiales', 'olea europaea', 'malpighiales', 'cucumis melo', 'oryza sativa', 'zea mays', 'corylus avellana', 'fagales', 'prunus dulcis', 'citrus sinensis', 'malus domestica', 'prunus avium', 'prunus persica'}
KKMQAMKLEKDN	12	0	38	38	0	23	{'blattodea', 'penaeus monodon', 'erimacrus isenbeckii', 'litopenaeus vannamei', 'portunus sanguinolentus', 'diptera', 'marsupenaeus japonicus', 'charybdis feriatus', 'penaeus latisulcatus', 'pandalus eous', 'zygentoma', 'homarus americanus', 'paralithodes camtschaticus', 'chionoecetes opilio', 'eriocheir sinensis', 'pandalus rosenbergii', 'scylla serrata', 'portunus trituberculatus', 'farfantepe…
LAEEAD	6	0	38	38	0	31	{'portunus pelagicus', 'penaeus monodon', 'erimacrus isenbeckii', 'spirurida', 'litopenaeus vannamei', 'portunus sanguinolentus', 'diptera', 'sinonovacula constricta', 'marsupenaeus japonicus', 'euphausia superba', 'crangon borealis', 'penaeus latisulcatus', 'ascaridida', 'pandalus eous', 'zygentoma', 'procambarus clarkii', 'homarus americanus', 'paralithodes camtschaticus', 'chionoecetes opilio'…
LNTVNGTT	8	0	38	38	0	2	{'lamiales', 'olea europaea'}
NKLGMYP	7	0	38	38	0	2	{'lamiales', 'olea europaea'}
NKLGMYPP	8	0	38	38	0	2	{'lamiales', 'olea europaea'}
PGSLAPT	7	0	38	38	0	15	{'malpighiales', 'musa acuminata', 'crocus sativus', 'ananas comosus', 'phoenix dactylifera', 'corylus avellana', 'rosales', 'pyrus communis', 'arachis hypogaea', 'litchi chinensis', 'malus domestica', 'asterales', 'caryophyllales', 'glycine max', 'prunus persica'}
PGSLAPTG	8	0	38	38	0	15	{'malpighiales', 'musa acuminata', 'crocus sativus', 'ananas comosus', 'phoenix dactylifera', 'corylus avellana', 'rosales', 'pyrus communis', 'arachis hypogaea', 'litchi chinensis', 'malus domestica', 'asterales', 'caryophyllales', 'glycine max', 'prunus persica'}
TVNGTTRT	8	0	38	38	0	2	{'lamiales', 'olea europaea'}
VELEEELRVVGNNLKSLEVSEEKAN	25	0	38	38	0	29	{'portunus pelagicus', 'blattodea', 'penaeus monodon', 'erimacrus isenbeckii', 'litopenaeus vannamei', 'portunus sanguinolentus', 'diptera', 'marsupenaeus japonicus', 'euphausia superba', 'crangon borealis', 'penaeus latisulcatus', 'pandalus eous', 'zygentoma', 'procambarus clarkii', 'homarus americanus', 'paralithodes camtschaticus', 'chionoecetes opilio', 'eriocheir sinensis', 'pandalus rosenbe…
VIRGKKGSGGI	11	0	38	38	0	13	{'lamiales', 'olea europaea', 'malpighiales', 'cucumis melo', 'oryza sativa', 'zea mays', 'corylus avellana', 'fagales', 'prunus dulcis', 'citrus sinensis', 'malus domestica', 'prunus avium', 'prunus persica'}
VKAGKE	6	0	38	38	0	6	{'prunus armeniaca', 'pyrus communis', 'fragaria ananassa', 'malus domestica', 'prunus avium', 'prunus persica'}
AEARAEFAERSVQKLQKEVDRLEDELVNEK	30	0	30	30	0	26	{'portunus pelagicus', 'panulirus stimpsoni', 'penaeus monodon', 'erimacrus isenbeckii', 'litopenaeus vannamei', 'portunus sanguinolentus', 'marsupenaeus japonicus', 'euphausia superba', 'crangon borealis', 'penaeus latisulcatus', 'pandalus eous', 'procambarus clarkii', 'homarus americanus', 'paralithodes camtschaticus', 'chionoecetes opilio', 'eriocheir sinensis', 'pandalus rosenbergii', 'scylla…
AEEVKV	6	0	30	30	0	2	{'poales', 'manihot esculenta'}
ALIIGIYDEP	10	0	30	30	0	17	{'solanum lycopersicum', 'prosopis juliflora', 'malpighiales', 'capsicum annuum', 'cucumis melo', 'glycine max', 'corylus avellana', 'prunus dulcis', 'arecales', 'arachis hypogaea', 'litchi chinensis', 'asterales', 'citrus sinensis', 'solanum tuberosum', 'prunus avium', 'actinidia deliciosa', 'prunus persica'}
CGYKD	5	0	30	30	0	3	{'oryza sativa', 'poales', 'zea mays'}
DEHLMCEI	8	0	30	30	0	7	{'olea europaea', 'cucumis melo', 'oryza sativa', 'zea mays', 'phoenix dactylifera', 'corylus avellana', 'poales'}
DQTFAEL	7	0	30	30	0	21	{'sinonovacula constricta', 'ommastrephes bartramii', 'haliotis diversicolor', 'todarodes pacificus', 'venerupis philippinarum', 'balanus rostratus', 'neptunea polycostata', 'zygentoma', 'sepioteuthis lessoniana', 'solen strictus', 'fulvia mutica', 'scapharca broughtonii', 'crassostrea virginica', 'pseudocardium sachalinensis', 'sepia esculenta', 'haliotis discus', 'crassostrea gigas', 'tresus ke…
EEDLERSEERLNTATTKLA	19	0	30	30	0	26	{'portunus pelagicus', 'panulirus stimpsoni', 'penaeus monodon', 'erimacrus isenbeckii', 'litopenaeus vannamei', 'portunus sanguinolentus', 'marsupenaeus japonicus', 'euphausia superba', 'crangon borealis', 'penaeus latisulcatus', 'pandalus eous', 'procambarus clarkii', 'homarus americanus', 'paralithodes camtschaticus', 'chionoecetes opilio', 'eriocheir sinensis', 'pandalus rosenbergii', 'scylla…
EEDLERSEERLNTATTKLAEASQAADESERMRKVLENRS	39	0	30	30	0	26	{'portunus pelagicus', 'panulirus stimpsoni', 'penaeus monodon', 'erimacrus isenbeckii', 'litopenaeus vannamei', 'portunus sanguinolentus', 'marsupenaeus japonicus', 'euphausia superba', 'crangon borealis', 'penaeus latisulcatus', 'pandalus eous', 'procambarus clarkii', 'homarus americanus', 'paralithodes camtschaticus', 'chionoecetes opilio', 'eriocheir sinensis', 'pandalus rosenbergii', 'scylla…
EIKEEHVKAGKEKA	14	0	30	30	0	5	{'pyrus communis', 'fragaria ananassa', 'malus domestica', 'prunus avium', 'prunus persica'}
EKISYE	6	0	30	30	0	10	{'juglans regia', 'corylus avellana', 'castanea sativa', 'fagales', 'rubus idaeus', 'pyrus communis', 'fragaria ananassa', 'malus domestica', 'prunus avium', 'prunus persica'}
FVLDADNLIPKIAPQA	16	0	30	30	0	4	{'rubus idaeus', 'fragaria ananassa', 'malus domestica', 'pyrus communis'}
GDGGVGT	7	0	30	30	0	10	{'rubus idaeus', 'vigna radiata', 'prunus armeniaca', 'daucus carota', 'fragaria ananassa', 'malus domestica', 'apium graveolens', 'prunus avium', 'actinidia deliciosa', 'prunus persica'}
GGTKYMVIQGEPGAVIR	17	0	30	30	0	14	{'malpighiales', 'musa acuminata', 'cucumis melo', 'zea mays', 'corylus avellana', 'rosales', 'arachis hypogaea', 'litchi chinensis', 'malus domestica', 'asterales', 'solanum tuberosum', 'caryophyllales', 'glycine max', 'prunus persica'}
IDQDKSGFI	9	0	30	30	0	23	{'salmo salar', 'macruronus magellanicus', 'merluccius polli', 'lates calcarifer', 'gadus morhua', 'merluccius australis', 'perciformes', 'macruronus novaezelandiae', 'sardinops sagax', 'merluccius capensis', 'trachurus japonicus', 'merluccius productus', 'xiphias gladius', 'scomber japonicus', 'evynnis japonica', 'sebastes marinus', 'oncorhynchus mykiss', 'cyprinus carpio', 'merluccius paradoxus…
IDQDKSGFIEE	11	0	30	30	0	23	{'salmo salar', 'macruronus magellanicus', 'merluccius polli', 'lates calcarifer', 'gadus morhua', 'merluccius australis', 'perciformes', 'macruronus novaezelandiae', 'sardinops sagax', 'merluccius capensis', 'trachurus japonicus', 'merluccius productus', 'xiphias gladius', 'scomber japonicus', 'evynnis japonica', 'sebastes marinus', 'oncorhynchus mykiss', 'cyprinus carpio', 'merluccius paradoxus…
ILKISNKYHTKGDHE	15	0	30	30	0	2	{'corylus avellana', 'fagales'}
ISDELD	6	0	30	30	0	21	{'perna viridis', 'sinonovacula constricta', 'ommastrephes bartramii', 'haliotis diversicolor', 'todarodes pacificus', 'venerupis philippinarum', 'balanus rostratus', 'neptunea polycostata', 'sepioteuthis lessoniana', 'solen strictus', 'fulvia mutica', 'scapharca broughtonii', 'crassostrea virginica', 'pseudocardium sachalinensis', 'sepia esculenta', 'haliotis discus', 'crassostrea gigas', 'tresu…
KLAEASQAADESERMRKVLENRSL	24	0	30	30	0	26	{'portunus pelagicus', 'panulirus stimpsoni', 'penaeus monodon', 'erimacrus isenbeckii', 'litopenaeus vannamei', 'portunus sanguinolentus', 'marsupenaeus japonicus', 'crangon borealis', 'penaeus latisulcatus', 'pandalus eous', 'zygentoma', 'procambarus clarkii', 'homarus americanus', 'paralithodes camtschaticus', 'chionoecetes opilio', 'eriocheir sinensis', 'pandalus rosenbergii', 'scylla serrata…
KYDEVARKLAMVEADLERAEERAETGE	27	0	30	30	0	18	{'pandalus eous', 'marsupenaeus japonicus', 'pandalus rosenbergii', 'portunus pelagicus', 'procambarus clarkii', 'farfantepenaeus aztecus', 'oratosquilla oratoria', 'blattodea', 'penaeus monodon', 'homarus americanus', 'paralithodes camtschaticus', 'penaeus latisulcatus', 'oribatida', 'metapenaeus ensis', 'litopenaeus vannamei', 'panulirus stimpsoni', 'macrobrachium rosenbergii', 'crangon boreali…
LDQTFAE	7	0	30	30	0	21	{'chlamys nobilis', 'sinonovacula constricta', 'ommastrephes bartramii', 'haliotis diversicolor', 'todarodes pacificus', 'venerupis philippinarum', 'balanus rostratus', 'neptunea polycostata', 'sepioteuthis lessoniana', 'solen strictus', 'fulvia mutica', 'scapharca broughtonii', 'crassostrea virginica', 'pseudocardium sachalinensis', 'sepia esculenta', 'haliotis discus', 'crassostrea gigas', 'tre…
LFKAFVLDADNLIPK	15	0	30	30	0	7	{'juglans regia', 'castanea sativa', 'rubus idaeus', 'fagales', 'pyrus communis', 'malus domestica', 'fragaria ananassa'}
LGDYLIE	7	0	30	30	0	18	{'solanum lycopersicum', 'malpighiales', 'capsicum annuum', 'cucumis melo', 'crocus sativus', 'zea mays', 'phoenix dactylifera', 'rosales', 'daucus carota', 'prunus dulcis', 'citrullus lanatus', 'citrus sinensis', 'malus domestica', 'sinapis alba', 'prunus avium', 'caryophyllales', 'poales', 'prunus persica'}
MDAIKKKMQAMKLEKDN	17	0	30	30	0	21	{'blattodea', 'penaeus monodon', 'erimacrus isenbeckii', 'litopenaeus vannamei', 'portunus sanguinolentus', 'diptera', 'marsupenaeus japonicus', 'charybdis feriatus', 'penaeus latisulcatus', 'pandalus eous', 'homarus americanus', 'paralithodes camtschaticus', 'chionoecetes opilio', 'eriocheir sinensis', 'pandalus rosenbergii', 'scylla serrata', 'portunus trituberculatus', 'farfantepenaeus aztecus…
NAEGEVAALN	10	0	30	30	0	26	{'portunus pelagicus', 'panulirus stimpsoni', 'penaeus monodon', 'erimacrus isenbeckii', 'litopenaeus vannamei', 'portunus sanguinolentus', 'marsupenaeus japonicus', 'euphausia superba', 'crangon borealis', 'penaeus latisulcatus', 'pandalus eous', 'procambarus clarkii', 'homarus americanus', 'paralithodes camtschaticus', 'chionoecetes opilio', 'eriocheir sinensis', 'pandalus rosenbergii', 'scylla…
NAEGEVAALNRRIQL	15	0	30	30	0	26	{'portunus pelagicus', 'panulirus stimpsoni', 'penaeus monodon', 'erimacrus isenbeckii', 'litopenaeus vannamei', 'portunus sanguinolentus', 'marsupenaeus japonicus', 'euphausia superba', 'crangon borealis', 'penaeus latisulcatus', 'pandalus eous', 'procambarus clarkii', 'homarus americanus', 'paralithodes camtschaticus', 'chionoecetes opilio', 'eriocheir sinensis', 'pandalus rosenbergii', 'scylla…
NLIPKV	6	0	30	30	0	5	{'juglans regia', 'corylus avellana', 'castanea sativa', 'prunus armeniaca', 'fagales'}
NPNYLA	6	0	30	30	0	3	{'oryza sativa', 'poales', 'zea mays'}
PDGGSILKISNKYHTKG	17	0	30	30	0	2	{'corylus avellana', 'fagales'}
PGTLAPTGL	9	0	30	30	0	19	{'acacia farnesiana', 'zea mays', 'citrullus lanatus', 'actinidia deliciosa', 'prunus persica', 'solanum lycopersicum', 'prosopis juliflora', 'bassia scoparia', 'capsicum annuum', 'rosales', 'sinapis alba', 'solanum tuberosum', 'prunus avium', 'caryophyllales', 'malpighiales', 'prunus dulcis', 'citrus sinensis', 'malus domestica', 'cucumis melo'}
RLGDYLID	8	0	30	30	0	15	{'lamiales', 'malpighiales', 'cucumis melo', 'corylus avellana', 'fagales', 'rosales', 'pyrus communis', 'triticum aestivum', 'beta vulgaris', 'arachis hypogaea', 'malus domestica', 'asterales', 'apium graveolens', 'arecales', 'glycine max'}
RMDALENQLKEARFLAEEAD	20	0	30	30	0	26	{'portunus pelagicus', 'panulirus stimpsoni', 'penaeus monodon', 'erimacrus isenbeckii', 'litopenaeus vannamei', 'portunus sanguinolentus', 'diptera', 'marsupenaeus japonicus', 'crangon borealis', 'penaeus latisulcatus', 'pandalus eous', 'zygentoma', 'procambarus clarkii', 'homarus americanus', 'paralithodes camtschaticus', 'chionoecetes opilio', 'eriocheir sinensis', 'pandalus rosenbergii', 'scy…
SILKISNKYHTKGD	14	0	30	30	0	2	{'corylus avellana', 'fagales'}
TFTEVG	6	0	30	30	0	2	{'lamiales', 'olea europaea'}
VERLGDYLL	9	0	30	30	0	9	{'olea europaea', 'malpighiales', 'ananas comosus', 'zea mays', 'corylus avellana', 'rosales', 'asterales', 'helianthus annuus', 'poales'}
WYGKP	5	0	30	30	0	4	{'oryza sativa', 'poales', 'malasseziales', 'zea mays'}
YCDTCRA	7	0	30	30	0	3	{'lamiales', 'olea europaea', 'zea mays'}
YETKLV	6	0	30	30	0	4	{'prunus avium', 'prunus persica', 'fragaria ananassa', 'malus domestica'}
KYMVIQ	6	0	122	122	0	38	{'olea europaea', 'acacia farnesiana', 'crocus sativus', 'zea mays', 'fagales', 'daucus carota', 'citrullus lanatus', 'asterales', 'arecales', 'actinidia deliciosa', 'glycine max', 'prunus persica', 'solanum lycopersicum', 'prosopis juliflora', 'bassia scoparia', 'capsicum annuum', 'ananas comosus', 'corylus avellana', 'rosales', 'litchi chinensis', 'sinapis alba', 'triticum aestivum', 'solanum t…
VIRGKKG	7	0	122	122	0	38	{'olea europaea', 'crocus sativus', 'zea mays', 'fagales', 'daucus carota', 'citrullus lanatus', 'asterales', 'arecales', 'actinidia deliciosa', 'glycine max', 'prunus persica', 'solanum lycopersicum', 'prosopis juliflora', 'bassia scoparia', 'capsicum annuum', 'ananas comosus', 'corylus avellana', 'rosales', 'litchi chinensis', 'sinapis alba', 'triticum aestivum', 'solanum tuberosum', 'prunus av…
ELDQTF	6	0	58	58	0	44	{'penaeus monodon', 'erimacrus isenbeckii', 'spirurida', 'litopenaeus vannamei', 'portunus sanguinolentus', 'sinonovacula constricta', 'marsupenaeus japonicus', 'ommastrephes bartramii', 'euphausia superba', 'haliotis diversicolor', 'todarodes pacificus', 'venerupis philippinarum', 'balanus rostratus', 'neptunea polycostata', 'crangon borealis', 'penaeus latisulcatus', 'ascaridida', 'pandalus eou…
EPMTPGQCNM	10	0	58	58	0	24	{'olea europaea', 'zea mays', 'citrullus lanatus', 'asterales', 'arecales', 'glycine max', 'prunus persica', 'solanum lycopersicum', 'capsicum annuum', 'ananas comosus', 'corylus avellana', 'rosales', 'litchi chinensis', 'sinapis alba', 'solanum tuberosum', 'caryophyllales', 'poales', 'malpighiales', 'musa acuminata', 'oryza sativa', 'phoenix dactylifera', 'arachis hypogaea', 'malus domestica', '…
ERLGDYLI	8	0	58	58	0	27	{'crocus sativus', 'zea mays', 'fagales', 'daucus carota', 'citrullus lanatus', 'asterales', 'arecales', 'glycine max', 'prunus persica', 'solanum lycopersicum', 'capsicum annuum', 'corylus avellana', 'rosales', 'sinapis alba', 'triticum aestivum', 'prunus avium', 'caryophyllales', 'malpighiales', 'phoenix dactylifera', 'prunus dulcis', 'arachis hypogaea', 'citrus sinensis', 'malus domestica', 'a…
ETTSVIPA	8	0	58	58	0	3	{'corylus avellana', 'fagales', 'malus domestica'}
IGIYDEP	7	0	58	58	0	22	{'zea mays', 'citrullus lanatus', 'asterales', 'arecales', 'actinidia deliciosa', 'glycine max', 'prunus persica', 'solanum lycopersicum', 'prosopis juliflora', 'capsicum annuum', 'corylus avellana', 'rosales', 'litchi chinensis', 'solanum tuberosum', 'prunus avium', 'poales', 'malpighiales', 'prunus dulcis', 'arachis hypogaea', 'citrus sinensis', 'malus domestica', 'cucumis melo'}
KAFILDGD	8	0	58	58	0	3	{'actinidia chinensis', 'fagales', 'malus domestica'}
PGQCNMVVER	10	0	58	58	0	18	{'lamiales', 'olea europaea', 'malpighiales', 'musa acuminata', 'ananas comosus', 'glycine max', 'oryza sativa', 'zea mays', 'phoenix dactylifera', 'corylus avellana', 'fagales', 'litchi chinensis', 'malus domestica', 'asterales', 'helianthus annuus', 'sinapis alba', 'caryophyllales', 'poales'}
VDDHLMC	7	0	58	58	0	26	{'olea europaea', 'acacia farnesiana', 'daucus carota', 'citrullus lanatus', 'asterales', 'actinidia deliciosa', 'prunus persica', 'solanum lycopersicum', 'prosopis juliflora', 'bassia scoparia', 'capsicum annuum', 'ananas comosus', 'rosales', 'litchi chinensis', 'sinapis alba', 'prunus avium', 'caryophyllales', 'poales', 'malpighiales', 'prunus dulcis', 'citrus sinensis', 'malus domestica', 'api…
YVDDHLMC	8	0	58	58	0	26	{'olea europaea', 'acacia farnesiana', 'daucus carota', 'citrullus lanatus', 'asterales', 'actinidia deliciosa', 'prunus persica', 'solanum lycopersicum', 'prosopis juliflora', 'bassia scoparia', 'capsicum annuum', 'ananas comosus', 'rosales', 'litchi chinensis', 'sinapis alba', 'prunus avium', 'caryophyllales', 'poales', 'malpighiales', 'prunus dulcis', 'citrus sinensis', 'malus domestica', 'api…
AARLFK	6	0	85	85	0	2	{'corylus avellana', 'fagales'}
PAARLF	6	0	85	85	0	2	{'corylus avellana', 'fagales'}
DEERMDALENQLKEARF	17	0	35	35	0	26	{'portunus pelagicus', 'panulirus stimpsoni', 'blattodea', 'penaeus monodon', 'erimacrus isenbeckii', 'litopenaeus vannamei', 'portunus sanguinolentus', 'diptera', 'marsupenaeus japonicus', 'crangon borealis', 'penaeus latisulcatus', 'pandalus eous', 'zygentoma', 'procambarus clarkii', 'homarus americanus', 'paralithodes camtschaticus', 'chionoecetes opilio', 'eriocheir sinensis', 'pandalus rosen…
EEDELKLFLQ	10	0	35	35	0	21	{'salmo salar', 'macruronus magellanicus', 'merluccius polli', 'merluccius gayi', 'lates calcarifer', 'gadus morhua', 'merluccius australis', 'perciformes', 'lepidorhombus whiffiagonis', 'macruronus novaezelandiae', 'merluccius merluccius', 'theragra chalcogramma', 'merluccius capensis', 'trachurus japonicus', 'merluccius productus', 'xiphias gladius', 'oncorhynchus mykiss', 'cyprinus carpio', 'm…
EPGHLAPTG	9	0	35	35	0	10	{'lamiales', 'olea europaea', 'malpighiales', 'zea mays', 'corylus avellana', 'fagales', 'daucus carota', 'triticum aestivum', 'apium graveolens', 'poales'}
FITELSEFI	9	0	35	35	0	2	{'lamiales', 'olea europaea'}
GLHLGG	6	0	35	35	0	14	{'solanum lycopersicum', 'olea europaea', 'malpighiales', 'lamiales', 'prosopis juliflora', 'bassia scoparia', 'acacia farnesiana', 'corylus avellana', 'fagales', 'rosales', 'pyrus communis', 'litchi chinensis', 'malus domestica', 'caryophyllales'}
IEGDAL	6	0	35	35	0	9	{'juglans regia', 'corylus avellana', 'prunus armeniaca', 'fagales', 'pyrus communis', 'fragaria ananassa', 'malus domestica', 'prunus avium', 'prunus persica'}
IIGIYD	6	0	35	35	0	19	{'zea mays', 'asterales', 'arecales', 'glycine max', 'actinidia deliciosa', 'prunus persica', 'solanum lycopersicum', 'prosopis juliflora', 'capsicum annuum', 'corylus avellana', 'rosales', 'litchi chinensis', 'solanum tuberosum', 'prunus avium', 'malpighiales', 'prunus dulcis', 'arachis hypogaea', 'citrus sinensis', 'cucumis melo'}
IKKTGQA	7	0	35	35	0	10	{'lamiales', 'olea europaea', 'malpighiales', 'corylus avellana', 'fagales', 'daucus carota', 'apium graveolens', 'asterales', 'helianthus annuus', 'poales'}
ILKISNKYHTKG	12	0	35	35	0	2	{'corylus avellana', 'fagales'}
KAFVLDADNL	10	0	35	35	0	9	{'juglans regia', 'castanea sativa', 'rubus idaeus', 'fagales', 'pyrus communis', 'fragaria ananassa', 'malus domestica', 'prunus avium', 'prunus persica'}
KAGDSD	6	0	35	35	0	23	{'macruronus magellanicus', 'merluccius polli', 'gadus callarias', 'merluccius gayi', 'lates calcarifer', 'gadus morhua', 'merluccius australis', 'rana esculenta', 'merluccius merluccius', 'theragra chalcogramma', 'scomber scombrus', 'merluccius capensis', 'trachurus japonicus', 'merluccius productus', 'xiphias gladius', 'scomber japonicus', 'evynnis japonica', 'sebastes marinus', 'cyprinus carpi…
KLAEASQAA	9	0	35	35	0	28	{'portunus pelagicus', 'panulirus stimpsoni', 'blattodea', 'penaeus monodon', 'erimacrus isenbeckii', 'litopenaeus vannamei', 'portunus sanguinolentus', 'marsupenaeus japonicus', 'euphausia superba', 'crangon borealis', 'penaeus latisulcatus', 'pandalus eous', 'zygentoma', 'procambarus clarkii', 'homarus americanus', 'paralithodes camtschaticus', 'chionoecetes opilio', 'eriocheir sinensis', 'pand…
KLAEASQAADESER	14	0	35	35	0	28	{'portunus pelagicus', 'panulirus stimpsoni', 'blattodea', 'penaeus monodon', 'erimacrus isenbeckii', 'litopenaeus vannamei', 'portunus sanguinolentus', 'marsupenaeus japonicus', 'euphausia superba', 'crangon borealis', 'penaeus latisulcatus', 'pandalus eous', 'zygentoma', 'procambarus clarkii', 'homarus americanus', 'paralithodes camtschaticus', 'chionoecetes opilio', 'eriocheir sinensis', 'pand…
LAEEADRKYDEV	12	0	35	35	0	28	{'portunus pelagicus', 'panulirus stimpsoni', 'penaeus monodon', 'erimacrus isenbeckii', 'spirurida', 'litopenaeus vannamei', 'portunus sanguinolentus', 'marsupenaeus japonicus', 'euphausia superba', 'crangon borealis', 'penaeus latisulcatus', 'ascaridida', 'pandalus eous', 'procambarus clarkii', 'homarus americanus', 'paralithodes camtschaticus', 'chionoecetes opilio', 'eriocheir sinensis', 'pan…
LAEEADRKYDEVARKL	16	0	35	35	0	28	{'portunus pelagicus', 'panulirus stimpsoni', 'penaeus monodon', 'erimacrus isenbeckii', 'spirurida', 'litopenaeus vannamei', 'portunus sanguinolentus', 'marsupenaeus japonicus', 'euphausia superba', 'crangon borealis', 'penaeus latisulcatus', 'ascaridida', 'pandalus eous', 'procambarus clarkii', 'homarus americanus', 'paralithodes camtschaticus', 'chionoecetes opilio', 'eriocheir sinensis', 'pan…
LAPTGLH	7	0	35	35	0	14	{'solanum lycopersicum', 'olea europaea', 'malpighiales', 'lamiales', 'prosopis juliflora', 'bassia scoparia', 'acacia farnesiana', 'corylus avellana', 'fagales', 'rosales', 'pyrus communis', 'litchi chinensis', 'malus domestica', 'caryophyllales'}
LAPTGLHLG	9	0	35	35	0	14	{'solanum lycopersicum', 'olea europaea', 'malpighiales', 'lamiales', 'prosopis juliflora', 'bassia scoparia', 'acacia farnesiana', 'corylus avellana', 'fagales', 'rosales', 'pyrus communis', 'litchi chinensis', 'malus domestica', 'caryophyllales'}
LAPTGLY	7	0	35	35	0	20	{'daucus carota', 'citrullus lanatus', 'asterales', 'arecales', 'glycine max', 'actinidia deliciosa', 'prunus persica', 'solanum lycopersicum', 'capsicum annuum', 'ananas comosus', 'corylus avellana', 'rosales', 'solanum tuberosum', 'malpighiales', 'musa acuminata', 'phoenix dactylifera', 'arachis hypogaea', 'malus domestica', 'apium graveolens', 'cucumis melo'}
MGVFNYETETTS	12	0	35	35	0	3	{'corylus avellana', 'fagales', 'malus domestica'}
PDGGSILKISN	11	0	35	35	0	2	{'corylus avellana', 'fagales'}
SEFIPGA	7	0	35	35	0	2	{'lamiales', 'olea europaea'}
TRAEGLYSML	10	0	35	35	0	2	{'lamiales', 'olea europaea'}
VIRGKKGPGG	10	0	35	35	0	17	{'solanum lycopersicum', 'prosopis juliflora', 'malpighiales', 'capsicum annuum', 'cucumis melo', 'glycine max', 'bassia scoparia', 'corylus avellana', 'citrullus lanatus', 'arachis hypogaea', 'litchi chinensis', 'malus domestica', 'asterales', 'solanum tuberosum', 'caryophyllales', 'actinidia deliciosa', 'prunus persica'}
VKERVDEV	8	0	35	35	0	2	{'corylus avellana', 'fagales'}
VKERVDEVD	9	0	35	35	0	2	{'corylus avellana', 'fagales'}
YDEPMTPGQCNMV	13	0	35	35	0	8	{'olea europaea', 'oryza sativa', 'ananas comosus', 'glycine max', 'zea mays', 'litchi chinensis', 'malus domestica', 'poales'}
AAILGHDG	8	0	27	27	0	11	{'olea europaea', 'crocus sativus', 'phoenix dactylifera', 'corylus avellana', 'pyrus communis', 'malus domestica', 'asterales', 'triticum aestivum', 'arecales', 'caryophyllales', 'poales'}
ADRKYDEVARKLAMVEADLERAEERAETGESKIVELEEELRVVGNNLKSLEVSEEKA	57	0	27	27	0	16	{'pandalus eous', 'marsupenaeus japonicus', 'pandalus rosenbergii', 'portunus pelagicus', 'procambarus clarkii', 'farfantepenaeus aztecus', 'penaeus monodon', 'homarus americanus', 'paralithodes camtschaticus', 'penaeus latisulcatus', 'oribatida', 'metapenaeus ensis', 'litopenaeus vannamei', 'oratosquilla oratoria', 'macrobrachium rosenbergii', 'crangon borealis'}
DRQAAC	6	0	27	27	0	15	{'solanum lycopersicum', 'punica granatum', 'proteales', 'lens culinaris', 'juglans regia', 'prunus armeniaca', 'rosales', 'pyrus communis', 'arachis hypogaea', 'morus nigra', 'malus domestica', 'prunus persica', 'actinidia deliciosa', 'fragaria ananassa', 'pisum sativum'}
EEDLERSEERLNTATTKLAEASQAADESERMRKVLENRSLSDEERMDALENQLKEARFLAEEADRKYDEVARKLAMVEADLERAEERAE	89	0	27	27	0	23	{'portunus pelagicus', 'panulirus stimpsoni', 'penaeus monodon', 'erimacrus isenbeckii', 'litopenaeus vannamei', 'portunus sanguinolentus', 'marsupenaeus japonicus', 'charybdis feriatus', 'penaeus latisulcatus', 'pandalus eous', 'procambarus clarkii', 'homarus americanus', 'paralithodes camtschaticus', 'chionoecetes opilio', 'eriocheir sinensis', 'pandalus rosenbergii', 'scylla serrata', 'portunu…
ERLGDYLIDQ	10	0	27	27	0	13	{'lamiales', 'malpighiales', 'cucumis melo', 'corylus avellana', 'fagales', 'rosales', 'pyrus communis', 'triticum aestivum', 'malus domestica', 'asterales', 'apium graveolens', 'arecales', 'glycine max'}
GACGYK	6	0	27	27	0	2	{'oryza sativa', 'poales'}
GDGGVGTI	8	0	27	27	0	8	{'vigna radiata', 'prunus armeniaca', 'daucus carota', 'fragaria ananassa', 'malus domestica', 'prunus avium', 'actinidia deliciosa', 'prunus persica'}
GDVEIKEE	8	0	27	27	0	5	{'prunus armeniaca', 'fragaria ananassa', 'malus domestica', 'prunus avium', 'prunus persica'}
GGACGYK	7	0	27	27	0	2	{'oryza sativa', 'poales'}
GGITVK	6	0	27	27	0	13	{'solanum lycopersicum', 'malpighiales', 'capsicum annuum', 'cucumis melo', 'ananas comosus', 'oryza sativa', 'zea mays', 'corylus avellana', 'rosales', 'prunus dulcis', 'litchi chinensis', 'prunus avium', 'prunus persica'}
GKCGVN	6	0	27	27	0	12	{'malpighiales', 'proteales', 'lens culinaris', 'corylus avellana', 'prunus domestica', 'prunus armeniaca', 'pyrus communis', 'lycium barbarum', 'malus domestica', 'phaseolus vulgaris', 'prunus avium', 'fragaria ananassa'}
KKITFGEGSQ	10	0	27	27	0	7	{'castanea sativa', 'fagales', 'pyrus communis', 'fragaria ananassa', 'malus domestica', 'prunus avium', 'prunus persica'}
KLEKDNAMDR	10	0	27	27	0	21	{'panulirus stimpsoni', 'blattodea', 'penaeus monodon', 'erimacrus isenbeckii', 'litopenaeus vannamei', 'portunus sanguinolentus', 'marsupenaeus japonicus', 'charybdis feriatus', 'penaeus latisulcatus', 'pandalus eous', 'procambarus clarkii', 'homarus americanus', 'eriocheir sinensis', 'pandalus rosenbergii', 'scylla serrata', 'portunus trituberculatus', 'farfantepenaeus aztecus', 'metapenaeus en…
KLEKDNAMDRA	11	0	27	27	0	21	{'panulirus stimpsoni', 'blattodea', 'penaeus monodon', 'erimacrus isenbeckii', 'litopenaeus vannamei', 'portunus sanguinolentus', 'marsupenaeus japonicus', 'charybdis feriatus', 'penaeus latisulcatus', 'pandalus eous', 'procambarus clarkii', 'homarus americanus', 'eriocheir sinensis', 'pandalus rosenbergii', 'scylla serrata', 'portunus trituberculatus', 'farfantepenaeus aztecus', 'metapenaeus en…
LGDYLIEQG	9	0	27	27	0	15	{'malpighiales', 'cucumis melo', 'crocus sativus', 'zea mays', 'phoenix dactylifera', 'daucus carota', 'prunus dulcis', 'citrullus lanatus', 'citrus sinensis', 'malus domestica', 'sinapis alba', 'prunus avium', 'caryophyllales', 'poales', 'prunus persica'}
LGDYLV	6	0	27	27	0	13	{'prosopis juliflora', 'olea europaea', 'bassia scoparia', 'acacia farnesiana', 'oryza sativa', 'zea mays', 'corylus avellana', 'litchi chinensis', 'asterales', 'solanum tuberosum', 'caryophyllales', 'poales', 'prunus persica'}
LGGTKYMVIQGEPGA	15	0	27	27	0	13	{'malpighiales', 'musa acuminata', 'zea mays', 'corylus avellana', 'rosales', 'arachis hypogaea', 'litchi chinensis', 'malus domestica', 'asterales', 'solanum tuberosum', 'caryophyllales', 'glycine max', 'prunus persica'}
NAEGEVAALNRRIQLLEEDLERSEERLNTATTKLAEASQAADESERMRKVLENRSLSDE	59	0	27	27	0	23	{'portunus pelagicus', 'panulirus stimpsoni', 'penaeus monodon', 'erimacrus isenbeckii', 'litopenaeus vannamei', 'portunus sanguinolentus', 'marsupenaeus japonicus', 'penaeus latisulcatus', 'pandalus eous', 'procambarus clarkii', 'homarus americanus', 'paralithodes camtschaticus', 'chionoecetes opilio', 'eriocheir sinensis', 'pandalus rosenbergii', 'scylla serrata', 'portunus trituberculatus', 'f…
NKLKAAEARAEFAERSVQKLQKEVDRLEDELVNEKEKYK	39	0	27	27	0	23	{'portunus pelagicus', 'panulirus stimpsoni', 'penaeus monodon', 'erimacrus isenbeckii', 'litopenaeus vannamei', 'portunus sanguinolentus', 'marsupenaeus japonicus', 'penaeus latisulcatus', 'pandalus eous', 'procambarus clarkii', 'homarus americanus', 'paralithodes camtschaticus', 'chionoecetes opilio', 'eriocheir sinensis', 'pandalus rosenbergii', 'scylla serrata', 'portunus trituberculatus', 'f…
PDGGSILKISNKYHTKGDHE	20	0	27	27	0	2	{'corylus avellana', 'fagales'}
QALIIGIY	8	0	27	27	0	15	{'solanum lycopersicum', 'prosopis juliflora', 'malpighiales', 'capsicum annuum', 'cucumis melo', 'corylus avellana', 'prunus dulcis', 'arachis hypogaea', 'litchi chinensis', 'citrus sinensis', 'solanum tuberosum', 'prunus avium', 'caryophyllales', 'actinidia deliciosa', 'prunus persica'}
QREDSYEE	8	0	27	27	0	23	{'perna viridis', 'chlamys nobilis', 'sinonovacula constricta', 'ommastrephes bartramii', 'haliotis diversicolor', 'todarodes pacificus', 'venerupis philippinarum', 'balanus rostratus', 'neptunea polycostata', 'ascaridida', 'sepioteuthis lessoniana', 'solen strictus', 'fulvia mutica', 'scapharca broughtonii', 'crassostrea virginica', 'pseudocardium sachalinensis', 'sepia esculenta', 'haliotis dis…
QREEAY	6	0	27	27	0	19	{'portunus pelagicus', 'panulirus stimpsoni', 'penaeus monodon', 'litopenaeus vannamei', 'marsupenaeus japonicus', 'euphausia superba', 'penaeus latisulcatus', 'pandalus eous', 'procambarus clarkii', 'homarus americanus', 'paralithodes camtschaticus', 'pandalus rosenbergii', 'farfantepenaeus aztecus', 'euphausia pacifica', 'oribatida', 'metapenaeus ensis', 'oratosquilla oratoria', 'macrobrachium …
RGKKGAG	7	0	27	27	0	9	{'solanum lycopersicum', 'olea europaea', 'corylus avellana', 'rosales', 'asterales', 'sinapis alba', 'helianthus annuus', 'caryophyllales', 'poales'}
RGKKGAGG	8	0	27	27	0	9	{'solanum lycopersicum', 'olea europaea', 'corylus avellana', 'rosales', 'asterales', 'sinapis alba', 'helianthus annuus', 'caryophyllales', 'poales'}
RLGDYLIDQG	10	0	27	27	0	14	{'lamiales', 'malpighiales', 'cucumis melo', 'corylus avellana', 'fagales', 'rosales', 'pyrus communis', 'triticum aestivum', 'beta vulgaris', 'malus domestica', 'asterales', 'apium graveolens', 'arecales', 'glycine max'}
RLQCK	5	0	27	27	0	2	{'lamiales', 'olea europaea'}
TFGEGSQY	8	0	27	27	0	6	{'prunus armeniaca', 'pyrus communis', 'fragaria ananassa', 'malus domestica', 'prunus avium', 'prunus persica'}
TIKKTGQALV	10	0	27	27	0	8	{'lamiales', 'olea europaea', 'malpighiales', 'corylus avellana', 'fagales', 'daucus carota', 'apium graveolens', 'poales'}
TVKKTG	6	0	27	27	0	8	{'malpighiales', 'cucumis melo', 'oryza sativa', 'glycine max', 'zea mays', 'rosales', 'malus domestica', 'poales'}
TWYGKPT	7	0	27	27	0	2	{'poales', 'zea mays'}
VEIKEEHV	8	0	27	27	0	4	{'prunus avium', 'prunus persica', 'fragaria ananassa', 'malus domestica'}
VKKTGQ	6	0	27	27	0	10	{'prosopis juliflora', 'bassia scoparia', 'malpighiales', 'acacia farnesiana', 'oryza sativa', 'zea mays', 'rosales', 'malus domestica', 'caryophyllales', 'poales'}
VWAQSS	6	0	27	27	0	12	{'malpighiales', 'phoenix dactylifera', 'corylus avellana', 'fagales', 'rosales', 'pyrus communis', 'daucus carota', 'arachis hypogaea', 'asterales', 'malus domestica', 'apium graveolens', 'caryophyllales'}
VYCDTCRA	8	0	27	27	0	3	{'lamiales', 'olea europaea', 'zea mays'}
YKEQIKTL	8	0	27	27	0	23	{'portunus pelagicus', 'penaeus monodon', 'erimacrus isenbeckii', 'litopenaeus vannamei', 'portunus sanguinolentus', 'marsupenaeus japonicus', 'charybdis feriatus', 'penaeus latisulcatus', 'pandalus eous', 'procambarus clarkii', 'homarus americanus', 'paralithodes camtschaticus', 'chionoecetes opilio', 'eriocheir sinensis', 'pandalus rosenbergii', 'scylla serrata', 'portunus trituberculatus', 'fa…
YLALLVK	7	0	27	27	0	3	{'oryza sativa', 'poales', 'zea mays'}
YVDDHLMCE	9	0	27	27	0	16	{'prosopis juliflora', 'malpighiales', 'capsicum annuum', 'ananas comosus', 'actinidia deliciosa', 'acacia farnesiana', 'rosales', 'daucus carota', 'citrullus lanatus', 'litchi chinensis', 'malus domestica', 'asterales', 'apium graveolens', 'caryophyllales', 'poales', 'prunus persica'}
AIKKKMQAMKLEK	13	0	40	40	0	26	{'portunus pelagicus', 'blattodea', 'penaeus monodon', 'erimacrus isenbeckii', 'litopenaeus vannamei', 'portunus sanguinolentus', 'diptera', 'marsupenaeus japonicus', 'venerupis philippinarum', 'balanus rostratus', 'crangon borealis', 'penaeus latisulcatus', 'pandalus eous', 'zygentoma', 'homarus americanus', 'paralithodes camtschaticus', 'chionoecetes opilio', 'eriocheir sinensis', 'pandalus ros…
AVKQAY	6	0	40	40	0	2	{'secale cereale', 'poales'}
AYAATVA	7	0	40	40	0	2	{'secale cereale', 'poales'}
EVHAVKPA	8	0	40	40	0	2	{'secale cereale', 'poales'}
FVLDADNLIPK	11	0	40	40	0	8	{'juglans regia', 'castanea sativa', 'corylus avellana', 'fagales', 'rubus idaeus', 'pyrus communis', 'malus domestica', 'fragaria ananassa'}
GGITIKKT	8	0	40	40	0	11	{'solanum lycopersicum', 'olea europaea', 'malpighiales', 'lamiales', 'zea mays', 'corylus avellana', 'fagales', 'malus domestica', 'triticum aestivum', 'solanum tuberosum', 'poales'}
GTIKKITFGE	10	0	40	40	0	7	{'castanea sativa', 'fagales', 'pyrus communis', 'fragaria ananassa', 'malus domestica', 'prunus avium', 'prunus persica'}
GVFNYETET	9	0	40	40	0	3	{'corylus avellana', 'fagales', 'malus domestica'}
HLMCDI	6	0	40	40	0	17	{'solanum lycopersicum', 'olea europaea', 'malpighiales', 'cucumis melo', 'lamiales', 'bassia scoparia', 'corylus avellana', 'fagales', 'pyrus communis', 'prunus dulcis', 'citrus sinensis', 'malus domestica', 'asterales', 'helianthus annuus', 'prunus avium', 'caryophyllales', 'prunus persica'}
IGIYDEPM	8	0	40	40	0	17	{'solanum lycopersicum', 'malpighiales', 'capsicum annuum', 'cucumis melo', 'glycine max', 'zea mays', 'corylus avellana', 'rosales', 'citrullus lanatus', 'arachis hypogaea', 'litchi chinensis', 'malus domestica', 'asterales', 'solanum tuberosum', 'arecales', 'poales', 'prunus persica'}
ILKISN	6	0	40	40	0	2	{'corylus avellana', 'fagales'}
KGDHEV	6	0	40	40	0	2	{'corylus avellana', 'fagales'}
KIAPQA	6	0	40	40	0	6	{'rubus idaeus', 'pyrus communis', 'fragaria ananassa', 'malus domestica', 'prunus avium', 'prunus persica'}
LFKAFVLD	8	0	40	40	0	9	{'juglans regia', 'castanea sativa', 'rubus idaeus', 'fagales', 'pyrus communis', 'fragaria ananassa', 'malus domestica', 'prunus avium', 'prunus persica'}
LFPKVAP	7	0	40	40	0	3	{'morus alba', 'morus bombycis', 'fagales'}
LFPKVAPQ	8	0	40	40	0	3	{'morus alba', 'morus bombycis', 'fagales'}
LIPKIAPQ	8	0	40	40	0	6	{'rubus idaeus', 'pyrus communis', 'malus domestica', 'prunus avium', 'prunus persica', 'fragaria ananassa'}
LNRRIQLLEEDLERSEERL	19	0	40	40	0	31	{'portunus pelagicus', 'blattodea', 'penaeus monodon', 'erimacrus isenbeckii', 'litopenaeus vannamei', 'portunus sanguinolentus', 'marsupenaeus japonicus', 'euphausia superba', 'todarodes pacificus', 'neptunea polycostata', 'crangon borealis', 'penaeus latisulcatus', 'pandalus eous', 'zygentoma', 'procambarus clarkii', 'homarus americanus', 'paralithodes camtschaticus', 'chionoecetes opilio', 'se…
LPGKCGV	7	0	40	40	0	19	{'punica granatum', 'lens culinaris', 'prunus armeniaca', 'morus nigra', 'prunus persica', 'corylus avellana', 'rosales', 'brassica oleracea', 'prunus avium', 'fragaria ananassa', 'pisum sativum', 'malpighiales', 'lycium barbarum', 'malus domestica', 'juglans regia', 'prunus domestica', 'rubus idaeus', 'pyrus communis', 'phaseolus vulgaris'}
PKIAPQA	7	0	40	40	0	6	{'rubus idaeus', 'pyrus communis', 'fragaria ananassa', 'malus domestica', 'prunus avium', 'prunus persica'}
TPGQCNMIVERLGDYL	16	0	40	40	0	19	{'acacia farnesiana', 'citrullus lanatus', 'prunus persica', 'solanum lycopersicum', 'prosopis juliflora', 'bassia scoparia', 'capsicum annuum', 'corylus avellana', 'rosales', 'solanum tuberosum', 'prunus avium', 'caryophyllales', 'malpighiales', 'prunus dulcis', 'arachis hypogaea', 'citrus sinensis', 'malus domestica', 'cucumis melo', 'pyrus communis'}
VFNYETETTSVIP	13	0	40	40	0	3	{'corylus avellana', 'fagales', 'malus domestica'}
AIKKKMQA	8	0	49	49	0	33	{'portunus pelagicus', 'blattodea', 'penaeus monodon', 'erimacrus isenbeckii', 'spirurida', 'litopenaeus vannamei', 'chlamys nobilis', 'portunus sanguinolentus', 'diptera', 'sinonovacula constricta', 'marsupenaeus japonicus', 'euphausia superba', 'venerupis philippinarum', 'balanus rostratus', 'crangon borealis', 'penaeus latisulcatus', 'ascaridida', 'pandalus eous', 'zygentoma', 'procambarus cla…
DFDEPG	6	0	49	49	0	12	{'olea europaea', 'malpighiales', 'musa acuminata', 'oryza sativa', 'zea mays', 'corylus avellana', 'pyrus communis', 'litchi chinensis', 'malus domestica', 'apium graveolens', 'caryophyllales', 'poales'}
GAVIRGKKGSGG	12	0	49	49	0	19	{'olea europaea', 'zea mays', 'fagales', 'arecales', 'prunus persica', 'corylus avellana', 'rosales', 'prunus avium', 'poales', 'malpighiales', 'musa acuminata', 'oryza sativa', 'phoenix dactylifera', 'prunus dulcis', 'citrus sinensis', 'malus domestica', 'lamiales', 'cucumis melo', 'pyrus communis'}
GHDGSVWA	8	0	49	49	0	18	{'lamiales', 'olea europaea', 'malpighiales', 'musa acuminata', 'crocus sativus', 'zea mays', 'phoenix dactylifera', 'corylus avellana', 'fagales', 'rosales', 'pyrus communis', 'daucus carota', 'triticum aestivum', 'litchi chinensis', 'malus domestica', 'apium graveolens', 'arecales', 'prunus persica'}
HLMCEIE	7	0	49	49	0	17	{'prosopis juliflora', 'olea europaea', 'malpighiales', 'capsicum annuum', 'cucumis melo', 'actinidia deliciosa', 'acacia farnesiana', 'zea mays', 'oryza sativa', 'corylus avellana', 'rosales', 'citrullus lanatus', 'malus domestica', 'asterales', 'caryophyllales', 'poales', 'prunus persica'}
KIVELEEELRVVGNNLKSLEVSEEKA	26	0	49	49	0	29	{'portunus pelagicus', 'blattodea', 'penaeus monodon', 'erimacrus isenbeckii', 'litopenaeus vannamei', 'portunus sanguinolentus', 'diptera', 'marsupenaeus japonicus', 'euphausia superba', 'crangon borealis', 'penaeus latisulcatus', 'ascaridida', 'pandalus eous', 'zygentoma', 'procambarus clarkii', 'homarus americanus', 'paralithodes camtschaticus', 'chionoecetes opilio', 'eriocheir sinensis', 'pa…
LMCEIEG	7	0	49	49	0	17	{'prosopis juliflora', 'olea europaea', 'malpighiales', 'capsicum annuum', 'cucumis melo', 'actinidia deliciosa', 'acacia farnesiana', 'zea mays', 'oryza sativa', 'corylus avellana', 'rosales', 'citrullus lanatus', 'malus domestica', 'asterales', 'caryophyllales', 'poales', 'prunus persica'}
MSWQTY	6	0	49	49	0	24	{'olea europaea', 'crocus sativus', 'zea mays', 'fagales', 'daucus carota', 'asterales', 'actinidia deliciosa', 'prunus persica', 'solanum lycopersicum', 'prosopis juliflora', 'bassia scoparia', 'capsicum annuum', 'corylus avellana', 'rosales', 'litchi chinensis', 'sinapis alba', 'triticum aestivum', 'solanum tuberosum', 'caryophyllales', 'poales', 'malpighiales', 'oryza sativa', 'arachis hypogae…
RAEFAERSVQKLQK	14	0	49	49	0	30	{'portunus pelagicus', 'blattodea', 'penaeus monodon', 'erimacrus isenbeckii', 'spirurida', 'litopenaeus vannamei', 'portunus sanguinolentus', 'diptera', 'marsupenaeus japonicus', 'euphausia superba', 'crangon borealis', 'penaeus latisulcatus', 'ascaridida', 'pandalus eous', 'procambarus clarkii', 'homarus americanus', 'paralithodes camtschaticus', 'chionoecetes opilio', 'eriocheir sinensis', 'pa…
TPGQCNMVVER	11	0	49	49	0	16	{'lamiales', 'olea europaea', 'malpighiales', 'musa acuminata', 'ananas comosus', 'glycine max', 'oryza sativa', 'zea mays', 'phoenix dactylifera', 'corylus avellana', 'fagales', 'litchi chinensis', 'malus domestica', 'sinapis alba', 'caryophyllales', 'poales'}
AVIRGKKG	8	0	98	98	0	33	{'olea europaea', 'zea mays', 'fagales', 'daucus carota', 'citrullus lanatus', 'asterales', 'arecales', 'actinidia deliciosa', 'glycine max', 'prunus persica', 'solanum lycopersicum', 'capsicum annuum', 'corylus avellana', 'rosales', 'litchi chinensis', 'sinapis alba', 'solanum tuberosum', 'prunus avium', 'caryophyllales', 'poales', 'malpighiales', 'musa acuminata', 'oryza sativa', 'phoenix dacty…
VWAQS	5	0	98	98	0	34	{'olea europaea', 'acacia farnesiana', 'crocus sativus', 'zea mays', 'fagales', 'daucus carota', 'asterales', 'arecales', 'glycine max', 'prunus persica', 'solanum lycopersicum', 'prosopis juliflora', 'bassia scoparia', 'capsicum annuum', 'ananas comosus', 'corylus avellana', 'rosales', 'litchi chinensis', 'sinapis alba', 'triticum aestivum', 'solanum tuberosum', 'caryophyllales', 'poales', 'malp…
DELDQTF	7	0	54	54	0	42	{'penaeus monodon', 'erimacrus isenbeckii', 'litopenaeus vannamei', 'portunus sanguinolentus', 'sinonovacula constricta', 'marsupenaeus japonicus', 'ommastrephes bartramii', 'euphausia superba', 'haliotis diversicolor', 'todarodes pacificus', 'venerupis philippinarum', 'balanus rostratus', 'neptunea polycostata', 'crangon borealis', 'penaeus latisulcatus', 'pandalus eous', 'sepioteuthis lessonian…
EEDLERSE	8	0	54	54	0	35	{'portunus pelagicus', 'blattodea', 'penaeus monodon', 'erimacrus isenbeckii', 'litopenaeus vannamei', 'portunus sanguinolentus', 'marsupenaeus japonicus', 'ommastrephes bartramii', 'euphausia superba', 'charybdis feriatus', 'todarodes pacificus', 'neptunea polycostata', 'crangon borealis', 'penaeus latisulcatus', 'pandalus eous', 'zygentoma', 'sepioteuthis lessoniana', 'procambarus clarkii', 'ho…
ERSEERL	7	0	54	54	0	34	{'portunus pelagicus', 'blattodea', 'penaeus monodon', 'erimacrus isenbeckii', 'litopenaeus vannamei', 'portunus sanguinolentus', 'marsupenaeus japonicus', 'euphausia superba', 'charybdis feriatus', 'todarodes pacificus', 'neptunea polycostata', 'crangon borealis', 'penaeus latisulcatus', 'pandalus eous', 'zygentoma', 'procambarus clarkii', 'homarus americanus', 'paralithodes camtschaticus', 'chi…
GKKGSGG	7	0	54	54	0	22	{'olea europaea', 'crocus sativus', 'zea mays', 'fagales', 'daucus carota', 'arecales', 'prunus persica', 'corylus avellana', 'rosales', 'prunus avium', 'poales', 'malpighiales', 'musa acuminata', 'oryza sativa', 'phoenix dactylifera', 'prunus dulcis', 'citrus sinensis', 'malus domestica', 'apium graveolens', 'lamiales', 'cucumis melo', 'pyrus communis'}
HDGSV	5	0	54	54	0	19	{'olea europaea', 'crocus sativus', 'zea mays', 'fagales', 'daucus carota', 'arecales', 'prunus persica', 'corylus avellana', 'rosales', 'litchi chinensis', 'triticum aestivum', 'malpighiales', 'musa acuminata', 'onygenales', 'phoenix dactylifera', 'malus domestica', 'apium graveolens', 'lamiales', 'pyrus communis'}
LDGDNL	6	0	54	54	0	2	{'fagales', 'malus domestica'}
LKISNK	6	0	54	54	0	2	{'corylus avellana', 'fagales'}
RLFKAFILDGD	11	0	54	54	0	2	{'fagales', 'malus domestica'}
SLEVSEE	7	0	54	54	0	31	{'portunus pelagicus', 'blattodea', 'penaeus monodon', 'erimacrus isenbeckii', 'spirurida', 'litopenaeus vannamei', 'portunus sanguinolentus', 'diptera', 'marsupenaeus japonicus', 'euphausia superba', 'crangon borealis', 'penaeus latisulcatus', 'ascaridida', 'pandalus eous', 'zygentoma', 'procambarus clarkii', 'homarus americanus', 'paralithodes camtschaticus', 'chionoecetes opilio', 'eriocheir s…
TSVIPAARLFKAFILDG	17	0	54	54	0	2	{'corylus avellana', 'fagales'}
YDEPMTPGQCNM	12	0	54	54	0	20	{'olea europaea', 'zea mays', 'citrullus lanatus', 'asterales', 'arecales', 'glycine max', 'prunus persica', 'solanum lycopersicum', 'capsicum annuum', 'ananas comosus', 'corylus avellana', 'rosales', 'litchi chinensis', 'solanum tuberosum', 'poales', 'malpighiales', 'oryza sativa', 'arachis hypogaea', 'malus domestica', 'cucumis melo'}
AAAIIGH	7	0	23	23	0	9	{'malpighiales', 'corylus avellana', 'rosales', 'daucus carota', 'litchi chinensis', 'malus domestica', 'asterales', 'apium graveolens', 'prunus persica'}
ACCNGIR	7	0	23	23	0	8	{'punica granatum', 'prunus domestica', 'prunus armeniaca', 'pyrus communis', 'malus domestica', 'prunus avium', 'prunus persica', 'fragaria ananassa'}
AINIV	5	0	23	23	0	2	{'oribatida', 'olea europaea'}
ANNRA	5	0	23	23	0	15	{'eriocheir sinensis', 'pandalus eous', 'marsupenaeus japonicus', 'pandalus rosenbergii', 'vigna radiata', 'farfantepenaeus aztecus', 'penaeus monodon', 'paralithodes camtschaticus', 'asterales', 'oribatida', 'metapenaeus ensis', 'litopenaeus vannamei', 'oratosquilla oratoria', 'macrobrachium rosenbergii', 'crangon borealis'}
ARALTDAET	9	0	23	23	0	15	{'salmo salar', 'merluccius australis', 'macruronus magellanicus', 'merluccius polli', 'merluccius productus', 'oncorhynchus mykiss', 'cyprinus carpio', 'merluccius gayi', 'merluccius paradoxus', 'merluccius merluccius', 'clupea harengus', 'merluccius bilinearis', 'salvelinus fontinalis', 'lates calcarifer', 'gadus morhua'}
ASQREDSYEETIRDLT	16	0	23	23	0	22	{'perna viridis', 'chlamys nobilis', 'sinonovacula constricta', 'ommastrephes bartramii', 'haliotis diversicolor', 'todarodes pacificus', 'venerupis philippinarum', 'balanus rostratus', 'neptunea polycostata', 'sepioteuthis lessoniana', 'solen strictus', 'fulvia mutica', 'scapharca broughtonii', 'crassostrea virginica', 'pseudocardium sachalinensis', 'sepia esculenta', 'haliotis discus', 'crassos…
AVIRGKKGPGG	11	0	23	23	0	14	{'solanum lycopersicum', 'malpighiales', 'capsicum annuum', 'cucumis melo', 'glycine max', 'corylus avellana', 'citrullus lanatus', 'arachis hypogaea', 'litchi chinensis', 'asterales', 'solanum tuberosum', 'caryophyllales', 'actinidia deliciosa', 'prunus persica'}
DEPGHLAPTG	10	0	23	23	0	7	{'olea europaea', 'malpighiales', 'zea mays', 'corylus avellana', 'daucus carota', 'apium graveolens', 'poales'}
DFNEPG	6	0	23	23	0	12	{'lamiales', 'olea europaea', 'crocus sativus', 'phoenix dactylifera', 'corylus avellana', 'rosales', 'citrullus lanatus', 'malus domestica', 'asterales', 'caryophyllales', 'glycine max', 'prunus persica'}
DGTVWA	6	0	23	23	0	9	{'solanum lycopersicum', 'olea europaea', 'oryza sativa', 'corylus avellana', 'asterales', 'helianthus annuus', 'solanum tuberosum', 'caryophyllales', 'poales'}
DHKNEFCEITLISSG	15	0	23	23	0	2	{'lamiales', 'olea europaea'}
EAARKLAI	8	0	23	23	0	22	{'perna viridis', 'chlamys nobilis', 'sinonovacula constricta', 'ommastrephes bartramii', 'haliotis diversicolor', 'todarodes pacificus', 'venerupis philippinarum', 'balanus rostratus', 'neptunea polycostata', 'sepioteuthis lessoniana', 'solen strictus', 'fulvia mutica', 'scapharca broughtonii', 'crassostrea virginica', 'pseudocardium sachalinensis', 'sepia esculenta', 'haliotis discus', 'crassos…
EAARKLAITE	10	0	23	23	0	22	{'perna viridis', 'chlamys nobilis', 'sinonovacula constricta', 'ommastrephes bartramii', 'haliotis diversicolor', 'todarodes pacificus', 'venerupis philippinarum', 'balanus rostratus', 'neptunea polycostata', 'sepioteuthis lessoniana', 'solen strictus', 'fulvia mutica', 'scapharca broughtonii', 'crassostrea virginica', 'pseudocardium sachalinensis', 'sepia esculenta', 'haliotis discus', 'crassos…
EEITGIM	7	0	23	23	0	7	{'solanum lycopersicum', 'olea europaea', 'malpighiales', 'corylus avellana', 'daucus carota', 'asterales', 'poales'}
EILEGDGG	8	0	23	23	0	7	{'prunus armeniaca', 'daucus carota', 'fragaria ananassa', 'malus domestica', 'apium graveolens', 'prunus avium', 'prunus persica'}
FHVEKG	6	0	23	23	0	2	{'oryza sativa', 'poales'}
FITELSEFIPGAS	13	0	23	23	0	2	{'lamiales', 'olea europaea'}
FLKAGDSDGDGKIG	14	0	23	23	0	19	{'gadus callarias', 'merluccius gayi', 'lates calcarifer', 'gadus morhua', 'merluccius australis', 'rana esculenta', 'merluccius merluccius', 'theragra chalcogramma', 'scomber scombrus', 'trachurus japonicus', 'merluccius productus', 'xiphias gladius', 'scomber japonicus', 'evynnis japonica', 'sebastes marinus', 'cyprinus carpio', 'merluccius paradoxus', 'merluccius bilinearis', 'rana ch-2001'}
FPQLKPEE	8	0	23	23	0	9	{'malpighiales', 'cucumis melo', 'corylus avellana', 'rosales', 'citrullus lanatus', 'malus domestica', 'sinapis alba', 'caryophyllales', 'prunus persica'}
FRRVKCK	7	0	23	23	0	3	{'oryza sativa', 'poales', 'zea mays'}
GARALTD	7	0	23	23	0	13	{'merluccius australis', 'merluccius capensis', 'macruronus magellanicus', 'merluccius polli', 'merluccius productus', 'cyprinus carpio', 'merluccius gayi', 'merluccius paradoxus', 'merluccius merluccius', 'clupea harengus', 'merluccius bilinearis', 'gadus morhua', 'evynnis japonica'}
GAVIRGKKGAGG	12	0	23	23	0	8	{'solanum lycopersicum', 'olea europaea', 'corylus avellana', 'rosales', 'asterales', 'helianthus annuus', 'caryophyllales', 'poales'}
GCPETF	6	0	23	23	0	11	{'fagopyrum tataricum', 'juglans regia', 'bertholletia excelsa', 'pistacia vera', 'carya illinoinensis', 'corylus avellana', 'juglans nigra', 'prunus dulcis', 'fagopyrum esculentum', 'glycine soja', 'glycine max'}
GKKGPGGVT	9	0	23	23	0	11	{'malpighiales', 'cucumis melo', 'glycine max', 'corylus avellana', 'citrullus lanatus', 'arachis hypogaea', 'malus domestica', 'asterales', 'caryophyllales', 'actinidia deliciosa', 'prunus persica'}
GPHSIIGRAVVVHS	14	0	23	23	0	1	{'olea europaea'}
GQVYCDTCR	9	0	23	23	0	2	{'lamiales', 'olea europaea'}
GTVYFTQ	7	0	23	23	0	1	{'olea europaea'}
GYKDVDK	7	0	23	23	0	2	{'oryza sativa', 'poales'}
HLMCEIEGH	9	0	23	23	0	4	{'oryza sativa', 'corylus avellana', 'poales', 'zea mays'}
HLMCEIEGHHL	11	0	23	23	0	4	{'oryza sativa', 'corylus avellana', 'poales', 'zea mays'}
HPDAYN	6	0	23	23	0	5	{'juglans regia', 'pyrus communis', 'malus domestica', 'prunus avium', 'prunus persica'}
HSIIGRAVVVHS	12	0	23	23	0	1	{'olea europaea'}
ITLISSG	7	0	23	23	0	2	{'lamiales', 'olea europaea'}
KEVDRLEDELL	11	0	23	23	0	22	{'perna viridis', 'chlamys nobilis', 'sinonovacula constricta', 'ommastrephes bartramii', 'haliotis diversicolor', 'todarodes pacificus', 'venerupis philippinarum', 'balanus rostratus', 'neptunea polycostata', 'sepioteuthis lessoniana', 'solen strictus', 'fulvia mutica', 'scapharca broughtonii', 'crassostrea virginica', 'pseudocardium sachalinensis', 'sepia esculenta', 'haliotis discus', 'crassos…
KLIPKV	6	0	23	23	0	2	{'corylus avellana', 'fagales'}
KLQKEVDRLEDELL	14	0	23	23	0	22	{'perna viridis', 'chlamys nobilis', 'sinonovacula constricta', 'ommastrephes bartramii', 'haliotis diversicolor', 'todarodes pacificus', 'venerupis philippinarum', 'balanus rostratus', 'neptunea polycostata', 'sepioteuthis lessoniana', 'solen strictus', 'fulvia mutica', 'scapharca broughtonii', 'crassostrea virginica', 'pseudocardium sachalinensis', 'sepia esculenta', 'haliotis discus', 'crassos…
KPEEITGI	8	0	23	23	0	8	{'solanum lycopersicum', 'olea europaea', 'malpighiales', 'corylus avellana', 'daucus carota', 'citrullus lanatus', 'asterales', 'poales'}
KPSLKFILNTVNGTTRT	17	0	23	23	0	2	{'lamiales', 'olea europaea'}
LAPTGLFLGG	10	0	23	23	0	10	{'cucumis melo', 'rosales', 'prunus dulcis', 'citrus sinensis', 'asterales', 'malus domestica', 'triticum aestivum', 'prunus avium', 'caryophyllales', 'prunus persica'}
LAPTGLYLGGTKYMVIQGEP	20	0	23	23	0	12	{'solanum lycopersicum', 'musa acuminata', 'ananas comosus', 'corylus avellana', 'rosales', 'daucus carota', 'arachis hypogaea', 'malus domestica', 'asterales', 'solanum tuberosum', 'glycine max', 'prunus persica'}
NITATYG	7	0	23	23	0	2	{'poales', 'zea mays'}
NKLKAAEARAEFAERSVQKLQKEVDRLEDELVNEKEKYKSITDELDQTFSEL	52	0	23	23	0	21	{'panulirus stimpsoni', 'penaeus monodon', 'erimacrus isenbeckii', 'litopenaeus vannamei', 'portunus sanguinolentus', 'marsupenaeus japonicus', 'penaeus latisulcatus', 'pandalus eous', 'procambarus clarkii', 'homarus americanus', 'paralithodes camtschaticus', 'eriocheir sinensis', 'pandalus rosenbergii', 'scylla serrata', 'portunus trituberculatus', 'farfantepenaeus aztecus', 'oribatida', 'metape…
NLIPKVAP	8	0	23	23	0	3	{'prunus armeniaca', 'corylus avellana', 'fagales'}
NMSLGG	6	0	23	23	0	7	{'sporidiales', 'pleosporales', 'onygenales', 'hypocreales', 'capnodiales', 'eurotiales', 'bacillales'}
NPLGFFKKEALPKC	14	0	23	23	0	2	{'lamiales', 'olea europaea'}
PGDENRH	7	0	23	23	0	1	{'olea europaea'}
PGDENRHAG	9	0	23	23	0	1	{'olea europaea'}
PNYLALLVKY	10	0	23	23	0	3	{'oryza sativa', 'poales', 'zea mays'}
QGEAGAV	7	0	23	23	0	14	{'solanum lycopersicum', 'olea europaea', 'malpighiales', 'capsicum annuum', 'cucumis melo', 'lamiales', 'corylus avellana', 'fagales', 'prunus dulcis', 'citrus sinensis', 'asterales', 'prunus avium', 'actinidia deliciosa', 'prunus persica'}
QGEAGAVIR	9	0	23	23	0	14	{'solanum lycopersicum', 'olea europaea', 'malpighiales', 'capsicum annuum', 'cucumis melo', 'lamiales', 'corylus avellana', 'fagales', 'prunus dulcis', 'citrus sinensis', 'asterales', 'prunus avium', 'actinidia deliciosa', 'prunus persica'}
QGEAGAVIRG	10	0	23	23	0	14	{'solanum lycopersicum', 'olea europaea', 'malpighiales', 'capsicum annuum', 'cucumis melo', 'lamiales', 'corylus avellana', 'fagales', 'prunus dulcis', 'citrus sinensis', 'asterales', 'prunus avium', 'actinidia deliciosa', 'prunus persica'}
QGEAGAVIRGKKG	13	0	23	23	0	14	{'solanum lycopersicum', 'olea europaea', 'malpighiales', 'capsicum annuum', 'cucumis melo', 'lamiales', 'corylus avellana', 'fagales', 'prunus dulcis', 'citrus sinensis', 'asterales', 'prunus avium', 'actinidia deliciosa', 'prunus persica'}
QGQVYCDTC	9	0	23	23	0	2	{'lamiales', 'olea europaea'}
QIPLTGPHSIIGRAVVVHSD	20	0	23	23	0	1	{'olea europaea'}
QIPLTGPHSIIGRAVVVHSDPDD	23	0	23	23	0	1	{'olea europaea'}
QSATFP	6	0	23	23	0	10	{'lamiales', 'olea europaea', 'capsicum annuum', 'cucumis melo', 'prunus dulcis', 'citrus sinensis', 'malus domestica', 'asterales', 'prunus avium', 'prunus persica'}
QVYNKLGMYPPNM	13	0	23	23	0	2	{'lamiales', 'olea europaea'}
REEAYK	6	0	23	23	0	20	{'portunus pelagicus', 'panulirus stimpsoni', 'blattodea', 'penaeus monodon', 'litopenaeus vannamei', 'marsupenaeus japonicus', 'euphausia superba', 'penaeus latisulcatus', 'pandalus eous', 'procambarus clarkii', 'homarus americanus', 'paralithodes camtschaticus', 'pandalus rosenbergii', 'farfantepenaeus aztecus', 'euphausia pacifica', 'oribatida', 'metapenaeus ensis', 'oratosquilla oratoria', 'm…
RKDCDEI	7	0	23	23	0	2	{'lamiales', 'olea europaea'}
RKDCDEIP	8	0	23	23	0	2	{'lamiales', 'olea europaea'}
SGFIEEDELKLFLQ	14	0	23	23	0	19	{'salmo salar', 'macruronus magellanicus', 'merluccius polli', 'lates calcarifer', 'gadus morhua', 'merluccius australis', 'perciformes', 'lepidorhombus whiffiagonis', 'macruronus novaezelandiae', 'theragra chalcogramma', 'merluccius capensis', 'trachurus japonicus', 'merluccius productus', 'xiphias gladius', 'oncorhynchus mykiss', 'cyprinus carpio', 'merluccius paradoxus', 'merluccius bilinearis…
SNPNYLA	7	0	23	23	0	2	{'oryza sativa', 'poales'}
SWQTYVDEHL	10	0	23	23	0	11	{'solanum lycopersicum', 'olea europaea', 'malpighiales', 'oryza sativa', 'crocus sativus', 'zea mays', 'corylus avellana', 'fagales', 'asterales', 'solanum tuberosum', 'poales'}
SYETKLVA	8	0	23	23	0	4	{'prunus avium', 'prunus persica', 'fragaria ananassa', 'malus domestica'}
TGNLSGLK	8	0	23	23	0	1	{'olea europaea'}
TGNLSGLKPGLHGFH	15	0	23	23	0	1	{'olea europaea'}
TSVIPP	6	0	23	23	0	9	{'juglans regia', 'corylus avellana', 'rubus idaeus', 'prunus armeniaca', 'castanea sativa', 'fragaria ananassa', 'malus domestica', 'prunus avium', 'prunus persica'}
VFGIYEE	7	0	23	23	0	9	{'lamiales', 'olea europaea', 'malpighiales', 'corylus avellana', 'fagales', 'pyrus communis', 'malus domestica', 'asterales', 'sinapis alba'}
VIEGGPVGD	9	0	23	23	0	2	{'corylus avellana', 'fagales'}
VPPACCN	7	0	23	23	0	6	{'prunus domestica', 'prunus armeniaca', 'pyrus communis', 'malus domestica', 'prunus avium', 'prunus persica'}
VPPACCNGI	9	0	23	23	0	6	{'prunus domestica', 'prunus armeniaca', 'pyrus communis', 'malus domestica', 'prunus avium', 'prunus persica'}
VPQNF	5	0	23	23	0	6	{'anacardium occidentale', 'bertholletia excelsa', 'pistacia vera', 'arachis hypogaea', 'glycine soja', 'glycine max'}
WQTYVDDHLM	10	0	23	23	0	15	{'solanum lycopersicum', 'prosopis juliflora', 'malpighiales', 'capsicum annuum', 'bassia scoparia', 'acacia farnesiana', 'rosales', 'daucus carota', 'litchi chinensis', 'asterales', 'sinapis alba', 'malus domestica', 'caryophyllales', 'actinidia deliciosa', 'prunus persica'}
YDISNKR	7	0	23	23	0	12	{'scylla serrata', 'fenneropenaeus (penaeus) chinensis', 'procambarus clarkii', 'amphioctopus fangsiao', 'blattodea', 'penaeus monodon', 'scylla paramamosain', 'chionoecetes opilio', 'oribatida', 'lepidoptera', 'litopenaeus vannamei', 'crangon borealis'}
YDISNKRRMGLTE	13	0	23	23	0	12	{'scylla serrata', 'fenneropenaeus (penaeus) chinensis', 'procambarus clarkii', 'amphioctopus fangsiao', 'blattodea', 'penaeus monodon', 'scylla paramamosain', 'chionoecetes opilio', 'oribatida', 'lepidoptera', 'litopenaeus vannamei', 'crangon borealis'}
YETKLVA	7	0	23	23	0	4	{'prunus avium', 'prunus persica', 'fragaria ananassa', 'malus domestica'}
YGKPTGAG	8	0	23	23	0	2	{'poales', 'zea mays'}
YGKPTGAGP	9	0	23	23	0	2	{'poales', 'zea mays'}
YTLIEGDA	8	0	23	23	0	6	{'prunus armeniaca', 'fagales', 'pyrus communis', 'malus domestica', 'prunus avium', 'prunus persica'}
YVDDHLMCEI	10	0	23	23	0	13	{'prosopis juliflora', 'malpighiales', 'capsicum annuum', 'ananas comosus', 'actinidia deliciosa', 'acacia farnesiana', 'rosales', 'citrullus lanatus', 'malus domestica', 'asterales', 'caryophyllales', 'poales', 'prunus persica'}
YVKHR	5	0	23	23	0	8	{'juglans regia', 'castanea sativa', 'prunus armeniaca', 'fagales', 'pyrus communis', 'malus domestica', 'prunus avium', 'prunus persica'}
ADRKYDE	7	0	52	52	0	35	{'portunus pelagicus', 'penaeus monodon', 'erimacrus isenbeckii', 'spirurida', 'litopenaeus vannamei', 'portunus sanguinolentus', 'sinonovacula constricta', 'marsupenaeus japonicus', 'euphausia superba', 'venerupis philippinarum', 'balanus rostratus', 'crangon borealis', 'penaeus latisulcatus', 'ascaridida', 'pandalus eous', 'solen strictus', 'procambarus clarkii', 'homarus americanus', 'paralith…
FILDGDNL	8	0	52	52	0	2	{'fagales', 'malus domestica'}
GNNLKSLE	8	0	52	52	0	31	{'portunus pelagicus', 'blattodea', 'penaeus monodon', 'erimacrus isenbeckii', 'spirurida', 'litopenaeus vannamei', 'portunus sanguinolentus', 'diptera', 'marsupenaeus japonicus', 'euphausia superba', 'crangon borealis', 'penaeus latisulcatus', 'ascaridida', 'pandalus eous', 'zygentoma', 'procambarus clarkii', 'homarus americanus', 'paralithodes camtschaticus', 'chionoecetes opilio', 'eriocheir s…
IKKKMQA	7	0	52	52	0	36	{'portunus pelagicus', 'blattodea', 'penaeus monodon', 'erimacrus isenbeckii', 'spirurida', 'litopenaeus vannamei', 'chlamys nobilis', 'portunus sanguinolentus', 'diptera', 'sinonovacula constricta', 'marsupenaeus japonicus', 'euphausia superba', 'venerupis philippinarum', 'balanus rostratus', 'crangon borealis', 'penaeus latisulcatus', 'ascaridida', 'pandalus eous', 'zygentoma', 'solen strictus'…
ISNKYHTKG	9	0	52	52	0	2	{'corylus avellana', 'fagales'}
KKMQAMK	7	0	52	52	0	35	{'portunus pelagicus', 'blattodea', 'penaeus monodon', 'erimacrus isenbeckii', 'spirurida', 'litopenaeus vannamei', 'chlamys nobilis', 'portunus sanguinolentus', 'diptera', 'sinonovacula constricta', 'marsupenaeus japonicus', 'euphausia superba', 'venerupis philippinarum', 'balanus rostratus', 'crangon borealis', 'penaeus latisulcatus', 'ascaridida', 'pandalus eous', 'zygentoma', 'solen strictus'…
LERSEERL	8	0	52	52	0	33	{'portunus pelagicus', 'blattodea', 'penaeus monodon', 'erimacrus isenbeckii', 'litopenaeus vannamei', 'portunus sanguinolentus', 'marsupenaeus japonicus', 'euphausia superba', 'charybdis feriatus', 'todarodes pacificus', 'neptunea polycostata', 'crangon borealis', 'penaeus latisulcatus', 'pandalus eous', 'zygentoma', 'procambarus clarkii', 'homarus americanus', 'paralithodes camtschaticus', 'chi…
LKSLEVSEEKA	11	0	52	52	0	31	{'portunus pelagicus', 'blattodea', 'penaeus monodon', 'erimacrus isenbeckii', 'spirurida', 'litopenaeus vannamei', 'portunus sanguinolentus', 'diptera', 'marsupenaeus japonicus', 'euphausia superba', 'crangon borealis', 'penaeus latisulcatus', 'ascaridida', 'pandalus eous', 'zygentoma', 'procambarus clarkii', 'homarus americanus', 'paralithodes camtschaticus', 'chionoecetes opilio', 'eriocheir s…
MVEADLERA	9	0	52	52	0	31	{'portunus pelagicus', 'blattodea', 'penaeus monodon', 'erimacrus isenbeckii', 'spirurida', 'litopenaeus vannamei', 'portunus sanguinolentus', 'diptera', 'marsupenaeus japonicus', 'euphausia superba', 'crangon borealis', 'penaeus latisulcatus', 'ascaridida', 'pandalus eous', 'zygentoma', 'procambarus clarkii', 'homarus americanus', 'paralithodes camtschaticus', 'chionoecetes opilio', 'eriocheir s…
MVEADLERAE	10	0	52	52	0	31	{'portunus pelagicus', 'blattodea', 'penaeus monodon', 'erimacrus isenbeckii', 'spirurida', 'litopenaeus vannamei', 'portunus sanguinolentus', 'diptera', 'marsupenaeus japonicus', 'euphausia superba', 'crangon borealis', 'penaeus latisulcatus', 'ascaridida', 'pandalus eous', 'zygentoma', 'procambarus clarkii', 'homarus americanus', 'paralithodes camtschaticus', 'chionoecetes opilio', 'eriocheir s…
MVEADLERAEERAE	14	0	52	52	0	31	{'portunus pelagicus', 'blattodea', 'penaeus monodon', 'erimacrus isenbeckii', 'spirurida', 'litopenaeus vannamei', 'portunus sanguinolentus', 'diptera', 'marsupenaeus japonicus', 'euphausia superba', 'crangon borealis', 'penaeus latisulcatus', 'ascaridida', 'pandalus eous', 'zygentoma', 'procambarus clarkii', 'homarus americanus', 'paralithodes camtschaticus', 'chionoecetes opilio', 'eriocheir s…
PDGGSI	6	0	52	52	0	6	{'actinidia chinensis', 'corylus avellana', 'castanea sativa', 'prunus armeniaca', 'fagales', 'malus domestica'}
SWQTY	5	0	52	52	0	24	{'olea europaea', 'crocus sativus', 'zea mays', 'fagales', 'daucus carota', 'asterales', 'actinidia deliciosa', 'prunus persica', 'solanum lycopersicum', 'prosopis juliflora', 'bassia scoparia', 'capsicum annuum', 'corylus avellana', 'rosales', 'litchi chinensis', 'sinapis alba', 'triticum aestivum', 'solanum tuberosum', 'caryophyllales', 'poales', 'malpighiales', 'oryza sativa', 'arachis hypogae…
TPGQCNMV	8	0	52	52	0	16	{'lamiales', 'olea europaea', 'malpighiales', 'musa acuminata', 'ananas comosus', 'glycine max', 'oryza sativa', 'zea mays', 'phoenix dactylifera', 'corylus avellana', 'fagales', 'litchi chinensis', 'malus domestica', 'sinapis alba', 'caryophyllales', 'poales'}
VELEEELR	8	0	52	52	0	31	{'portunus pelagicus', 'blattodea', 'penaeus monodon', 'erimacrus isenbeckii', 'spirurida', 'litopenaeus vannamei', 'portunus sanguinolentus', 'diptera', 'marsupenaeus japonicus', 'euphausia superba', 'crangon borealis', 'penaeus latisulcatus', 'ascaridida', 'pandalus eous', 'zygentoma', 'procambarus clarkii', 'homarus americanus', 'paralithodes camtschaticus', 'chionoecetes opilio', 'eriocheir s…
VHAVKP	6	0	52	52	0	2	{'secale cereale', 'poales'}
VVGNNLK	7	0	52	52	0	32	{'portunus pelagicus', 'blattodea', 'penaeus monodon', 'erimacrus isenbeckii', 'spirurida', 'litopenaeus vannamei', 'portunus sanguinolentus', 'diptera', 'marsupenaeus japonicus', 'euphausia superba', 'crangon borealis', 'penaeus latisulcatus', 'ascaridida', 'pandalus eous', 'zygentoma', 'procambarus clarkii', 'homarus americanus', 'paralithodes camtschaticus', 'fulvia mutica', 'chionoecetes opil…
WAQSA	5	0	52	52	0	22	{'olea europaea', 'acacia farnesiana', 'crocus sativus', 'asterales', 'actinidia deliciosa', 'prunus persica', 'solanum lycopersicum', 'prosopis juliflora', 'bassia scoparia', 'capsicum annuum', 'corylus avellana', 'rosales', 'litchi chinensis', 'sinapis alba', 'solanum tuberosum', 'caryophyllales', 'poales', 'malpighiales', 'oryza sativa', 'malus domestica', 'helianthus annuus', 'lamiales'}
WQTYVD	6	0	52	52	0	25	{'olea europaea', 'acacia farnesiana', 'crocus sativus', 'zea mays', 'fagales', 'daucus carota', 'asterales', 'actinidia deliciosa', 'prunus persica', 'solanum lycopersicum', 'prosopis juliflora', 'bassia scoparia', 'capsicum annuum', 'corylus avellana', 'rosales', 'litchi chinensis', 'sinapis alba', 'triticum aestivum', 'solanum tuberosum', 'caryophyllales', 'poales', 'malpighiales', 'oryza sati…
YSVIEG	6	0	52	52	0	5	{'juglans regia', 'corylus avellana', 'castanea sativa', 'fagales', 'malus domestica'}
AAIIGQDG	8	0	13	13	0	8	{'solanum lycopersicum', 'malpighiales', 'capsicum annuum', 'cucumis melo', 'glycine max', 'citrullus lanatus', 'solanum tuberosum', 'actinidia deliciosa'}
AAILGHDGSVWA	12	0	13	13	0	6	{'crocus sativus', 'phoenix dactylifera', 'pyrus communis', 'malus domestica', 'triticum aestivum', 'arecales'}
AAILGQDGSVW	11	0	13	13	0	9	{'cucumis melo', 'rosales', 'prunus dulcis', 'arachis hypogaea', 'citrus sinensis', 'malus domestica', 'sinapis alba', 'prunus avium', 'prunus persica'}
AARLFKSYVLDGDKLIPKVAPQAI	24	0	13	13	0	2	{'corylus avellana', 'fagales'}
AEILEGDGGPGT	12	0	13	13	0	2	{'fragaria ananassa', 'malus domestica'}
AFFVIDQD	8	0	13	13	0	11	{'merluccius capensis', 'merluccius australis', 'macruronus magellanicus', 'merluccius polli', 'merluccius productus', 'merluccius paradoxus', 'macruronus novaezelandiae', 'merluccius bilinearis', 'theragra chalcogramma', 'gadus morhua', 'evynnis japonica'}
AGDSDGDGKIGVDEFA	16	0	13	13	0	12	{'scomber scombrus', 'merluccius australis', 'macruronus magellanicus', 'trachurus japonicus', 'cyprinus carpio', 'merluccius gayi', 'merluccius paradoxus', 'merluccius bilinearis', 'merluccius merluccius', 'lates calcarifer', 'theragra chalcogramma', 'evynnis japonica'}
AGKEKAHGLFKLIES	15	0	13	13	0	2	{'malus domestica', 'pyrus communis'}
AGLPGKCGV	9	0	13	13	0	8	{'malpighiales', 'juglans regia', 'corylus avellana', 'rubus idaeus', 'lycium barbarum', 'morus nigra', 'malus domestica', 'fragaria ananassa'}
AGRIST	6	0	13	13	0	6	{'juglans regia', 'juglans nigra', 'carya illinoinensis', 'prunus dulcis', 'glycine soja', 'glycine max'}
AKIPAG	6	0	13	13	0	2	{'poales', 'saccharomycetales'}
AKTTADR	7	0	13	13	0	7	{'malpighiales', 'rubus idaeus', 'prunus armeniaca', 'arachis hypogaea', 'morus nigra', 'prunus avium', 'fragaria ananassa'}
AKYMVIQGEPGAVIRGKKGAGGI	23	0	13	13	0	3	{'olea europaea', 'poales', 'asterales'}
ALFLAVALVAGPA	13	0	13	13	0	2	{'secale cereale', 'poales'}
ALGDTTNGCMSTGPHFNPVGKEHGAPGDENRHAGDLGNITVGEDGTAAINIVD	53	0	13	13	0	1	{'olea europaea'}
AMKMEK	6	0	13	13	0	13	{'perna viridis', 'haliotis discus', 'ommastrephes bartramii', 'euphausia superba', 'sepioteuthis lessoniana', 'crassostrea gigas', 'haliotis diversicolor', 'todarodes pacificus', 'helix aspersa', 'euphausia pacifica', 'scapharca broughtonii', 'sepia esculenta', 'bacillales'}
ANMSLGGG	8	0	13	13	0	5	{'sporidiales', 'pleosporales', 'hypocreales', 'capnodiales', 'eurotiales'}
APFGI	5	0	13	13	0	2	{'triticum aestivum', 'triticum urartu'}
AQAITCGQ	8	0	13	13	0	5	{'malpighiales', 'rubus idaeus', 'prunus armeniaca', 'fragaria ananassa', 'prunus persica'}
ARALTDAETKA	11	0	13	13	0	11	{'salmo salar', 'merluccius australis', 'macruronus magellanicus', 'merluccius polli', 'merluccius productus', 'oncorhynchus mykiss', 'cyprinus carpio', 'merluccius bilinearis', 'clupea harengus', 'salvelinus fontinalis', 'gadus morhua'}
ARTAWV	6	0	13	13	0	2	{'secale cereale', 'poales'}
ASKAADESER	10	0	13	13	0	12	{'perna viridis', 'sinonovacula constricta', 'haliotis discus', 'ommastrephes bartramii', 'sepioteuthis lessoniana', 'crassostrea gigas', 'haliotis diversicolor', 'todarodes pacificus', 'helix aspersa', 'sepia esculenta', 'octopus vulgaris', 'chlamys nobilis'}
ASPDGGSI	8	0	13	13	0	4	{'castanea sativa', 'fagales', 'prunus armeniaca', 'malus domestica'}
AVKVLRS	7	0	13	13	0	5	{'sporidiales', 'pleosporales', 'hypocreales', 'capnodiales', 'eurotiales'}
AVVCGRR	7	0	13	13	0	2	{'secale cereale', 'poales'}
CAGVALSR	8	0	13	13	0	2	{'arachis hypogaea', 'glycine max'}
CCRQLA	6	0	13	13	0	1	{'oryza sativa'}
CGPPKV	6	0	13	13	0	3	{'oryza sativa', 'poales', 'zea mays'}
CHVMQQQCCQQL	12	0	13	13	0	2	{'triticum aestivum', 'triticum turgidum'}
CKSACLA	7	0	13	13	0	2	{'prunus persica', 'malus domestica'}
CMVVS	5	0	13	13	0	4	{'prunus avium', 'asterales', 'prunus armeniaca', 'prunus persica'}
CNEIKIVA	8	0	13	13	0	2	{'corylus avellana', 'fagales'}
CRARFIT	7	0	13	13	0	2	{'lamiales', 'olea europaea'}
CTLKK	5	0	13	13	0	2	{'poales', 'zea mays'}
DAETKAFLKAGDSDGDG	17	0	13	13	0	12	{'scomber scombrus', 'merluccius australis', 'macruronus magellanicus', 'trachurus japonicus', 'merluccius polli', 'gadus callarias', 'merluccius productus', 'cyprinus carpio', 'scomber japonicus', 'merluccius bilinearis', 'theragra chalcogramma', 'gadus morhua'}
DEAARKLAITEVDLERAEARLEAAEAK	27	0	13	13	0	12	{'haliotis discus', 'ommastrephes bartramii', 'sepioteuthis lessoniana', 'crassostrea gigas', 'haliotis diversicolor', 'todarodes pacificus', 'helix aspersa', 'scapharca broughtonii', 'octopus vulgaris', 'crassostrea virginica', 'sepia esculenta', 'bacillales'}
DEPGHLAPTGMFV	13	0	13	13	0	3	{'olea europaea', 'corylus avellana', 'poales'}
DEPGHLAPTGMFVA	14	0	13	13	0	3	{'olea europaea', 'corylus avellana', 'poales'}
DFPQFKPEEIT	11	0	13	13	0	3	{'corylus avellana', 'poales', 'glycine max'}
DGDGKIGVDEFAA	13	0	13	13	0	12	{'scomber scombrus', 'merluccius australis', 'trachurus japonicus', 'cyprinus carpio', 'merluccius gayi', 'merluccius paradoxus', 'merluccius bilinearis', 'merluccius merluccius', 'lates calcarifer', 'rastrelliger kanagurta', 'theragra chalcogramma', 'evynnis japonica'}
DGILELIK	8	0	13	13	0	8	{'scylla serrata', 'fenneropenaeus (penaeus) chinensis', 'procambarus clarkii', 'scylla paramamosain', 'penaeus monodon', 'chionoecetes opilio', 'oribatida', 'litopenaeus vannamei'}
DGNGHGTHC	9	0	13	13	0	5	{'sporidiales', 'pleosporales', 'hypocreales', 'capnodiales', 'eurotiales'}
DGSVWAQSATFP	12	0	13	13	0	5	{'lamiales', 'olea europaea', 'capsicum annuum', 'malus domestica', 'prunus persica'}
DHFWA	5	0	13	13	0	2	{'secale cereale', 'poales'}
DIFAPGLNI	9	0	13	13	0	5	{'sporidiales', 'pleosporales', 'hypocreales', 'capnodiales', 'eurotiales'}
DNLIPKIAPQAVK	13	0	13	13	0	3	{'rubus idaeus', 'fragaria ananassa', 'malus domestica'}
DNLVPK	6	0	13	13	0	4	{'solanum lycopersicum', 'prunus avium', 'fagales', 'prunus persica'}
DRADTLEQQNKEANNRAEK	19	0	13	13	0	12	{'eriocheir sinensis', 'pandalus eous', 'marsupenaeus japonicus', 'pandalus rosenbergii', 'farfantepenaeus aztecus', 'penaeus monodon', 'oribatida', 'metapenaeus ensis', 'litopenaeus vannamei', 'oratosquilla oratoria', 'macrobrachium rosenbergii', 'crangon borealis'}
DRLGFLTFCPTNLGTTVRASV	21	0	13	13	0	9	{'scylla serrata', 'fenneropenaeus (penaeus) chinensis', 'scylla paramamosain', 'blattodea', 'penaeus monodon', 'chionoecetes opilio', 'lepidoptera', 'litopenaeus vannamei', 'crangon borealis'}
DTCRAGFITELSEFIPGASV	20	0	13	13	0	1	{'olea europaea'}
DTCRAGFITELSEFIPGASVRLQC	24	0	13	13	0	1	{'olea europaea'}
DVVLQQHNI	9	0	13	13	0	2	{'triticum aestivum', 'triticum urartu'}
DYFRNE	6	0	13	13	0	2	{'secale cereale', 'poales'}
EAERTVSKLQKEVDRLEDELLAEKE	25	0	13	13	0	12	{'haliotis discus', 'ommastrephes bartramii', 'sepioteuthis lessoniana', 'crassostrea gigas', 'haliotis diversicolor', 'todarodes pacificus', 'helix aspersa', 'scapharca broughtonii', 'octopus vulgaris', 'crassostrea virginica', 'sepia esculenta', 'bacillales'}
EDVPQPP	7	0	13	13	0	2	{'lamiales', 'olea europaea'}
EEDELKLFLQNFSAGARAL	19	0	13	13	0	10	{'merluccius australis', 'macruronus magellanicus', 'merluccius productus', 'cyprinus carpio', 'merluccius gayi', 'merluccius paradoxus', 'macruronus novaezelandiae', 'merluccius merluccius', 'merluccius bilinearis', 'gadus morhua'}
EGDALSD	7	0	13	13	0	5	{'corylus avellana', 'prunus armeniaca', 'fragaria ananassa', 'prunus avium', 'prunus persica'}
EGDLIAVP	8	0	13	13	0	2	{'arachis hypogaea', 'glycine max'}
EGDLIAVPTG	10	0	13	13	0	2	{'arachis hypogaea', 'glycine max'}
EGWAKPSLKFILNTVNGTTRT	21	0	13	13	0	1	{'olea europaea'}
EIRNLALQTLP	11	0	13	13	0	2	{'triticum aestivum', 'triticum urartu'}
EITSSV	6	0	13	13	0	1	{'daucus carota'}
EKDKALSNAEGEVAALNRRIQLLEEDLERSEERLNTATTKLAEASQAADESERMRKVLENRSLSDEERMDALENQLKEARFLAEEADRKYDEVARKLAMVEADLERAEERAETGESKIVELEEELRVVGNNLKSLEVSEEKANQREEAYKEQIKTL	156	0	13	13	0	12	{'pandalus eous', 'marsupenaeus japonicus', 'pandalus rosenbergii', 'portunus pelagicus', 'farfantepenaeus aztecus', 'penaeus monodon', 'homarus americanus', 'penaeus latisulcatus', 'metapenaeus ensis', 'litopenaeus vannamei', 'macrobrachium rosenbergii', 'crangon borealis'}
ENLDSGVG	8	0	13	13	0	9	{'scylla serrata', 'fenneropenaeus (penaeus) chinensis', 'procambarus clarkii', 'scylla paramamosain', 'penaeus monodon', 'oribatida', 'litopenaeus vannamei', 'lepidoptera', 'crangon borealis'}
ENNQRNFLAG	10	0	13	13	0	4	{'lathyrus sativus', 'glycine max', 'vigna radiata', 'juglans nigra'}
EPGSLAPTGLHLGGTKYMVIQGE	23	0	13	13	0	5	{'malpighiales', 'pyrus communis', 'litchi chinensis', 'malus domestica', 'caryophyllales'}
EPIAAYHFDL	10	0	13	13	0	3	{'oryza sativa', 'poales', 'zea mays'}
FANAQP	6	0	13	13	0	4	{'lupinus angustifolius', 'lathyrus sativus', 'lens culinaris', 'pisum sativum'}
FPAGVC	6	0	13	13	0	2	{'secale cereale', 'poales'}
FPELGMN	7	0	13	13	0	2	{'secale cereale', 'poales'}
FPPQQPYPQPQPF	13	0	13	13	0	2	{'triticum aestivum', 'triticum urartu'}
FPQFKPEEITGIMKD	15	0	13	13	0	3	{'olea europaea', 'corylus avellana', 'poales'}
FPQPQQ	6	0	13	13	0	2	{'triticum aestivum', 'secale cereale'}
FSQQQQ	6	0	13	13	0	2	{'triticum aestivum', 'triticum turgidum'}
GAFAAT	6	0	13	13	0	2	{'oribatida', 'malpighiales'}
GAGPKDNGGACGYK	14	0	13	13	0	2	{'oryza sativa', 'poales'}
GAQLGEL	7	0	13	13	0	2	{'secale cereale', 'poales'}
GAVIRGKKGAGGIT	14	0	13	13	0	5	{'solanum lycopersicum', 'olea europaea', 'corylus avellana', 'rosales', 'poales'}
GFGMLLR	7	0	13	13	0	2	{'secale cereale', 'poales'}
GGGFGML	7	0	13	13	0	2	{'secale cereale', 'poales'}
GGGFGMLLRK	10	0	13	13	0	2	{'secale cereale', 'poales'}
GGGFGMLLRKYG	12	0	13	13	0	2	{'secale cereale', 'poales'}
GGGGESF	7	0	13	13	0	2	{'secale cereale', 'poales'}
GGGGESFG	8	0	13	13	0	2	{'secale cereale', 'poales'}
GGGGESFGI	9	0	13	13	0	2	{'secale cereale', 'poales'}
GGGGESFGIV	10	0	13	13	0	2	{'secale cereale', 'poales'}
GGTKYMVIQGEPGVVIRGKKG	21	0	13	13	0	4	{'triticum aestivum', 'ananas comosus', 'malus domestica', 'zea mays'}
GGVYDISNKRRMGLTE	16	0	13	13	0	7	{'scylla serrata', 'procambarus clarkii', 'scylla paramamosain', 'blattodea', 'chionoecetes opilio', 'oribatida', 'lepidoptera'}
GHDGTVWAQSA	11	0	13	13	0	3	{'oryza sativa', 'corylus avellana', 'poales'}
GIFGTN	6	0	13	13	0	2	{'triticum aestivum', 'triticum urartu'}
GIYDEPLTP	9	0	13	13	0	9	{'malpighiales', 'cucumis melo', 'corylus avellana', 'rosales', 'prunus dulcis', 'citrus sinensis', 'malus domestica', 'prunus avium', 'prunus persica'}
GIYDEPLTPGQCN	13	0	13	13	0	9	{'malpighiales', 'cucumis melo', 'corylus avellana', 'rosales', 'prunus dulcis', 'citrus sinensis', 'malus domestica', 'prunus avium', 'prunus persica'}
GIYDEPMTPGQCNMVVERLGDYLL	24	0	13	13	0	3	{'olea europaea', 'poales', 'zea mays'}
GKCNDDP	7	0	13	13	0	4	{'actinidia arguta', 'actinidia chinensis', 'actinidia deliciosa', 'actinidia eriantha'}
GKEHGAPGDENRHAGDLGNITVGEDGTAAINIVDKQIPLTGPHSIIGRAVVVHSDPDDLGRGGHELSKSTG	71	0	13	13	0	1	{'olea europaea'}
GLMKDV	6	0	13	13	0	5	{'oryza sativa', 'brassica napus', 'brassica rapa', 'asterales', 'poales'}
GLTEY	5	0	13	13	0	5	{'hymenoptera', 'amphioctopus fangsiao', 'blattodea', 'oribatida', 'lepidoptera'}
GPPKVPPG	8	0	13	13	0	3	{'oryza sativa', 'poales', 'zea mays'}
GQLICI	6	0	13	13	0	4	{'actinidia arguta', 'actinidia chinensis', 'actinidia deliciosa', 'actinidia eriantha'}
GRGIYHND	8	0	13	13	0	8	{'scylla serrata', 'fenneropenaeus (penaeus) chinensis', 'procambarus clarkii', 'scylla paramamosain', 'blattodea', 'penaeus monodon', 'litopenaeus vannamei', 'crangon borealis'}
GRTRCSTDA	9	0	13	13	0	2	{'prunus persica', 'malus domestica'}
GSLGRYKDEKDVTDI	15	0	13	13	0	2	{'poales', 'zea mays'}
GTIKKINF	8	0	13	13	0	3	{'fagales', 'malus domestica', 'juglans regia'}
GTLAPTGLFL	10	0	13	13	0	8	{'cucumis melo', 'rosales', 'prunus dulcis', 'citrus sinensis', 'asterales', 'malus domestica', 'prunus avium', 'prunus persica'}
GVLFNIQYV	9	0	13	13	0	2	{'secale cereale', 'poales'}
GVNPNNAA	8	0	13	13	0	5	{'prunus domestica', 'prunus armeniaca', 'pyrus communis', 'malus domestica', 'prunus persica'}
HAIILH	6	0	13	13	0	2	{'triticum aestivum', 'triticum urartu'}
HALGDTTNGCMSTGPHFNPVGKEHGAPGDENRHAGDLGNI	40	0	13	13	0	1	{'olea europaea'}
HEIKE	5	0	13	13	0	3	{'oribatida', 'fagales', 'juglans regia'}
HFAVAAG	7	0	13	13	0	5	{'sporidiales', 'pleosporales', 'hypocreales', 'capnodiales', 'eurotiales'}
HFAVAAGN	8	0	13	13	0	5	{'sporidiales', 'pleosporales', 'hypocreales', 'capnodiales', 'eurotiales'}
HPVAI	5	0	13	13	0	4	{'arachis hypogaea', 'lathyrus sativus', 'lens culinaris', 'pisum sativum'}
HQKIRH	6	0	13	13	0	7	{'juglans regia', 'juglans nigra', 'carya illinoinensis', 'corylus avellana', 'prunus dulcis', 'glycine soja', 'glycine max'}
IEGNHLS	7	0	13	13	0	6	{'malpighiales', 'arachis hypogaea', 'asterales', 'malus domestica', 'caryophyllales', 'prunus persica'}
IEKISYETKLV	11	0	13	13	0	2	{'fragaria ananassa', 'malus domestica'}
IENELD	6	0	13	13	0	3	{'oribatida', 'zygentoma', 'erimacrus isenbeckii'}
IETWNPN	7	0	13	13	0	2	{'arachis hypogaea', 'glycine max'}
IETWNPNN	8	0	13	13	0	2	{'arachis hypogaea', 'glycine max'}
IGVDEFAAM	9	0	13	13	0	12	{'salmo salar', 'scomber scombrus', 'merluccius australis', 'trachurus japonicus', 'oncorhynchus mykiss', 'merluccius gayi', 'merluccius paradoxus', 'merluccius bilinearis', 'merluccius merluccius', 'salvelinus fontinalis', 'rastrelliger kanagurta', 'theragra chalcogramma'}
IIDQDKSG	8	0	13	13	0	11	{'scomber scombrus', 'perciformes', 'trachurus japonicus', 'cyprinus carpio', 'xiphias gladius', 'clupea harengus', 'sardinops sagax', 'lates calcarifer', 'rastrelliger kanagurta', 'scomber japonicus', 'evynnis japonica'}
IKLVAS	6	0	13	13	0	6	{'rubus idaeus', 'prunus armeniaca', 'fagales', 'fragaria ananassa', 'prunus avium', 'prunus persica'}
IRLTSE	6	0	13	13	0	2	{'poales', 'zea mays'}
ISDELDQTFAELAGY	15	0	13	13	0	12	{'haliotis discus', 'ommastrephes bartramii', 'sepioteuthis lessoniana', 'crassostrea gigas', 'haliotis diversicolor', 'todarodes pacificus', 'neptunea polycostata', 'scapharca broughtonii', 'octopus vulgaris', 'crassostrea virginica', 'sepia esculenta', 'bacillales'}
ISSCNGPCR	9	0	13	13	0	4	{'actinidia arguta', 'actinidia chinensis', 'actinidia deliciosa', 'actinidia eriantha'}
ISSCNGPCRDLNDC	14	0	13	13	0	4	{'actinidia arguta', 'actinidia chinensis', 'actinidia deliciosa', 'actinidia eriantha'}
ITCGQVSS	8	0	13	13	0	7	{'punica granatum', 'vitis nan', 'prunus domestica', 'prunus armeniaca', 'morus nigra', 'malus domestica', 'prunus persica'}
ITDMNYE	7	0	13	13	0	2	{'poales', 'zea mays'}
ITFTEVGYTRAEGLYSMLVERDHKNEFCEITLISSG	36	0	13	13	0	1	{'olea europaea'}
ITGTSSTPEAV	11	0	13	13	0	3	{'oryza sativa', 'poales', 'zea mays'}
IVERLGDYLIDQG	13	0	13	13	0	7	{'malpighiales', 'cucumis melo', 'corylus avellana', 'rosales', 'pyrus communis', 'malus domestica', 'apium graveolens'}
KAAPGAY	7	0	13	13	0	2	{'apium graveolens', 'daucus carota'}
KDCNEIP	7	0	13	13	0	2	{'lamiales', 'olea europaea'}
KDFDEPGSLAPTGLHLGG	18	0	13	13	0	5	{'malpighiales', 'corylus avellana', 'pyrus communis', 'litchi chinensis', 'malus domestica'}
KEQIKTLA	8	0	13	13	0	10	{'eriocheir sinensis', 'charybdis feriatus', 'scylla serrata', 'portunus trituberculatus', 'procambarus clarkii', 'erimacrus isenbeckii', 'homarus americanus', 'paralithodes camtschaticus', 'chionoecetes opilio', 'portunus sanguinolentus'}
KEQIKTLANKLKA	13	0	13	13	0	10	{'eriocheir sinensis', 'charybdis feriatus', 'scylla serrata', 'portunus trituberculatus', 'procambarus clarkii', 'erimacrus isenbeckii', 'homarus americanus', 'paralithodes camtschaticus', 'chionoecetes opilio', 'portunus sanguinolentus'}
KEQIKTLANKLKAAEARAEFAERSVQKLQKEVDRLEDELVNEK	43	0	13	13	0	10	{'eriocheir sinensis', 'charybdis feriatus', 'scylla serrata', 'portunus trituberculatus', 'procambarus clarkii', 'erimacrus isenbeckii', 'homarus americanus', 'paralithodes camtschaticus', 'chionoecetes opilio', 'portunus sanguinolentus'}
KGDVEIKEEHVKAGKEKAS	19	0	13	13	0	3	{'prunus persica', 'fragaria ananassa', 'malus domestica'}
KLEEVAGKY	9	0	13	13	0	8	{'scylla serrata', 'fenneropenaeus (penaeus) chinensis', 'scylla paramamosain', 'blattodea', 'penaeus monodon', 'chionoecetes opilio', 'oribatida', 'litopenaeus vannamei'}
KNVGVVDIT	9	0	13	13	0	4	{'actinidia arguta', 'actinidia chinensis', 'actinidia deliciosa', 'actinidia eriantha'}
KNVGVVDITWSM	12	0	13	13	0	4	{'actinidia arguta', 'actinidia chinensis', 'actinidia deliciosa', 'actinidia eriantha'}
KNVGVVDITWSMA	13	0	13	13	0	4	{'actinidia arguta', 'actinidia chinensis', 'actinidia deliciosa', 'actinidia eriantha'}
KPLKGPF	7	0	13	13	0	2	{'oryza sativa', 'poales'}
KPSLKFILNTVNGTTRTVNPLGFFKKEALPKCAQVYNKLGMYPP	44	0	13	13	0	1	{'olea europaea'}
KYFKGNF	7	0	13	13	0	2	{'secale cereale', 'poales'}
LAPTGLYLGGTKYMVIQGEPGAVIR	25	0	13	13	0	8	{'musa acuminata', 'corylus avellana', 'rosales', 'arachis hypogaea', 'asterales', 'solanum tuberosum', 'glycine max', 'prunus persica'}
LDQVQES	7	0	13	13	0	11	{'marsupenaeus japonicus', 'portunus pelagicus', 'procambarus clarkii', 'farfantepenaeus aztecus', 'penaeus monodon', 'homarus americanus', 'paralithodes camtschaticus', 'oribatida', 'metapenaeus ensis', 'litopenaeus vannamei', 'panulirus stimpsoni'}
LDQVQESL	8	0	13	13	0	11	{'marsupenaeus japonicus', 'portunus pelagicus', 'procambarus clarkii', 'farfantepenaeus aztecus', 'penaeus monodon', 'homarus americanus', 'paralithodes camtschaticus', 'oribatida', 'metapenaeus ensis', 'litopenaeus vannamei', 'panulirus stimpsoni'}
LEAAFN	6	0	13	13	0	5	{'lens culinaris', 'pisum sativum', 'arachis hypogaea', 'sesamum indicum', 'lathyrus sativus'}
LENDLDQV	8	0	13	13	0	13	{'marsupenaeus japonicus', 'euphausia superba', 'portunus pelagicus', 'procambarus clarkii', 'farfantepenaeus aztecus', 'oratosquilla oratoria', 'euphausia pacifica', 'penaeus monodon', 'homarus americanus', 'paralithodes camtschaticus', 'metapenaeus ensis', 'litopenaeus vannamei', 'panulirus stimpsoni'}
LGDTLEKI	8	0	13	13	0	2	{'prunus avium', 'fagales'}
LGGTKYMVIQGEAGAVIRGKKGSGGI	26	0	13	13	0	8	{'lamiales', 'olea europaea', 'cucumis melo', 'corylus avellana', 'prunus dulcis', 'citrus sinensis', 'prunus avium', 'prunus persica'}
LGNITVGEDGTAAINIVDKQIPLTGPHSIIGRAVVVHSDPDDLGRGGHELSKSTGNAGGRVACGIIGLQG	70	0	13	13	0	1	{'olea europaea'}
LIGIYDEP	8	0	13	13	0	2	{'prunus persica', 'malus domestica'}
LKEAEARAEFAERSVQKLQKEV	22	0	13	13	0	3	{'oribatida', 'blattodea', 'diptera'}
LKGHPDA	7	0	13	13	0	3	{'prunus avium', 'prunus persica', 'malus domestica'}
LKGHPDAY	8	0	13	13	0	3	{'prunus avium', 'prunus persica', 'malus domestica'}
LKGHPDAYN	9	0	13	13	0	3	{'prunus avium', 'prunus persica', 'malus domestica'}
LLLPHYN	7	0	13	13	0	4	{'lupinus angustifolius', 'lupinus albus', 'sesamum indicum', 'vigna radiata'}
LNTVNGTTRTVNPLGFFKKEALPKCAQVYNKLGMYPPN	38	0	13	13	0	1	{'olea europaea'}
LPAFCNVDIPNG	12	0	13	13	0	1	{'oryza sativa'}
LPTMC	5	0	13	13	0	2	{'triticum aestivum', 'triticum turgidum'}
LQKRMQQLENDLD	13	0	13	13	0	12	{'marsupenaeus japonicus', 'portunus pelagicus', 'farfantepenaeus aztecus', 'oratosquilla oratoria', 'penaeus monodon', 'homarus americanus', 'paralithodes camtschaticus', 'metapenaeus ensis', 'litopenaeus vannamei', 'panulirus stimpsoni', 'macrobrachium rosenbergii', 'crangon borealis'}
LQPFPQP	7	0	13	13	0	2	{'triticum aestivum', 'triticum urartu'}
LQQLNPCKV	9	0	13	13	0	2	{'triticum aestivum', 'triticum turgidum'}
LQQLNPCKVFLQ	12	0	13	13	0	2	{'triticum aestivum', 'triticum turgidum'}
LQQLNPCKVFLQQQC	15	0	13	13	0	2	{'triticum aestivum', 'triticum turgidum'}
LSAAAIIG	8	0	13	13	0	7	{'malpighiales', 'corylus avellana', 'rosales', 'daucus carota', 'malus domestica', 'asterales', 'prunus persica'}
LTNKLKAAEARAEFAERSVQKLQKEVDRLEDELVNEKEKYKSITDELDQTFSELSGY	57	0	13	13	0	12	{'pandalus eous', 'marsupenaeus japonicus', 'pandalus rosenbergii', 'farfantepenaeus aztecus', 'oratosquilla oratoria', 'penaeus monodon', 'penaeus latisulcatus', 'metapenaeus ensis', 'litopenaeus vannamei', 'panulirus stimpsoni', 'macrobrachium rosenbergii', 'crangon borealis'}
LVVLNG	6	0	13	13	0	3	{'lupinus angustifolius', 'lupinus albus', 'vigna radiata'}
LVVPQNF	7	0	13	13	0	4	{'glycine soja', 'arachis hypogaea', 'glycine max', 'anacardium occidentale'}
MEPYVSK	7	0	13	13	0	2	{'secale cereale', 'poales'}
MGVYTFENE	9	0	13	13	0	1	{'malus domestica'}
MKDFDEPGSLAPTGLHLG	18	0	13	13	0	4	{'malpighiales', 'litchi chinensis', 'malus domestica', 'pyrus communis'}
MKTFLI	6	0	13	13	0	2	{'triticum aestivum', 'triticum urartu'}
MLIERD	6	0	13	13	0	3	{'lamiales', 'olea europaea', 'beta vulgaris'}
MNDFNEPG	8	0	13	13	0	6	{'phoenix dactylifera', 'corylus avellana', 'rosales', 'malus domestica', 'asterales', 'glycine max'}
MSWQAYVDDHLMCDIDG	17	0	13	13	0	6	{'cucumis melo', 'pyrus communis', 'citrus sinensis', 'malus domestica', 'prunus avium', 'prunus persica'}
MSWQAYVDEHLMCEIEGHHL	20	0	13	13	0	3	{'corylus avellana', 'poales', 'zea mays'}
NAAALPGK	8	0	13	13	0	6	{'lens culinaris', 'prunus domestica', 'prunus armeniaca', 'prunus avium', 'prunus persica', 'pisum sativum'}
NDFNEPGSLAPTGLYLGGTKYMVIQGEPG	29	0	13	13	0	5	{'corylus avellana', 'asterales', 'malus domestica', 'glycine max', 'prunus persica'}
NEEDHLRIISMQMGGDLGQV	20	0	13	13	0	8	{'scylla serrata', 'fenneropenaeus (penaeus) chinensis', 'procambarus clarkii', 'scylla paramamosain', 'blattodea', 'penaeus monodon', 'litopenaeus vannamei', 'crangon borealis'}
NNAAALPGKC	10	0	13	13	0	6	{'lens culinaris', 'prunus domestica', 'prunus armeniaca', 'prunus avium', 'prunus persica', 'pisum sativum'}
NNAAALPGKCGV	12	0	13	13	0	6	{'lens culinaris', 'prunus domestica', 'prunus armeniaca', 'prunus avium', 'prunus persica', 'pisum sativum'}
NNERIVA	7	0	13	13	0	4	{'actinidia arguta', 'actinidia chinensis', 'actinidia deliciosa', 'actinidia eriantha'}
NNERIVAL	8	0	13	13	0	4	{'actinidia arguta', 'actinidia chinensis', 'actinidia deliciosa', 'actinidia eriantha'}
NNERIVALSTGWYNGGSRCG	20	0	13	13	0	4	{'actinidia arguta', 'actinidia chinensis', 'actinidia deliciosa', 'actinidia eriantha'}
NNERIVALSTGWYNGGSRCGKMIRITASNGKSVSAKVVDECDSR	44	0	13	13	0	4	{'actinidia arguta', 'actinidia chinensis', 'actinidia deliciosa', 'actinidia eriantha'}
NNERIVALSTGWYNGGSRCGKMIRITASNGKSVSAKVVDECDSRHGCDKEHAGQPPC	57	0	13	13	0	4	{'actinidia arguta', 'actinidia chinensis', 'actinidia deliciosa', 'actinidia eriantha'}
NNERIVALSTGWYNGGSRCGKMIRITASNGKSVSAKVVDECDSRHGCDKEHAGQPPCRNNIVDGSNAVWSALGL	74	0	13	13	0	4	{'actinidia arguta', 'actinidia chinensis', 'actinidia deliciosa', 'actinidia eriantha'}
NPLGFFKKEALPKCAQVYNKLGMYPPNM	28	0	13	13	0	1	{'olea europaea'}
NPQAQGSVQ	9	0	13	13	0	2	{'triticum aestivum', 'triticum urartu'}
NPQAQGSVQPQQLPQF	16	0	13	13	0	2	{'triticum aestivum', 'triticum urartu'}
NPSQQQPQ	8	0	13	13	0	1	{'triticum aestivum'}
NRIESEGG	8	0	13	13	0	2	{'arachis hypogaea', 'glycine max'}
NSSEGVTGTVYFTQEGDGPTTVTGNLSGLKPGLHGFHVHALGD	43	0	13	13	0	1	{'olea europaea'}
NVVHAII	7	0	13	13	0	2	{'triticum aestivum', 'triticum urartu'}
NYEPIA	6	0	13	13	0	2	{'poales', 'zea mays'}
PADKYKTF	8	0	13	13	0	2	{'secale cereale', 'poales'}
PARLFKA	7	0	13	13	0	4	{'morus bombycis', 'castanea sativa', 'fagales', 'juglans regia'}
PATLAE	6	0	13	13	0	5	{'prunus dulcis', 'pinales', 'triticum aestivum', 'prunus avium', 'prunus persica'}
PETCPP	6	0	13	13	0	3	{'prunus avium', 'prunus persica', 'malus domestica'}
PFSQQQQ	7	0	13	13	0	2	{'triticum aestivum', 'triticum turgidum'}
PGDENRHAGDLGNITVGEDGTAAINIVDKQIPLTGPHSIIGRAVVVHSDPDDLGRGGHELSKSTGNAGGRV	71	0	13	13	0	1	{'olea europaea'}
PHWNLNA	7	0	13	13	0	7	{'juglans regia', 'juglans nigra', 'carya illinoinensis', 'corylus avellana', 'sesamum indicum', 'glycine soja', 'glycine max'}
PIIIDM	6	0	13	13	0	3	{'oryza sativa', 'poales', 'zea mays'}
PIIIDMKY	8	0	13	13	0	3	{'oryza sativa', 'poales', 'zea mays'}
PIIIDMKYCPNK	12	0	13	13	0	3	{'oryza sativa', 'poales', 'zea mays'}
PIYSNKFG	8	0	13	13	0	5	{'lens culinaris', 'vigna radiata', 'pisum sativum', 'lupinus angustifolius', 'lathyrus sativus'}
PKAAPGAYK	9	0	13	13	0	2	{'apium graveolens', 'daucus carota'}
PPATLVE	7	0	13	13	0	2	{'prunus persica', 'malus domestica'}
PPATLVEI	8	0	13	13	0	2	{'prunus persica', 'malus domestica'}
PPATLVEITIA	11	0	13	13	0	2	{'prunus persica', 'malus domestica'}
PPVSQFH	7	0	13	13	0	4	{'lamiales', 'olea europaea', 'prosopis juliflora', 'acacia farnesiana'}
PQQSGQG	7	0	13	13	0	2	{'triticum aestivum', 'triticum turgidum'}
PQVFNKLGM	9	0	13	13	0	2	{'lamiales', 'olea europaea'}
PQVFNKLGMYPP	12	0	13	13	0	2	{'lamiales', 'olea europaea'}
PSGTLTC	7	0	13	13	0	4	{'actinidia arguta', 'actinidia chinensis', 'actinidia deliciosa', 'actinidia eriantha'}
PSQQNPQAQG	10	0	13	13	0	2	{'triticum aestivum', 'triticum urartu'}
PSQQPY	6	0	13	13	0	2	{'triticum aestivum', 'triticum urartu'}
PTYDCSPPV	9	0	13	13	0	4	{'actinidia arguta', 'actinidia chinensis', 'actinidia deliciosa', 'actinidia eriantha'}
PTYDCSPPVTS	11	0	13	13	0	4	{'actinidia arguta', 'actinidia chinensis', 'actinidia deliciosa', 'actinidia eriantha'}
PTYDCSPPVTSSTPAKLTNN	20	0	13	13	0	4	{'actinidia arguta', 'actinidia chinensis', 'actinidia deliciosa', 'actinidia eriantha'}
PTYDCSPPVTSSTPAKLTNNDFSEGGD	27	0	13	13	0	4	{'actinidia arguta', 'actinidia chinensis', 'actinidia deliciosa', 'actinidia eriantha'}
PVPQLQ	6	0	13	13	0	1	{'triticum aestivum'}
PVSQFHIQG	9	0	13	13	0	5	{'lamiales', 'olea europaea', 'bassia scoparia', 'prosopis juliflora', 'caryophyllales'}
PWGLARISH	9	0	13	13	0	5	{'sporidiales', 'pleosporales', 'hypocreales', 'capnodiales', 'eurotiales'}
PWGLARISHR	10	0	13	13	0	5	{'sporidiales', 'pleosporales', 'hypocreales', 'capnodiales', 'eurotiales'}
PYKISTSTNCAT	12	0	13	13	0	5	{'rubus idaeus', 'pyrus communis', 'arachis hypogaea', 'malus domestica', 'phaseolus vulgaris'}
PYVSKNPRQA	10	0	13	13	0	2	{'secale cereale', 'poales'}
PYVSKNPRQAY	11	0	13	13	0	2	{'secale cereale', 'poales'}
QALIIGIYDEPMTPGQCNM	19	0	13	13	0	7	{'solanum lycopersicum', 'malpighiales', 'capsicum annuum', 'corylus avellana', 'arachis hypogaea', 'litchi chinensis', 'solanum tuberosum'}
QAVKEMQDGILE	12	0	13	13	0	9	{'scylla serrata', 'fenneropenaeus (penaeus) chinensis', 'procambarus clarkii', 'scylla paramamosain', 'penaeus monodon', 'chionoecetes opilio', 'oribatida', 'litopenaeus vannamei', 'crangon borealis'}
QDSHQK	6	0	13	13	0	3	{'glycine soja', 'arachis hypogaea', 'glycine max'}
QEQLSAANTK	10	0	13	13	0	7	{'eriocheir sinensis', 'charybdis feriatus', 'scylla serrata', 'portunus trituberculatus', 'erimacrus isenbeckii', 'oribatida', 'portunus sanguinolentus'}
QEQLSAANTKL	11	0	13	13	0	7	{'eriocheir sinensis', 'charybdis feriatus', 'scylla serrata', 'portunus trituberculatus', 'erimacrus isenbeckii', 'oribatida', 'portunus sanguinolentus'}
QEQQQG	6	0	13	13	0	4	{'triticum aestivum', 'prunus dulcis', 'lupinus albus', 'triticum turgidum'}
QPFPP	5	0	13	13	0	2	{'triticum aestivum', 'triticum urartu'}
QQGQQG	6	0	13	13	0	4	{'brassica napus', 'prunus dulcis', 'brassica juncea', 'sinapis alba'}
QQILQQIL	8	0	13	13	0	1	{'triticum aestivum'}
QQILQQILQ	9	0	13	13	0	1	{'triticum aestivum'}
QQILQQILQQQLIPC	15	0	13	13	0	1	{'triticum aestivum'}
QQLGQC	6	0	13	13	0	2	{'triticum aestivum', 'triticum turgidum'}
QQLNPCKV	8	0	13	13	0	2	{'triticum aestivum', 'triticum turgidum'}
QQPYPQPQPFP	11	0	13	13	0	2	{'triticum aestivum', 'triticum urartu'}
QQQPPFSQQQ	10	0	13	13	0	2	{'triticum aestivum', 'triticum turgidum'}
QQQPSSQ	7	0	13	13	0	2	{'triticum aestivum', 'triticum urartu'}
QQQQQIL	7	0	13	13	0	2	{'triticum aestivum', 'triticum urartu'}
QQQQQQQQIL	10	0	13	13	0	2	{'triticum aestivum', 'triticum urartu'}
QQQQQQQQQQI	11	0	13	13	0	2	{'triticum aestivum', 'triticum urartu'}
QSYFAN	6	0	13	13	0	4	{'lupinus angustifolius', 'lupinus albus', 'lathyrus sativus', 'pisum sativum'}
QVPLVQQQ	8	0	13	13	0	2	{'triticum aestivum', 'triticum urartu'}
QVPLVQQQQF	10	0	13	13	0	2	{'triticum aestivum', 'triticum urartu'}
RAEKAEEE	8	0	13	13	0	8	{'diptera', 'zygentoma', 'portunus pelagicus', 'procambarus clarkii', 'oratosquilla oratoria', 'blattodea', 'paralithodes camtschaticus', 'panulirus stimpsoni'}
RALTDAETKAFL	12	0	13	13	0	12	{'salmo salar', 'merluccius australis', 'macruronus magellanicus', 'merluccius polli', 'gadus callarias', 'merluccius productus', 'oncorhynchus mykiss', 'cyprinus carpio', 'merluccius bilinearis', 'clupea harengus', 'salvelinus fontinalis', 'gadus morhua'}
RAYFSN	6	0	13	13	0	5	{'sporidiales', 'pleosporales', 'hypocreales', 'capnodiales', 'eurotiales'}
RAYFSNYG	8	0	13	13	0	5	{'sporidiales', 'pleosporales', 'hypocreales', 'capnodiales', 'eurotiales'}
RGGGGESFGIV	11	0	13	13	0	2	{'secale cereale', 'poales'}
RGKKGAGGITI	11	0	13	13	0	3	{'olea europaea', 'corylus avellana', 'poales'}
RGKKGAGGITIKKTGQALVVGIYDEPMTPGQC	32	0	13	13	0	3	{'olea europaea', 'corylus avellana', 'poales'}
RLEDELVHEKEKYK	14	0	13	13	0	2	{'oribatida', 'blattodea'}
RLGFLTFCPTNLGTTVRASVHIK	23	0	13	13	0	9	{'scylla serrata', 'fenneropenaeus (penaeus) chinensis', 'scylla paramamosain', 'blattodea', 'penaeus monodon', 'chionoecetes opilio', 'lepidoptera', 'litopenaeus vannamei', 'crangon borealis'}
RMDALENQLKEARFLAEEADRKYDEVARKLAMVEADLERAEERAETGESKIVELEEELRVVGNNLKSLEVSEEKANQREEAYKEQIKTLTNKLKAAEARAEFAERSVQKLQKEVDRLEDELVNEKEKYKS	130	0	13	13	0	12	{'pandalus eous', 'marsupenaeus japonicus', 'pandalus rosenbergii', 'portunus pelagicus', 'farfantepenaeus aztecus', 'penaeus monodon', 'penaeus latisulcatus', 'oribatida', 'metapenaeus ensis', 'litopenaeus vannamei', 'macrobrachium rosenbergii', 'crangon borealis'}
RMMAEIDTDGDGF	13	0	13	13	0	6	{'lamiales', 'olea europaea', 'oryza sativa', 'brassica napus', 'caryophyllales', 'poales'}
RNALRRP	7	0	13	13	0	2	{'arachis hypogaea', 'glycine max'}
RVRSGGHD	8	0	13	13	0	2	{'secale cereale', 'poales'}
RVRSGGHDYE	10	0	13	13	0	2	{'secale cereale', 'poales'}
RVRSGGHDYEGLSY	14	0	13	13	0	2	{'secale cereale', 'poales'}
RVRSGGHDYEGLSYRS	16	0	13	13	0	2	{'secale cereale', 'poales'}
SAAILGHDGT	10	0	13	13	0	5	{'olea europaea', 'corylus avellana', 'asterales', 'caryophyllales', 'poales'}
SAAILGHDGTVWAQS	15	0	13	13	0	5	{'olea europaea', 'corylus avellana', 'asterales', 'caryophyllales', 'poales'}
SEIPPPR	7	0	13	13	0	4	{'prunus avium', 'prunus persica', 'malus domestica', 'pyrus communis'}
SGAQLGEL	8	0	13	13	0	2	{'secale cereale', 'poales'}
SGFIEEDELKLFLQNF	16	0	13	13	0	11	{'salmo salar', 'macruronus magellanicus', 'trachurus japonicus', 'perciformes', 'lepidorhombus whiffiagonis', 'oncorhynchus mykiss', 'cyprinus carpio', 'macruronus novaezelandiae', 'xiphias gladius', 'salvelinus fontinalis', 'lates calcarifer'}
SGPFNLR	7	0	13	13	0	3	{'lupinus angustifolius', 'lupinus albus', 'pisum sativum'}
SGPFNLRS	8	0	13	13	0	3	{'lupinus angustifolius', 'lupinus albus', 'pisum sativum'}
SGVGIYAPDAE	11	0	13	13	0	7	{'fenneropenaeus (penaeus) chinensis', 'procambarus clarkii', 'blattodea', 'penaeus monodon', 'lepidoptera', 'litopenaeus vannamei', 'crangon borealis'}
SHYHTKGDVEI	11	0	13	13	0	3	{'prunus persica', 'prunus armeniaca', 'malus domestica'}
SLPAFCNVDIP	11	0	13	13	0	1	{'oryza sativa'}
SNIELI	6	0	13	13	0	3	{'oribatida', 'mangifera indica', 'malpighiales'}
SPWSGR	6	0	13	13	0	2	{'prunus persica', 'malus domestica'}
SQQNPQAQGS	10	0	13	13	0	2	{'triticum aestivum', 'triticum urartu'}
SQQQQP	6	0	13	13	0	2	{'triticum aestivum', 'triticum turgidum'}
SQVLQQST	8	0	13	13	0	2	{'triticum aestivum', 'triticum urartu'}
SQVLQQSTY	9	0	13	13	0	2	{'triticum aestivum', 'triticum urartu'}
SQVLQQSTYQ	10	0	13	13	0	2	{'triticum aestivum', 'triticum urartu'}
SSSRKDCD	8	0	13	13	0	2	{'lamiales', 'olea europaea'}
SSSRKDCDEIP	11	0	13	13	0	2	{'lamiales', 'olea europaea'}
SVIEGD	6	0	13	13	0	5	{'juglans regia', 'corylus avellana', 'castanea sativa', 'fagales', 'malus domestica'}
SVIPAARLFKSYVLDGDKLIPKVAPQ	26	0	13	13	0	2	{'corylus avellana', 'fagales'}
SWCRC	5	0	13	13	0	1	{'oryza sativa'}
SYETKLVAS	9	0	13	13	0	4	{'prunus avium', 'prunus persica', 'fragaria ananassa', 'malus domestica'}
SYPPSAGAF	9	0	13	13	0	2	{'musa acuminata', 'malpighiales'}
SYSYTLIEGDAL	12	0	13	13	0	4	{'prunus avium', 'prunus persica', 'prunus armeniaca', 'malus domestica'}
TADCGSG	7	0	13	13	0	2	{'prunus persica', 'malus domestica'}
TADCGSGQV	9	0	13	13	0	2	{'prunus persica', 'malus domestica'}
TAWVDS	6	0	13	13	0	2	{'secale cereale', 'poales'}
TAWVDSGAQLG	11	0	13	13	0	2	{'secale cereale', 'poales'}
TKTTAIFHTKGDAVVPEENIK	21	0	13	13	0	1	{'daucus carota'}
TKYMVIQGEPGAVIRGKKGSGGITVKKTGQA	31	0	13	13	0	3	{'malpighiales', 'oryza sativa', 'zea mays'}
TLPAMCN	7	0	13	13	0	1	{'triticum aestivum'}
TLPAMCNVY	9	0	13	13	0	1	{'triticum aestivum'}
TLPAMCNVYIPP	12	0	13	13	0	1	{'triticum aestivum'}
TNGCMSTGPHFNPVGKEHGAPGDENRHAGDLGNITVGEDGTAAINIVDKQIPLTGPHSIIGRAVVVHSDPDDLGRGGH	78	0	13	13	0	1	{'olea europaea'}
TPGQCNMIVERLGDYLIDQ	19	0	13	13	0	6	{'malpighiales', 'cucumis melo', 'corylus avellana', 'rosales', 'pyrus communis', 'malus domestica'}
TQKKM	5	0	13	13	0	9	{'eriocheir sinensis', 'scylla serrata', 'portunus trituberculatus', 'portunus sanguinolentus', 'paralithodes camtschaticus', 'erimacrus isenbeckii', 'spirurida', 'charybdis feriatus', 'ascaridida'}
TSEIPPPRL	9	0	13	13	0	4	{'prunus avium', 'prunus persica', 'malus domestica', 'pyrus communis'}
TSEIPPPRLFK	11	0	13	13	0	4	{'prunus avium', 'prunus persica', 'malus domestica', 'pyrus communis'}
TTPDRQAACNCLK	13	0	13	13	0	5	{'lens culinaris', 'pyrus communis', 'malus domestica', 'prunus persica', 'pisum sativum'}
TTVTGNLSGLKPGLHGFHVHALGDTTNGCMSTGPHFNPVGKEHG	44	0	13	13	0	1	{'olea europaea'}
TVALFLAV	8	0	13	13	0	2	{'secale cereale', 'poales'}
TVKKTGQALV	10	0	13	13	0	5	{'oryza sativa', 'zea mays', 'rosales', 'malus domestica', 'poales'}
VAPQGGT	7	0	13	13	0	2	{'prunus persica', 'malus domestica'}
VAPQGGTG	8	0	13	13	0	2	{'prunus persica', 'malus domestica'}
VASPDGG	7	0	13	13	0	3	{'castanea sativa', 'prunus armeniaca', 'fagales'}
VELEEELRVVGNNLKSLEVSEEKANQREEAYKEQIKTLTNKLKAAEARAEFAERSVQKLQKEVDRLEDELVNEKEKYKSITDELDQTFSEL	91	0	13	13	0	12	{'pandalus eous', 'marsupenaeus japonicus', 'pandalus rosenbergii', 'farfantepenaeus aztecus', 'penaeus monodon', 'penaeus latisulcatus', 'oribatida', 'metapenaeus ensis', 'litopenaeus vannamei', 'panulirus stimpsoni', 'macrobrachium rosenbergii', 'crangon borealis'}
VGTHIC	6	0	13	13	0	4	{'actinidia arguta', 'actinidia chinensis', 'actinidia deliciosa', 'actinidia eriantha'}
VLFNIQYVNYWF	12	0	13	13	0	2	{'secale cereale', 'poales'}
VLPAMR	6	0	13	13	0	2	{'mangifera indica', 'malpighiales'}
VPYKISTSTNC	11	0	13	13	0	5	{'juglans regia', 'rubus idaeus', 'pyrus communis', 'malus domestica', 'fragaria ananassa'}
VQQKLIDDHFLFKEGDRFLQ	20	0	13	13	0	8	{'scylla serrata', 'fenneropenaeus (penaeus) chinensis', 'procambarus clarkii', 'scylla paramamosain', 'blattodea', 'penaeus monodon', 'litopenaeus vannamei', 'crangon borealis'}
VQQQQF	6	0	13	13	0	2	{'triticum aestivum', 'triticum urartu'}
VWAQSANF	8	0	13	13	0	8	{'solanum lycopersicum', 'bassia scoparia', 'malpighiales', 'rosales', 'litchi chinensis', 'sinapis alba', 'solanum tuberosum', 'caryophyllales'}
VWAQSANFPQ	10	0	13	13	0	8	{'solanum lycopersicum', 'bassia scoparia', 'malpighiales', 'rosales', 'litchi chinensis', 'sinapis alba', 'solanum tuberosum', 'caryophyllales'}
WGKTIP	6	0	13	13	0	5	{'sporidiales', 'pleosporales', 'hypocreales', 'capnodiales', 'eurotiales'}
YCCTPPN	7	0	13	13	0	2	{'prunus persica', 'malus domestica'}
YCDTCRAGFITELSEFIPGAS	21	0	13	13	0	1	{'olea europaea'}
YDVSLVDGFNLPMSV	15	0	13	13	0	3	{'prunus avium', 'prunus persica', 'malus domestica'}
YEITP	5	0	13	13	0	4	{'fenneropenaeus merguiensis', 'lupinus angustifolius', 'lupinus albus', 'vigna radiata'}
YFKGNF	6	0	13	13	0	2	{'secale cereale', 'poales'}
YKEQIKTLA	9	0	13	13	0	10	{'eriocheir sinensis', 'charybdis feriatus', 'scylla serrata', 'portunus trituberculatus', 'procambarus clarkii', 'erimacrus isenbeckii', 'homarus americanus', 'paralithodes camtschaticus', 'chionoecetes opilio', 'portunus sanguinolentus'}
YKSDYV	6	0	13	13	0	2	{'secale cereale', 'poales'}
YSIILQ	6	0	13	13	0	2	{'triticum aestivum', 'triticum turgidum'}
YTVALFLA	8	0	13	13	0	2	{'secale cereale', 'poales'}
YVDEHLMCD	9	0	13	13	0	6	{'malpighiales', 'crocus sativus', 'corylus avellana', 'fagales', 'asterales', 'helianthus annuus'}
YVKHKID	7	0	13	13	0	5	{'rubus idaeus', 'malus domestica', 'prunus avium', 'prunus persica', 'fragaria ananassa'}
ALPKC	5	0	32	32	0	2	{'lamiales', 'olea europaea'}
AVKQAYAATVA	11	0	32	32	0	2	{'secale cereale', 'poales'}
DQDKSG	6	0	32	32	0	24	{'salmo salar', 'macruronus magellanicus', 'merluccius polli', 'lates calcarifer', 'gadus morhua', 'merluccius australis', 'perciformes', 'macruronus novaezelandiae', 'sardinops sagax', 'scomber scombrus', 'merluccius capensis', 'trachurus japonicus', 'merluccius productus', 'xiphias gladius', 'scomber japonicus', 'evynnis japonica', 'sebastes marinus', 'oncorhynchus mykiss', 'cyprinus carpio', '…
EIKEEHVKAGKE	12	0	32	32	0	5	{'pyrus communis', 'fragaria ananassa', 'malus domestica', 'prunus avium', 'prunus persica'}
EKEKYKS	7	0	32	32	0	22	{'portunus pelagicus', 'panulirus stimpsoni', 'penaeus monodon', 'erimacrus isenbeckii', 'litopenaeus vannamei', 'portunus sanguinolentus', 'marsupenaeus japonicus', 'penaeus latisulcatus', 'pandalus eous', 'procambarus clarkii', 'homarus americanus', 'paralithodes camtschaticus', 'eriocheir sinensis', 'pandalus rosenbergii', 'scylla serrata', 'portunus trituberculatus', 'farfantepenaeus aztecus'…
GDYLID	6	0	32	32	0	15	{'lamiales', 'malpighiales', 'cucumis melo', 'corylus avellana', 'fagales', 'rosales', 'pyrus communis', 'triticum aestivum', 'beta vulgaris', 'arachis hypogaea', 'malus domestica', 'asterales', 'apium graveolens', 'arecales', 'glycine max'}
GGITIKKTG	9	0	32	32	0	8	{'lamiales', 'olea europaea', 'malpighiales', 'zea mays', 'corylus avellana', 'fagales', 'triticum aestivum', 'poales'}
GIYDEPMTPGQCNMVVER	18	0	32	32	0	7	{'olea europaea', 'oryza sativa', 'glycine max', 'zea mays', 'litchi chinensis', 'malus domestica', 'poales'}
ISNKYHTKGDHE	12	0	32	32	0	2	{'corylus avellana', 'fagales'}
KKEALP	6	0	32	32	0	2	{'lamiales', 'olea europaea'}
KLEKDNAM	8	0	32	32	0	24	{'panulirus stimpsoni', 'blattodea', 'penaeus monodon', 'erimacrus isenbeckii', 'litopenaeus vannamei', 'portunus sanguinolentus', 'marsupenaeus japonicus', 'charybdis feriatus', 'penaeus latisulcatus', 'pandalus eous', 'zygentoma', 'procambarus clarkii', 'homarus americanus', 'paralithodes camtschaticus', 'chionoecetes opilio', 'eriocheir sinensis', 'pandalus rosenbergii', 'scylla serrata', 'por…
KLEKDNAMD	9	0	32	32	0	24	{'panulirus stimpsoni', 'blattodea', 'penaeus monodon', 'erimacrus isenbeckii', 'litopenaeus vannamei', 'portunus sanguinolentus', 'marsupenaeus japonicus', 'charybdis feriatus', 'penaeus latisulcatus', 'pandalus eous', 'zygentoma', 'procambarus clarkii', 'homarus americanus', 'paralithodes camtschaticus', 'chionoecetes opilio', 'eriocheir sinensis', 'pandalus rosenbergii', 'scylla serrata', 'por…
LAPTGLFLG	9	0	32	32	0	13	{'cucumis melo', 'oryza sativa', 'zea mays', 'rosales', 'prunus dulcis', 'citrus sinensis', 'malus domestica', 'asterales', 'triticum aestivum', 'prunus avium', 'caryophyllales', 'poales', 'prunus persica'}
LDADNLIPKIAPQA	14	0	32	32	0	4	{'rubus idaeus', 'fragaria ananassa', 'malus domestica', 'pyrus communis'}
LKISNKYHTKGD	12	0	32	32	0	2	{'corylus avellana', 'fagales'}
MYPPNM	6	0	32	32	0	2	{'lamiales', 'olea europaea'}
NKLGMYPPN	9	0	32	32	0	2	{'lamiales', 'olea europaea'}
NSWDT	5	0	32	32	0	3	{'oribatida', 'actinidia chinensis', 'actinidia deliciosa'}
RLFKAFVLD	9	0	32	32	0	7	{'juglans regia', 'castanea sativa', 'fagales', 'pyrus communis', 'malus domestica', 'prunus avium', 'prunus persica'}
VELEEELRVVGNNLKSLEVSEEKANQREE	29	0	32	32	0	28	{'portunus pelagicus', 'panulirus stimpsoni', 'penaeus monodon', 'erimacrus isenbeckii', 'litopenaeus vannamei', 'portunus sanguinolentus', 'diptera', 'marsupenaeus japonicus', 'euphausia superba', 'crangon borealis', 'penaeus latisulcatus', 'pandalus eous', 'zygentoma', 'procambarus clarkii', 'homarus americanus', 'paralithodes camtschaticus', 'chionoecetes opilio', 'eriocheir sinensis', 'pandal…
ERLGDY	6	0	119	119	0	38	{'olea europaea', 'acacia farnesiana', 'crocus sativus', 'zea mays', 'fagales', 'daucus carota', 'citrullus lanatus', 'asterales', 'arecales', 'glycine max', 'prunus persica', 'solanum lycopersicum', 'prosopis juliflora', 'bassia scoparia', 'capsicum annuum', 'ananas comosus', 'corylus avellana', 'rosales', 'litchi chinensis', 'sinapis alba', 'triticum aestivum', 'solanum tuberosum', 'prunus aviu…
GNGGPGT	7	0	119	119	0	11	{'morus bombycis', 'juglans regia', 'corylus avellana', 'castanea sativa', 'fagales', 'vigna radiata', 'pyrus communis', 'arachis hypogaea', 'malus domestica', 'morus alba', 'glycine max'}
AFVLDADNLIPK	12	0	34	34	0	7	{'juglans regia', 'castanea sativa', 'rubus idaeus', 'fagales', 'pyrus communis', 'malus domestica', 'fragaria ananassa'}
AVKQAYAAT	9	0	34	34	0	2	{'secale cereale', 'poales'}
DGGSILKISNK	11	0	34	34	0	2	{'corylus avellana', 'fagales'}
DHKNEFCEITL	11	0	34	34	0	2	{'lamiales', 'olea europaea'}
EEHVKAGK	8	0	34	34	0	5	{'pyrus communis', 'fragaria ananassa', 'malus domestica', 'prunus avium', 'prunus persica'}
ELSEFIPGA	9	0	34	34	0	2	{'lamiales', 'olea europaea'}
ERDHKNEFCE	10	0	34	34	0	2	{'lamiales', 'olea europaea'}
FGEGSQ	6	0	34	34	0	9	{'juglans regia', 'castanea sativa', 'prunus armeniaca', 'fagales', 'pyrus communis', 'fragaria ananassa', 'malus domestica', 'prunus avium', 'prunus persica'}
FLKAGDSD	8	0	34	34	0	23	{'macruronus magellanicus', 'merluccius polli', 'gadus callarias', 'merluccius gayi', 'lates calcarifer', 'gadus morhua', 'merluccius australis', 'rana esculenta', 'merluccius merluccius', 'theragra chalcogramma', 'scomber scombrus', 'merluccius capensis', 'trachurus japonicus', 'merluccius productus', 'xiphias gladius', 'scomber japonicus', 'evynnis japonica', 'sebastes marinus', 'cyprinus carpi…
GESKIVELEEELRVVGNNLKSLEVSEEKAN	30	0	34	34	0	25	{'portunus pelagicus', 'blattodea', 'penaeus monodon', 'erimacrus isenbeckii', 'litopenaeus vannamei', 'portunus sanguinolentus', 'marsupenaeus japonicus', 'charybdis feriatus', 'penaeus latisulcatus', 'pandalus eous', 'zygentoma', 'procambarus clarkii', 'homarus americanus', 'paralithodes camtschaticus', 'chionoecetes opilio', 'eriocheir sinensis', 'pandalus rosenbergii', 'scylla serrata', 'port…
GGPGTIKKITFGEGS	15	0	34	34	0	7	{'castanea sativa', 'fagales', 'pyrus communis', 'fragaria ananassa', 'malus domestica', 'prunus avium', 'prunus persica'}
GTLAPTGL	8	0	34	34	0	20	{'acacia farnesiana', 'zea mays', 'citrullus lanatus', 'asterales', 'actinidia deliciosa', 'prunus persica', 'solanum lycopersicum', 'prosopis juliflora', 'bassia scoparia', 'capsicum annuum', 'rosales', 'sinapis alba', 'solanum tuberosum', 'prunus avium', 'caryophyllales', 'malpighiales', 'prunus dulcis', 'citrus sinensis', 'malus domestica', 'cucumis melo'}
GYTRAEGLYSML	12	0	34	34	0	2	{'lamiales', 'olea europaea'}
IGIYDEPMTPGQCNM	15	0	34	34	0	16	{'solanum lycopersicum', 'malpighiales', 'capsicum annuum', 'cucumis melo', 'glycine max', 'zea mays', 'corylus avellana', 'citrullus lanatus', 'arachis hypogaea', 'litchi chinensis', 'malus domestica', 'asterales', 'solanum tuberosum', 'arecales', 'poales', 'prunus persica'}
IIGIYDEP	8	0	34	34	0	19	{'zea mays', 'asterales', 'arecales', 'glycine max', 'actinidia deliciosa', 'prunus persica', 'solanum lycopersicum', 'prosopis juliflora', 'capsicum annuum', 'corylus avellana', 'rosales', 'litchi chinensis', 'solanum tuberosum', 'prunus avium', 'malpighiales', 'prunus dulcis', 'arachis hypogaea', 'citrus sinensis', 'cucumis melo'}
KAGDSDGDG	9	0	34	34	0	22	{'macruronus magellanicus', 'merluccius polli', 'gadus callarias', 'merluccius gayi', 'lates calcarifer', 'gadus morhua', 'merluccius australis', 'rana esculenta', 'merluccius merluccius', 'theragra chalcogramma', 'scomber scombrus', 'merluccius capensis', 'trachurus japonicus', 'merluccius productus', 'xiphias gladius', 'scomber japonicus', 'evynnis japonica', 'sebastes marinus', 'cyprinus carpi…
LAEEADRKYDEVARKLAMVEADLERAEERAE	31	0	34	34	0	28	{'portunus pelagicus', 'panulirus stimpsoni', 'penaeus monodon', 'erimacrus isenbeckii', 'litopenaeus vannamei', 'spirurida', 'portunus sanguinolentus', 'marsupenaeus japonicus', 'euphausia superba', 'crangon borealis', 'penaeus latisulcatus', 'ascaridida', 'pandalus eous', 'procambarus clarkii', 'homarus americanus', 'paralithodes camtschaticus', 'chionoecetes opilio', 'eriocheir sinensis', 'pan…
LAPTGLHLGG	10	0	34	34	0	14	{'solanum lycopersicum', 'olea europaea', 'malpighiales', 'lamiales', 'prosopis juliflora', 'bassia scoparia', 'acacia farnesiana', 'corylus avellana', 'fagales', 'rosales', 'pyrus communis', 'litchi chinensis', 'malus domestica', 'caryophyllales'}
LFKAFVLDA	9	0	34	34	0	9	{'juglans regia', 'castanea sativa', 'rubus idaeus', 'fagales', 'pyrus communis', 'fragaria ananassa', 'malus domestica', 'prunus avium', 'prunus persica'}
LFKAFVLDADNL	12	0	34	34	0	9	{'juglans regia', 'castanea sativa', 'rubus idaeus', 'fagales', 'pyrus communis', 'fragaria ananassa', 'malus domestica', 'prunus avium', 'prunus persica'}
LFKLIE	6	0	34	34	0	5	{'pyrus communis', 'fragaria ananassa', 'malus domestica', 'prunus avium', 'prunus persica'}
LIIGIYD	7	0	34	34	0	18	{'solanum lycopersicum', 'prosopis juliflora', 'malpighiales', 'capsicum annuum', 'cucumis melo', 'glycine max', 'zea mays', 'corylus avellana', 'prunus dulcis', 'arecales', 'arachis hypogaea', 'litchi chinensis', 'asterales', 'citrus sinensis', 'solanum tuberosum', 'prunus avium', 'actinidia deliciosa', 'prunus persica'}
MGVFNYETETTSVIP	15	0	34	34	0	3	{'corylus avellana', 'fagales', 'malus domestica'}
SILKISNKYHTKG	13	0	34	34	0	2	{'corylus avellana', 'fagales'}
TIKKTG	6	0	34	34	0	10	{'lamiales', 'olea europaea', 'malpighiales', 'zea mays', 'corylus avellana', 'fagales', 'daucus carota', 'triticum aestivum', 'apium graveolens', 'poales'}
VDYWI	5	0	34	34	0	2	{'oribatida', 'glycine max'}
YDEPMTPGQCNMVVER	16	0	34	34	0	8	{'olea europaea', 'oryza sativa', 'ananas comosus', 'glycine max', 'zea mays', 'litchi chinensis', 'malus domestica', 'poales'}
YHTKGN	6	0	34	34	0	4	{'prunus avium', 'corylus avellana', 'fagales', 'malus domestica'}
ADITAAL	7	0	16	16	0	12	{'merluccius australis', 'sebastes marinus', 'macruronus magellanicus', 'merluccius productus', 'cyprinus carpio', 'merluccius gayi', 'merluccius paradoxus', 'merluccius merluccius', 'clupea harengus', 'sardinops sagax', 'lates calcarifer', 'gadus morhua'}
AEILEGDGG	9	0	16	16	0	2	{'fragaria ananassa', 'malus domestica'}
AFAGIL	6	0	16	16	0	11	{'merluccius australis', 'macruronus magellanicus', 'merluccius productus', 'cyprinus carpio', 'merluccius gayi', 'merluccius paradoxus', 'merluccius merluccius', 'merluccius bilinearis', 'lates calcarifer', 'theragra chalcogramma', 'gadus morhua'}
AFPAGV	6	0	16	16	0	5	{'juglans nigra', 'juglans regia', 'carya illinoinensis', 'secale cereale', 'poales'}
AGPKDNGGACGYK	13	0	16	16	0	2	{'oryza sativa', 'poales'}
ALPGKCG	7	0	16	16	0	9	{'punica granatum', 'lens culinaris', 'prunus domestica', 'prunus armeniaca', 'apium graveolens', 'phaseolus vulgaris', 'prunus avium', 'prunus persica', 'pisum sativum'}
ALSNAEGEVAALNRRIQLLEEDLERSEERLNTATTKLAEASQAADESERMRKVLENRSLSDE	62	0	16	16	0	15	{'pandalus eous', 'marsupenaeus japonicus', 'pandalus rosenbergii', 'portunus pelagicus', 'farfantepenaeus aztecus', 'penaeus monodon', 'homarus americanus', 'paralithodes camtschaticus', 'penaeus latisulcatus', 'oribatida', 'metapenaeus ensis', 'litopenaeus vannamei', 'panulirus stimpsoni', 'macrobrachium rosenbergii', 'crangon borealis'}
ALVAGPA	7	0	16	16	0	2	{'secale cereale', 'poales'}
ANFPQ	5	0	16	16	0	10	{'solanum lycopersicum', 'bassia scoparia', 'malpighiales', 'pleosporales', 'rosales', 'capnodiales', 'litchi chinensis', 'sinapis alba', 'solanum tuberosum', 'caryophyllales'}
ASPDGG	6	0	16	16	0	4	{'castanea sativa', 'fagales', 'prunus armeniaca', 'malus domestica'}
ATWYG	5	0	16	16	0	4	{'triticum aestivum', 'oryza sativa', 'poales', 'zea mays'}
AVEAYLLA	8	0	16	16	0	7	{'solanum lycopersicum', 'corylus avellana', 'castanea sativa', 'vigna radiata', 'fagales', 'daucus carota', 'apium graveolens'}
CRAGFITELSEFIPGAS	17	0	16	16	0	1	{'olea europaea'}
DFNEPGSLAPTGL	13	0	16	16	0	7	{'phoenix dactylifera', 'corylus avellana', 'malus domestica', 'asterales', 'caryophyllales', 'glycine max', 'prunus persica'}
DGLDK	5	0	16	16	0	6	{'rubus idaeus', 'daucus carota', 'fragaria ananassa', 'prunus avium', 'actinidia deliciosa', 'prunus persica'}
DIFVIPAG	8	0	16	16	0	6	{'juglans nigra', 'juglans regia', 'carya illinoinensis', 'lupinus angustifolius', 'lupinus albus', 'glycine max'}
DTCRAGFITELSEFIPGA	18	0	16	16	0	1	{'olea europaea'}
DTDGDGFI	8	0	16	16	0	8	{'lamiales', 'olea europaea', 'oryza sativa', 'brassica napus', 'fagales', 'asterales', 'caryophyllales', 'poales'}
DVIQS	5	0	16	16	0	10	{'onygenales', 'scylla serrata', 'fenneropenaeus (penaeus) chinensis', 'procambarus clarkii', 'scylla paramamosain', 'blattodea', 'penaeus monodon', 'oribatida', 'litopenaeus vannamei', 'crangon borealis'}
DVTLGST	7	0	16	16	0	2	{'pinales', 'asterales'}
DVVLQQ	6	0	16	16	0	2	{'triticum aestivum', 'triticum urartu'}
EAAEAKI	7	0	16	16	0	16	{'haliotis discus', 'ommastrephes bartramii', 'sepioteuthis lessoniana', 'todarodes pacificus', 'haliotis diversicolor', 'solen strictus', 'helix aspersa', 'balanus rostratus', 'venerupis philippinarum', 'scapharca broughtonii', 'tresus keenae', 'fulvia mutica', 'octopus vulgaris', 'pseudocardium sachalinensis', 'sepia esculenta', 'bacillales'}
EEITAI	6	0	16	16	0	8	{'solanum lycopersicum', 'malpighiales', 'capsicum annuum', 'glycine max', 'pyrus communis', 'arachis hypogaea', 'malus domestica', 'actinidia deliciosa'}
EGDGGPGTIKKITFGE	16	0	16	16	0	5	{'castanea sativa', 'fragaria ananassa', 'malus domestica', 'prunus avium', 'prunus persica'}
EGDGGVGTIK	10	0	16	16	0	6	{'prunus armeniaca', 'fragaria ananassa', 'malus domestica', 'prunus avium', 'actinidia deliciosa', 'prunus persica'}
EGSPFKYVKERV	12	0	16	16	0	2	{'corylus avellana', 'fagales'}
EGWAKPSLKF	10	0	16	16	0	2	{'lamiales', 'olea europaea'}
EIKEEHVKAGKEKAS	15	0	16	16	0	4	{'prunus avium', 'prunus persica', 'fragaria ananassa', 'malus domestica'}
EIKLVA	6	0	16	16	0	5	{'rubus idaeus', 'fagales', 'prunus avium', 'prunus persica', 'fragaria ananassa'}
EILEGDGGPGT	11	0	16	16	0	4	{'prunus avium', 'prunus persica', 'fragaria ananassa', 'malus domestica'}
EIRNLA	6	0	16	16	0	2	{'triticum aestivum', 'triticum urartu'}
EITAIM	6	0	16	16	0	9	{'solanum lycopersicum', 'malpighiales', 'capsicum annuum', 'glycine max', 'pyrus communis', 'arachis hypogaea', 'litchi chinensis', 'malus domestica', 'actinidia deliciosa'}
EITPEK	6	0	16	16	0	5	{'lens culinaris', 'vigna radiata', 'pisum sativum', 'glycine max', 'lathyrus sativus'}
EKEKALQ	7	0	16	16	0	9	{'eriocheir sinensis', 'charybdis feriatus', 'scylla serrata', 'portunus trituberculatus', 'erimacrus isenbeckii', 'homarus americanus', 'paralithodes camtschaticus', 'oribatida', 'portunus sanguinolentus'}
EKISYETKLVA	11	0	16	16	0	4	{'prunus avium', 'prunus persica', 'fragaria ananassa', 'malus domestica'}
ELKIVAAPGGGSI	13	0	16	16	0	2	{'corylus avellana', 'fagales'}
ENLQNYR	7	0	16	16	0	4	{'lupinus angustifolius', 'lupinus albus', 'lens culinaris', 'pisum sativum'}
EPGSLAPTGLHLG	13	0	16	16	0	7	{'malpighiales', 'corylus avellana', 'rosales', 'pyrus communis', 'litchi chinensis', 'malus domestica', 'caryophyllales'}
EPIAPYHFDLSG	12	0	16	16	0	2	{'poales', 'zea mays'}
EPLTPGQCNMIVERLGDYL	19	0	16	16	0	10	{'malpighiales', 'cucumis melo', 'corylus avellana', 'rosales', 'pyrus communis', 'prunus dulcis', 'citrus sinensis', 'malus domestica', 'prunus avium', 'prunus persica'}
ETPSVIPAARLFKSYVLD	18	0	16	16	0	2	{'corylus avellana', 'fagales'}
FAIIDQD	7	0	16	16	0	16	{'scomber scombrus', 'sebastes marinus', 'macruronus magellanicus', 'trachurus japonicus', 'perciformes', 'merluccius polli', 'cyprinus carpio', 'merluccius paradoxus', 'merluccius gayi', 'xiphias gladius', 'merluccius bilinearis', 'sardinops sagax', 'lates calcarifer', 'rastrelliger kanagurta', 'scomber japonicus', 'evynnis japonica'}
FKPEEITG	8	0	16	16	0	6	{'solanum lycopersicum', 'olea europaea', 'corylus avellana', 'daucus carota', 'solanum tuberosum', 'poales'}
FLKAGDSDGDGKIGVDEF	18	0	16	16	0	13	{'scomber scombrus', 'merluccius australis', 'trachurus japonicus', 'gadus callarias', 'merluccius productus', 'cyprinus carpio', 'merluccius gayi', 'merluccius paradoxus', 'merluccius bilinearis', 'merluccius merluccius', 'lates calcarifer', 'theragra chalcogramma', 'gadus morhua'}
FNEPGSLAPTGLY	13	0	16	16	0	6	{'phoenix dactylifera', 'corylus avellana', 'malus domestica', 'asterales', 'glycine max', 'prunus persica'}
FQCAG	5	0	16	16	0	8	{'juglans regia', 'juglans nigra', 'corylus avellana', 'prunus dulcis', 'arachis hypogaea', 'sesamum indicum', 'fagopyrum esculentum', 'glycine max'}
FSAGARALTD	10	0	16	16	0	10	{'merluccius australis', 'merluccius capensis', 'macruronus magellanicus', 'merluccius polli', 'merluccius productus', 'cyprinus carpio', 'merluccius gayi', 'merluccius paradoxus', 'merluccius merluccius', 'merluccius bilinearis'}
FYLAGNP	7	0	16	16	0	7	{'juglans regia', 'juglans nigra', 'carya illinoinensis', 'corylus avellana', 'prunus dulcis', 'glycine soja', 'glycine max'}
GAVIRGKKGPGGV	13	0	16	16	0	10	{'malpighiales', 'cucumis melo', 'glycine max', 'corylus avellana', 'citrullus lanatus', 'arachis hypogaea', 'asterales', 'caryophyllales', 'actinidia deliciosa', 'prunus persica'}
GDGGPGTIKKITFGEGS	17	0	16	16	0	4	{'prunus avium', 'prunus persica', 'fragaria ananassa', 'malus domestica'}
GEPGVVI	7	0	16	16	0	6	{'ananas comosus', 'crocus sativus', 'zea mays', 'corylus avellana', 'malus domestica', 'triticum aestivum'}
GEPGVVIRGKKG	12	0	16	16	0	6	{'ananas comosus', 'crocus sativus', 'zea mays', 'corylus avellana', 'malus domestica', 'triticum aestivum'}
GGTKYMVIQGEPGAVIRGKKGPGG	24	0	16	16	0	9	{'malpighiales', 'cucumis melo', 'corylus avellana', 'arachis hypogaea', 'litchi chinensis', 'asterales', 'solanum tuberosum', 'glycine max', 'prunus persica'}
GHDGSVWAQSA	11	0	16	16	0	7	{'lamiales', 'olea europaea', 'crocus sativus', 'rosales', 'litchi chinensis', 'malus domestica', 'prunus persica'}
GHDGTVWAQS	10	0	16	16	0	6	{'olea europaea', 'oryza sativa', 'corylus avellana', 'asterales', 'caryophyllales', 'poales'}
GIYDEPV	7	0	16	16	0	7	{'prosopis juliflora', 'bassia scoparia', 'acacia farnesiana', 'asterales', 'malus domestica', 'helianthus annuus', 'caryophyllales'}
GKEHGAPGDENRHAGDLGNITVGEDGTAAINIVDKQIPLTGPHSIIGRAVVVHSDPDD	58	0	16	16	0	1	{'olea europaea'}
GKPFTL	6	0	16	16	0	3	{'oribatida', 'glycine max', 'glycine soja'}
GQDGSVWA	8	0	16	16	0	11	{'solanum lycopersicum', 'lamiales', 'malpighiales', 'capsicum annuum', 'cucumis melo', 'rosales', 'citrullus lanatus', 'arachis hypogaea', 'sinapis alba', 'malus domestica', 'glycine max'}
GRGIY	5	0	16	16	0	10	{'scylla serrata', 'fenneropenaeus (penaeus) chinensis', 'procambarus clarkii', 'amphioctopus fangsiao', 'blattodea', 'penaeus monodon', 'scylla paramamosain', 'lepidoptera', 'litopenaeus vannamei', 'crangon borealis'}
GTAAINIVDKQIPLTGPHSIIGRAVVVHSDPDDLGRGGHELSKSTGNAGGRV	52	0	16	16	0	1	{'olea europaea'}
GTLAPTGLF	9	0	16	16	0	10	{'cucumis melo', 'zea mays', 'rosales', 'prunus dulcis', 'citrus sinensis', 'asterales', 'malus domestica', 'sinapis alba', 'prunus avium', 'prunus persica'}
GVCYWL	6	0	16	16	0	2	{'oryza sativa', 'hordeum vulgare '}
HAKGDHE	7	0	16	16	0	2	{'corylus avellana', 'fagales'}
HFNSKA	6	0	16	16	0	2	{'arachis hypogaea', 'glycine max'}
HGLFKLIESY	10	0	16	16	0	2	{'malus domestica', 'pyrus communis'}
HGLFKLIESYLK	12	0	16	16	0	2	{'malus domestica', 'pyrus communis'}
HTKGDA	6	0	16	16	0	3	{'apium graveolens', 'daucus carota', 'arachis hypogaea'}
IEEEELKL	8	0	16	16	0	12	{'scomber scombrus', 'sebastes marinus', 'merluccius polli', 'merluccius gayi', 'merluccius bilinearis', 'clupea harengus', 'sardinops sagax', 'lates calcarifer', 'theragra chalcogramma', 'rastrelliger kanagurta', 'scomber japonicus', 'evynnis japonica'}
IEEEELKLFLQ	11	0	16	16	0	12	{'scomber scombrus', 'sebastes marinus', 'merluccius polli', 'merluccius gayi', 'merluccius bilinearis', 'clupea harengus', 'sardinops sagax', 'lates calcarifer', 'theragra chalcogramma', 'rastrelliger kanagurta', 'scomber japonicus', 'evynnis japonica'}
IGIYDEPMTPGQCNMIVE	18	0	16	16	0	9	{'solanum lycopersicum', 'malpighiales', 'capsicum annuum', 'cucumis melo', 'corylus avellana', 'citrullus lanatus', 'arachis hypogaea', 'solanum tuberosum', 'prunus persica'}
IGIYDEPMTPGQCNMV	16	0	16	16	0	5	{'glycine max', 'zea mays', 'litchi chinensis', 'malus domestica', 'poales'}
IGTGDDCV	8	0	16	16	0	2	{'olea europaea', 'pinales'}
IKSISHYHTKG	11	0	16	16	0	2	{'malus domestica', 'pyrus communis'}
IPAGHP	6	0	16	16	0	9	{'lens culinaris', 'juglans nigra', 'juglans regia', 'carya illinoinensis', 'prunus dulcis', 'lupinus angustifolius', 'sesamum indicum', 'lathyrus sativus', 'pisum sativum'}
ISMQMGGDL	9	0	16	16	0	10	{'scylla serrata', 'fenneropenaeus (penaeus) chinensis', 'procambarus clarkii', 'scylla paramamosain', 'blattodea', 'penaeus monodon', 'chionoecetes opilio', 'lepidoptera', 'litopenaeus vannamei', 'crangon borealis'}
IVERLGDYLID	11	0	16	16	0	8	{'malpighiales', 'cucumis melo', 'corylus avellana', 'rosales', 'pyrus communis', 'arachis hypogaea', 'malus domestica', 'apium graveolens'}
KAHGLFK	7	0	16	16	0	2	{'malus domestica', 'pyrus communis'}
KAHGLFKLIES	11	0	16	16	0	2	{'malus domestica', 'pyrus communis'}
KEVDRLEDELVHEKE	15	0	16	16	0	3	{'oribatida', 'blattodea', 'ascaridida'}
KFHAKGD	7	0	16	16	0	2	{'corylus avellana', 'fagales'}
KFHAKGDHE	9	0	16	16	0	2	{'corylus avellana', 'fagales'}
KKTGQALVFGIYEE	14	0	16	16	0	6	{'lamiales', 'olea europaea', 'malpighiales', 'corylus avellana', 'fagales', 'malus domestica'}
KKTGQALVVG	10	0	16	16	0	5	{'olea europaea', 'oryza sativa', 'zea mays', 'corylus avellana', 'poales'}
KKTGQALVVGIY	12	0	16	16	0	5	{'olea europaea', 'oryza sativa', 'zea mays', 'corylus avellana', 'poales'}
KKTGQALVVGIYDEPMTPGQC	21	0	16	16	0	5	{'olea europaea', 'oryza sativa', 'zea mays', 'corylus avellana', 'poales'}
KKTNQALI	8	0	16	16	0	13	{'solanum lycopersicum', 'malpighiales', 'capsicum annuum', 'cucumis melo', 'phoenix dactylifera', 'prunus dulcis', 'arachis hypogaea', 'citrus sinensis', 'solanum tuberosum', 'prunus avium', 'caryophyllales', 'actinidia deliciosa', 'prunus persica'}
KPLKGP	6	0	16	16	0	3	{'oryza sativa', 'poales', 'zea mays'}
KTNQALIIGIYD	12	0	16	16	0	11	{'solanum lycopersicum', 'malpighiales', 'capsicum annuum', 'cucumis melo', 'prunus dulcis', 'arachis hypogaea', 'citrus sinensis', 'solanum tuberosum', 'prunus avium', 'actinidia deliciosa', 'prunus persica'}
KYMVIQGEAGAVIRGKKGS	19	0	16	16	0	9	{'lamiales', 'olea europaea', 'cucumis melo', 'corylus avellana', 'fagales', 'prunus dulcis', 'citrus sinensis', 'prunus avium', 'prunus persica'}
KYMVIQGEAGAVIRGKKGSGGI	22	0	16	16	0	9	{'lamiales', 'olea europaea', 'cucumis melo', 'corylus avellana', 'fagales', 'prunus dulcis', 'citrus sinensis', 'prunus avium', 'prunus persica'}
LAPTGM	6	0	16	16	0	6	{'olea europaea', 'crocus sativus', 'corylus avellana', 'asterales', 'helianthus annuus', 'poales'}
LGDYLVEQG	9	0	16	16	0	11	{'prosopis juliflora', 'olea europaea', 'bassia scoparia', 'acacia farnesiana', 'oryza sativa', 'zea mays', 'corylus avellana', 'solanum tuberosum', 'caryophyllales', 'poales', 'prunus persica'}
LGNITVGEDGTAAINIVDKQIPLTGPHSIIGRAVVVHSDPDDLGRGGHE	49	0	16	16	0	1	{'olea europaea'}
LKEAEARAE	9	0	16	16	0	4	{'oribatida', 'blattodea', 'zygentoma', 'diptera'}
LKESWGA	7	0	16	16	0	2	{'oryza sativa', 'poales'}
LNTVNGTTRTVNPLGF	16	0	16	16	0	1	{'olea europaea'}
LPGKCGVNVPY	11	0	16	16	0	6	{'prunus domestica', 'prunus armeniaca', 'pyrus communis', 'malus domestica', 'prunus avium', 'fragaria ananassa'}
LPGKCGVNVPYKIS	14	0	16	16	0	6	{'prunus domestica', 'prunus armeniaca', 'pyrus communis', 'malus domestica', 'prunus avium', 'fragaria ananassa'}
LPHFNSKA	8	0	16	16	0	2	{'arachis hypogaea', 'glycine max'}
LTEAQYKE	8	0	16	16	0	8	{'scylla serrata', 'procambarus clarkii', 'scylla paramamosain', 'blattodea', 'penaeus monodon', 'oribatida', 'lepidoptera', 'crangon borealis'}
LTEAQYKEM	9	0	16	16	0	8	{'scylla serrata', 'procambarus clarkii', 'scylla paramamosain', 'blattodea', 'penaeus monodon', 'oribatida', 'lepidoptera', 'crangon borealis'}
LTEAQYKEME	10	0	16	16	0	8	{'scylla serrata', 'procambarus clarkii', 'scylla paramamosain', 'blattodea', 'penaeus monodon', 'oribatida', 'lepidoptera', 'crangon borealis'}
LVFGIYEEP	9	0	16	16	0	7	{'lamiales', 'olea europaea', 'malpighiales', 'corylus avellana', 'fagales', 'pyrus communis', 'malus domestica'}
MGVFNYEAET	10	0	16	16	0	2	{'corylus avellana', 'fagales'}
MSWQAYVDEHLMCEI	15	0	16	16	0	4	{'phoenix dactylifera', 'corylus avellana', 'poales', 'zea mays'}
MVKAVTVLNSSEGVTGTVYFTQEGDGPTT	29	0	16	16	0	1	{'olea europaea'}
NDFNEPGSLAPTG	13	0	16	16	0	7	{'crocus sativus', 'phoenix dactylifera', 'corylus avellana', 'malus domestica', 'asterales', 'glycine max', 'prunus persica'}
NFPQFKP	7	0	16	16	0	10	{'solanum lycopersicum', 'bassia scoparia', 'ananas comosus', 'arachis hypogaea', 'litchi chinensis', 'asterales', 'triticum aestivum', 'solanum tuberosum', 'caryophyllales', 'glycine max'}
NNQRNFLAG	9	0	16	16	0	6	{'lens culinaris', 'juglans nigra', 'carya illinoinensis', 'vigna radiata', 'glycine max', 'lathyrus sativus'}
NQRNFLAGS	9	0	16	16	0	3	{'lupinus angustifolius', 'lupinus albus', 'glycine max'}
NSSEGVTGTVYFTQEGDGPTTVTGNLSGLKPGLHGFHV	38	0	16	16	0	1	{'olea europaea'}
PGDENRHAGDLGNITVGEDGTAAINIVDKQIPLTGPHSIIGRAVVVHSDPDDLGRGGH	58	0	16	16	0	1	{'olea europaea'}
PGQCNMVVERLGDYLV	16	0	16	16	0	7	{'olea europaea', 'oryza sativa', 'zea mays', 'corylus avellana', 'litchi chinensis', 'asterales', 'poales'}
PMTPGQCNMIVERLGDYL	18	0	16	16	0	10	{'solanum lycopersicum', 'malpighiales', 'capsicum annuum', 'cucumis melo', 'corylus avellana', 'rosales', 'citrullus lanatus', 'arachis hypogaea', 'solanum tuberosum', 'prunus persica'}
PNVNK	5	0	16	16	0	2	{'oribatida', 'blattodea'}
PSQQQP	6	0	16	16	0	1	{'triticum aestivum'}
PYKISTSTNCA	11	0	16	16	0	6	{'rubus idaeus', 'pyrus communis', 'arachis hypogaea', 'malus domestica', 'phaseolus vulgaris', 'fragaria ananassa'}
QFHIQGQVYCDTCRA	15	0	16	16	0	2	{'lamiales', 'olea europaea'}
QGEPGAVIRGKKGAGG	16	0	16	16	0	6	{'olea europaea', 'rosales', 'asterales', 'helianthus annuus', 'caryophyllales', 'poales'}
QILQQQLI	8	0	16	16	0	2	{'triticum aestivum', 'triticum urartu'}
QILQQQLIPC	10	0	16	16	0	2	{'triticum aestivum', 'triticum urartu'}
QIPLTGPHSIIGRAVVVHSDPDDLGRGGHELSKSTGNAGGRVACGIIGLQG	51	0	16	16	0	1	{'olea europaea'}
QPQPFP	6	0	16	16	0	2	{'triticum aestivum', 'triticum urartu'}
QPQQLPQF	8	0	16	16	0	2	{'triticum aestivum', 'triticum urartu'}
QPQQPI	6	0	16	16	0	2	{'triticum aestivum', 'triticum urartu'}
QQLPQF	6	0	16	16	0	2	{'triticum aestivum', 'triticum urartu'}
RALTDAETK	9	0	16	16	0	13	{'salmo salar', 'merluccius australis', 'macruronus magellanicus', 'merluccius polli', 'gadus callarias', 'merluccius productus', 'oncorhynchus mykiss', 'cyprinus carpio', 'merluccius bilinearis', 'clupea harengus', 'salvelinus fontinalis', 'lates calcarifer', 'gadus morhua'}
RFITELSEFIPGA	13	0	16	16	0	2	{'lamiales', 'olea europaea'}
RGKKGAGGIT	10	0	16	16	0	5	{'solanum lycopersicum', 'olea europaea', 'corylus avellana', 'rosales', 'poales'}
RLEAAEAKI	9	0	16	16	0	16	{'haliotis discus', 'ommastrephes bartramii', 'sepioteuthis lessoniana', 'todarodes pacificus', 'haliotis diversicolor', 'solen strictus', 'helix aspersa', 'balanus rostratus', 'venerupis philippinarum', 'scapharca broughtonii', 'tresus keenae', 'fulvia mutica', 'octopus vulgaris', 'pseudocardium sachalinensis', 'sepia esculenta', 'bacillales'}
RLFKAFVLDADNLIPKIAPQAIK	23	0	16	16	0	2	{'malus domestica', 'pyrus communis'}
RLKDAENRA	9	0	16	16	0	15	{'perna viridis', 'sinonovacula constricta', 'haliotis discus', 'crassostrea gigas', 'haliotis diversicolor', 'solen strictus', 'helix aspersa', 'balanus rostratus', 'venerupis philippinarum', 'neptunea polycostata', 'tresus keenae', 'fulvia mutica', 'pseudocardium sachalinensis', 'crassostrea virginica', 'bacillales'}
RLTAAAI	7	0	16	16	0	10	{'lamiales', 'olea europaea', 'malpighiales', 'cucumis melo', 'prunus dulcis', 'citrus sinensis', 'malus domestica', 'sinapis alba', 'prunus avium', 'prunus persica'}
RMMAEIDTDGDG	12	0	16	16	0	8	{'lamiales', 'olea europaea', 'oryza sativa', 'brassica napus', 'rosales', 'brassica rapa', 'caryophyllales', 'poales'}
RNFLAGS	7	0	16	16	0	3	{'lupinus angustifolius', 'lupinus albus', 'glycine max'}
SGFIEEEELK	10	0	16	16	0	12	{'sebastes marinus', 'mustelus griseus', 'merluccius polli', 'merluccius gayi', 'gallus gallus', 'merluccius bilinearis', 'clupea harengus', 'sardinops sagax', 'lates calcarifer', 'rastrelliger kanagurta', 'scomber japonicus', 'evynnis japonica'}
SGKAFG	6	0	16	16	0	2	{'poales', 'zea mays'}
SGVGIYA	7	0	16	16	0	9	{'fenneropenaeus (penaeus) chinensis', 'procambarus clarkii', 'amphioctopus fangsiao', 'blattodea', 'penaeus monodon', 'oribatida', 'lepidoptera', 'litopenaeus vannamei', 'crangon borealis'}
SNAEGEVAALNRRIQLLEEDLERSEERLNTATTKLAEASQAADESERMRKVLENRSLSDEERMDALENQLKEARFLAEEADRKYDEVARKLAMVEADLERAEERAETGESK	111	0	16	16	0	15	{'pandalus eous', 'marsupenaeus japonicus', 'pandalus rosenbergii', 'portunus pelagicus', 'procambarus clarkii', 'farfantepenaeus aztecus', 'penaeus monodon', 'homarus americanus', 'paralithodes camtschaticus', 'penaeus latisulcatus', 'metapenaeus ensis', 'litopenaeus vannamei', 'panulirus stimpsoni', 'macrobrachium rosenbergii', 'crangon borealis'}
SVENVGGNGGPGTIKNITF	19	0	16	16	0	2	{'corylus avellana', 'fagales'}
TCGQVSS	7	0	16	16	0	8	{'punica granatum', 'vitis nan', 'prunus domestica', 'prunus armeniaca', 'morus nigra', 'malus domestica', 'prunus avium', 'prunus persica'}
TFTEVGYTRAEGLYSMLVERDHKNEFCEITLISSG	35	0	16	16	0	1	{'olea europaea'}
TGNLSGLKPGLHGFHVHALGDTTNGCMSTGPHFNPVGKE	39	0	16	16	0	1	{'olea europaea'}
TIGTGDDC	8	0	16	16	0	2	{'poales', 'pinales'}
TKYMVIQGEPGAVIRGKKGSGGITVK	26	0	16	16	0	3	{'malpighiales', 'oryza sativa', 'zea mays'}
TNGCMSTGPHFNPVGKEHGAPGDENRHAGDLGNITVGEDGTAAI	44	0	16	16	0	1	{'olea europaea'}
TPGQCNMVVERLGDYLL	17	0	16	16	0	5	{'olea europaea', 'ananas comosus', 'zea mays', 'corylus avellana', 'poales'}
TTVTGNLSGLKPGLHGFHVHALGD	24	0	16	16	0	1	{'olea europaea'}
TVKKTGQAL	9	0	16	16	0	6	{'malpighiales', 'oryza sativa', 'zea mays', 'rosales', 'malus domestica', 'poales'}
VDKAPF	6	0	16	16	0	2	{'oryza sativa', 'poales'}
VEIKEEHVKAGKEKAS	16	0	16	16	0	4	{'prunus avium', 'prunus persica', 'fragaria ananassa', 'malus domestica'}
VFPGC	5	0	16	16	0	4	{'prunus dulcis', 'pistacia vera', 'oryza sativa', 'hordeum vulgare '}
VGEDGTAAINIVDKQIPLTGPHSIIGRAVVVHSDPDDLGRGGHELSKSTG	50	0	16	16	0	1	{'olea europaea'}
VHITD	5	0	16	16	0	2	{'poales', 'zea mays'}
VIDQDKSGFIEEDELKLFLQ	20	0	16	16	0	14	{'salmo salar', 'merluccius australis', 'macruronus magellanicus', 'merluccius capensis', 'merluccius polli', 'merluccius productus', 'oncorhynchus mykiss', 'cyprinus carpio', 'merluccius paradoxus', 'macruronus novaezelandiae', 'merluccius bilinearis', 'salvelinus fontinalis', 'lates calcarifer', 'gadus morhua'}
VIRGKKGPGGVTVKK	15	0	16	16	0	8	{'malpighiales', 'cucumis melo', 'glycine max', 'corylus avellana', 'citrullus lanatus', 'malus domestica', 'actinidia deliciosa', 'prunus persica'}
VQPQQL	6	0	16	16	0	2	{'triticum aestivum', 'triticum urartu'}
VYCDTCRAGF	10	0	16	16	0	3	{'lamiales', 'olea europaea', 'zea mays'}
YCDTCRAGFITELSEFI	17	0	16	16	0	2	{'lamiales', 'olea europaea'}
YDEPMTPGQCNMIVERLGDY	20	0	16	16	0	10	{'solanum lycopersicum', 'malpighiales', 'capsicum annuum', 'cucumis melo', 'corylus avellana', 'rosales', 'citrullus lanatus', 'arachis hypogaea', 'solanum tuberosum', 'prunus persica'}
YDVSLVDGFNLP	12	0	16	16	0	3	{'prunus avium', 'prunus persica', 'malus domestica'}
YDVSLVDGFNLPM	13	0	16	16	0	3	{'prunus avium', 'prunus persica', 'malus domestica'}
YIQQNG	6	0	16	16	0	2	{'oribatida', 'blattodea'}
YKDEKDV	7	0	16	16	0	4	{'oryza sativa', 'poales', 'proteales', 'zea mays'}
YSNKFG	6	0	16	16	0	5	{'lens culinaris', 'vigna radiata', 'pisum sativum', 'lupinus angustifolius', 'lathyrus sativus'}
YTLIEGDALTDTIEK	15	0	16	16	0	2	{'malus domestica', 'pyrus communis'}
YTVALFL	7	0	16	16	0	2	{'secale cereale', 'poales'}
AACNCLK	7	0	24	24	0	13	{'proteales', 'lens culinaris', 'zea mays', 'prunus domestica', 'prunus armeniaca', 'pyrus communis', 'arachis hypogaea', 'morus nigra', 'malus domestica', 'prunus persica', 'actinidia deliciosa', 'fragaria ananassa', 'pisum sativum'}
AGARALT	7	0	24	24	0	14	{'merluccius australis', 'merluccius capensis', 'macruronus magellanicus', 'merluccius polli', 'merluccius productus', 'cyprinus carpio', 'merluccius gayi', 'merluccius paradoxus', 'macruronus novaezelandiae', 'merluccius merluccius', 'clupea harengus', 'merluccius bilinearis', 'gadus morhua', 'evynnis japonica'}
AKYMV	5	0	24	24	0	8	{'olea europaea', 'crocus sativus', 'corylus avellana', 'rosales', 'apium graveolens', 'asterales', 'helianthus annuus', 'poales'}
AVIRGKKGAGG	11	0	24	24	0	9	{'solanum lycopersicum', 'olea europaea', 'corylus avellana', 'rosales', 'asterales', 'sinapis alba', 'helianthus annuus', 'caryophyllales', 'poales'}
CEIEGN	6	0	24	24	0	13	{'malpighiales', 'capsicum annuum', 'cucumis melo', 'glycine max', 'corylus avellana', 'rosales', 'citrullus lanatus', 'arachis hypogaea', 'malus domestica', 'asterales', 'solanum tuberosum', 'actinidia deliciosa', 'prunus persica'}
DAETKAFL	8	0	24	24	0	18	{'salmo salar', 'scomber scombrus', 'macruronus magellanicus', 'trachurus japonicus', 'merluccius australis', 'merluccius polli', 'gadus callarias', 'merluccius productus', 'oncorhynchus mykiss', 'cyprinus carpio', 'scomber japonicus', 'merluccius gayi', 'merluccius bilinearis', 'clupea harengus', 'salvelinus fontinalis', 'rastrelliger kanagurta', 'theragra chalcogramma', 'gadus morhua'}
DCDEIP	6	0	24	24	0	2	{'lamiales', 'olea europaea'}
DGDGKIGV	8	0	24	24	0	18	{'scomber scombrus', 'merluccius australis', 'macruronus magellanicus', 'trachurus japonicus', 'evynnis japonica', 'gadus callarias', 'merluccius productus', 'cyprinus carpio', 'merluccius gayi', 'merluccius paradoxus', 'rana esculenta', 'merluccius merluccius', 'merluccius bilinearis', 'lates calcarifer', 'rastrelliger kanagurta', 'theragra chalcogramma', 'gadus morhua', 'rana ch-2001'}
DHKNEFCEITLISS	14	0	24	24	0	2	{'lamiales', 'olea europaea'}
EEDELKLFLQNF	12	0	24	24	0	18	{'salmo salar', 'merluccius australis', 'macruronus magellanicus', 'trachurus japonicus', 'perciformes', 'merluccius productus', 'lepidorhombus whiffiagonis', 'oncorhynchus mykiss', 'cyprinus carpio', 'merluccius gayi', 'merluccius paradoxus', 'macruronus novaezelandiae', 'merluccius merluccius', 'xiphias gladius', 'merluccius bilinearis', 'salvelinus fontinalis', 'lates calcarifer', 'gadus morhu…
ELSEFIPGAS	10	0	24	24	0	2	{'lamiales', 'olea europaea'}
EPVTPGQCN	9	0	24	24	0	11	{'prosopis juliflora', 'olea europaea', 'malpighiales', 'bassia scoparia', 'acacia farnesiana', 'corylus avellana', 'fagales', 'daucus carota', 'malus domestica', 'apium graveolens', 'caryophyllales'}
FGIYEE	6	0	24	24	0	10	{'lamiales', 'olea europaea', 'malpighiales', 'phoenix dactylifera', 'corylus avellana', 'fagales', 'pyrus communis', 'malus domestica', 'asterales', 'sinapis alba'}
FPQFKPEEIT	10	0	24	24	0	9	{'solanum lycopersicum', 'olea europaea', 'capsicum annuum', 'actinidia deliciosa', 'glycine max', 'corylus avellana', 'arachis hypogaea', 'solanum tuberosum', 'poales'}
FSAGARAL	8	0	24	24	0	12	{'merluccius australis', 'merluccius capensis', 'macruronus magellanicus', 'merluccius polli', 'merluccius productus', 'cyprinus carpio', 'merluccius gayi', 'merluccius paradoxus', 'macruronus novaezelandiae', 'merluccius merluccius', 'merluccius bilinearis', 'gadus morhua'}
GCGSCFE	7	0	24	24	0	3	{'oryza sativa', 'poales', 'zea mays'}
GEHTE	5	0	24	24	0	13	{'hymenoptera', 'scylla serrata', 'fenneropenaeus (penaeus) chinensis', 'procambarus clarkii', 'amphioctopus fangsiao', 'blattodea', 'penaeus monodon', 'scylla paramamosain', 'chionoecetes opilio', 'oribatida', 'lepidoptera', 'litopenaeus vannamei', 'crangon borealis'}
GFIEEDE	7	0	24	24	0	20	{'salmo salar', 'macruronus magellanicus', 'merluccius polli', 'gadus callarias', 'lates calcarifer', 'gadus morhua', 'merluccius australis', 'perciformes', 'lepidorhombus whiffiagonis', 'macruronus novaezelandiae', 'theragra chalcogramma', 'merluccius capensis', 'trachurus japonicus', 'merluccius productus', 'xiphias gladius', 'oncorhynchus mykiss', 'cyprinus carpio', 'merluccius paradoxus', 'me…
GFIEEDELKLFL	12	0	24	24	0	20	{'salmo salar', 'macruronus magellanicus', 'merluccius polli', 'gadus callarias', 'lates calcarifer', 'gadus morhua', 'merluccius australis', 'perciformes', 'lepidorhombus whiffiagonis', 'macruronus novaezelandiae', 'theragra chalcogramma', 'merluccius capensis', 'trachurus japonicus', 'merluccius productus', 'xiphias gladius', 'oncorhynchus mykiss', 'cyprinus carpio', 'merluccius paradoxus', 'me…
GGACGYKDV	9	0	24	24	0	2	{'oryza sativa', 'poales'}
GGPGTIKKITFGEGSQ	16	0	24	24	0	6	{'castanea sativa', 'fagales', 'pyrus communis', 'malus domestica', 'prunus avium', 'prunus persica'}
GQDGSVW	7	0	24	24	0	15	{'solanum lycopersicum', 'lamiales', 'malpighiales', 'capsicum annuum', 'cucumis melo', 'rosales', 'prunus dulcis', 'citrullus lanatus', 'arachis hypogaea', 'citrus sinensis', 'malus domestica', 'sinapis alba', 'prunus avium', 'glycine max', 'prunus persica'}
GQVYCDTC	8	0	24	24	0	2	{'lamiales', 'olea europaea'}
GVFNYEAE	8	0	24	24	0	2	{'corylus avellana', 'fagales'}
GVFNYEAET	9	0	24	24	0	2	{'corylus avellana', 'fagales'}
GYTRAEGLYSMLV	13	0	24	24	0	2	{'lamiales', 'olea europaea'}
GYTRAEGLYSMLVE	14	0	24	24	0	2	{'lamiales', 'olea europaea'}
HLTSAAI	7	0	24	24	0	10	{'solanum lycopersicum', 'cucumis melo', 'oryza sativa', 'zea mays', 'triticum aestivum', 'citrullus lanatus', 'asterales', 'helianthus annuus', 'solanum tuberosum', 'poales'}
IEGNHL	6	0	24	24	0	12	{'solanum lycopersicum', 'malpighiales', 'cucumis melo', 'rosales', 'citrullus lanatus', 'arachis hypogaea', 'malus domestica', 'asterales', 'solanum tuberosum', 'caryophyllales', 'glycine max', 'prunus persica'}
IGVDEFA	7	0	24	24	0	18	{'salmo salar', 'scomber scombrus', 'macruronus magellanicus', 'trachurus japonicus', 'merluccius australis', 'merluccius productus', 'oncorhynchus mykiss', 'cyprinus carpio', 'merluccius gayi', 'merluccius paradoxus', 'merluccius bilinearis', 'clupea harengus', 'merluccius merluccius', 'salvelinus fontinalis', 'lates calcarifer', 'rastrelliger kanagurta', 'theragra chalcogramma', 'evynnis japoni…
IIDQDKS	7	0	24	24	0	19	{'macruronus magellanicus', 'merluccius gayi', 'lates calcarifer', 'gadus morhua', 'merluccius australis', 'perciformes', 'merluccius merluccius', 'sardinops sagax', 'scomber scombrus', 'trachurus japonicus', 'merluccius productus', 'xiphias gladius', 'scomber japonicus', 'evynnis japonica', 'cyprinus carpio', 'merluccius paradoxus', 'merluccius bilinearis', 'clupea harengus', 'rastrelliger kanag…
ILEGDG	6	0	24	24	0	8	{'actinidia chinensis', 'prunus armeniaca', 'daucus carota', 'fragaria ananassa', 'malus domestica', 'apium graveolens', 'prunus avium', 'prunus persica'}
ITATYG	6	0	24	24	0	2	{'poales', 'zea mays'}
KAGDSDGDGKIG	12	0	24	24	0	20	{'macruronus magellanicus', 'gadus callarias', 'merluccius gayi', 'lates calcarifer', 'gadus morhua', 'merluccius australis', 'rana esculenta', 'merluccius merluccius', 'theragra chalcogramma', 'scomber scombrus', 'trachurus japonicus', 'merluccius productus', 'xiphias gladius', 'scomber japonicus', 'evynnis japonica', 'sebastes marinus', 'cyprinus carpio', 'merluccius paradoxus', 'merluccius bil…
KFILNTVN	8	0	24	24	0	2	{'lamiales', 'olea europaea'}
KFILNTVNGTTRT	13	0	24	24	0	2	{'lamiales', 'olea europaea'}
KGDVEIKEE	9	0	24	24	0	4	{'prunus persica', 'fragaria ananassa', 'prunus armeniaca', 'malus domestica'}
KKGPGGVT	8	0	24	24	0	11	{'malpighiales', 'cucumis melo', 'glycine max', 'corylus avellana', 'citrullus lanatus', 'arachis hypogaea', 'malus domestica', 'asterales', 'caryophyllales', 'actinidia deliciosa', 'prunus persica'}
KPSLKFIL	8	0	24	24	0	2	{'lamiales', 'olea europaea'}
KYHTKGN	7	0	24	24	0	2	{'corylus avellana', 'fagales'}
KYVKERV	7	0	24	24	0	2	{'corylus avellana', 'fagales'}
MAKKGEE	7	0	24	24	0	2	{'poales', 'zea mays'}
MDAIKKKMQAMKLEKDNAMDR	21	0	24	24	0	18	{'eriocheir sinensis', 'pandalus eous', 'marsupenaeus japonicus', 'pandalus rosenbergii', 'scylla serrata', 'portunus trituberculatus', 'farfantepenaeus aztecus', 'blattodea', 'penaeus monodon', 'homarus americanus', 'erimacrus isenbeckii', 'litopenaeus vannamei', 'crangon borealis', 'penaeus latisulcatus', 'portunus sanguinolentus', 'oratosquilla oratoria', 'macrobrachium rosenbergii', 'charybdi…
MDAIKKKMQAMKLEKDNAMDRA	22	0	24	24	0	18	{'eriocheir sinensis', 'pandalus eous', 'marsupenaeus japonicus', 'pandalus rosenbergii', 'scylla serrata', 'portunus trituberculatus', 'farfantepenaeus aztecus', 'blattodea', 'penaeus monodon', 'homarus americanus', 'erimacrus isenbeckii', 'litopenaeus vannamei', 'crangon borealis', 'penaeus latisulcatus', 'portunus sanguinolentus', 'oratosquilla oratoria', 'macrobrachium rosenbergii', 'charybdi…
MSWQTYVDDHL	11	0	24	24	0	16	{'solanum lycopersicum', 'prosopis juliflora', 'malpighiales', 'capsicum annuum', 'bassia scoparia', 'rosales', 'daucus carota', 'triticum aestivum', 'arachis hypogaea', 'litchi chinensis', 'asterales', 'sinapis alba', 'malus domestica', 'caryophyllales', 'actinidia deliciosa', 'prunus persica'}
MVKAVTV	7	0	24	24	0	1	{'olea europaea'}
NKLKAAEARAEFAERSVQKLQKEVDRLEDELVNEKEKYKS	40	0	24	24	0	22	{'portunus pelagicus', 'panulirus stimpsoni', 'penaeus monodon', 'erimacrus isenbeckii', 'litopenaeus vannamei', 'portunus sanguinolentus', 'marsupenaeus japonicus', 'penaeus latisulcatus', 'pandalus eous', 'procambarus clarkii', 'homarus americanus', 'paralithodes camtschaticus', 'eriocheir sinensis', 'pandalus rosenbergii', 'scylla serrata', 'portunus trituberculatus', 'farfantepenaeus aztecus'…
NPLGFFKKEALP	12	0	24	24	0	2	{'lamiales', 'olea europaea'}
PACCNG	6	0	24	24	0	7	{'proteales', 'prunus domestica', 'prunus armeniaca', 'pyrus communis', 'malus domestica', 'prunus avium', 'prunus persica'}
QIPEQS	6	0	24	24	0	3	{'triticum aestivum', 'triticum urartu', 'triticum turgidum'}
QVYCDTCR	8	0	24	24	0	2	{'lamiales', 'olea europaea'}
QVYNKLGMYPPN	12	0	24	24	0	2	{'lamiales', 'olea europaea'}
RALTDAET	8	0	24	24	0	16	{'salmo salar', 'merluccius australis', 'macruronus magellanicus', 'merluccius polli', 'gadus callarias', 'merluccius productus', 'oncorhynchus mykiss', 'cyprinus carpio', 'merluccius gayi', 'merluccius paradoxus', 'merluccius merluccius', 'clupea harengus', 'merluccius bilinearis', 'salvelinus fontinalis', 'lates calcarifer', 'gadus morhua'}
RKDCDE	6	0	24	24	0	3	{'lamiales', 'olea europaea', 'zea mays'}
RLQCKD	6	0	24	24	0	2	{'lamiales', 'olea europaea'}
STNCAT	6	0	24	24	0	10	{'malpighiales', 'prunus domestica', 'rubus idaeus', 'prunus armeniaca', 'pyrus communis', 'arachis hypogaea', 'malus domestica', 'phaseolus vulgaris', 'prunus avium', 'prunus persica'}
SWQTYVDE	8	0	24	24	0	11	{'solanum lycopersicum', 'olea europaea', 'malpighiales', 'oryza sativa', 'crocus sativus', 'zea mays', 'corylus avellana', 'fagales', 'asterales', 'solanum tuberosum', 'poales'}
SYETKLV	7	0	24	24	0	4	{'prunus avium', 'prunus persica', 'fragaria ananassa', 'malus domestica'}
TWYGKPTGA	9	0	24	24	0	2	{'poales', 'zea mays'}
VEIKEEHVKAGKEKA	15	0	24	24	0	4	{'prunus avium', 'prunus persica', 'fragaria ananassa', 'malus domestica'}
VIRGKKGAGGI	11	0	24	24	0	8	{'solanum lycopersicum', 'olea europaea', 'corylus avellana', 'rosales', 'asterales', 'helianthus annuus', 'caryophyllales', 'poales'}
VIRGKKGPGGV	11	0	24	24	0	11	{'malpighiales', 'cucumis melo', 'glycine max', 'corylus avellana', 'citrullus lanatus', 'arachis hypogaea', 'malus domestica', 'asterales', 'caryophyllales', 'actinidia deliciosa', 'prunus persica'}
VPPACC	6	0	24	24	0	7	{'punica granatum', 'prunus domestica', 'prunus armeniaca', 'pyrus communis', 'malus domestica', 'prunus avium', 'prunus persica'}
WQTYVDE	7	0	24	24	0	11	{'solanum lycopersicum', 'olea europaea', 'malpighiales', 'oryza sativa', 'crocus sativus', 'zea mays', 'corylus avellana', 'fagales', 'asterales', 'solanum tuberosum', 'poales'}
YDISNK	6	0	24	24	0	13	{'hymenoptera', 'scylla serrata', 'fenneropenaeus (penaeus) chinensis', 'procambarus clarkii', 'amphioctopus fangsiao', 'blattodea', 'penaeus monodon', 'scylla paramamosain', 'chionoecetes opilio', 'oribatida', 'lepidoptera', 'litopenaeus vannamei', 'crangon borealis'}
YLALLVKY	8	0	24	24	0	3	{'oryza sativa', 'poales', 'zea mays'}
AFILDGD	7	0	59	59	0	3	{'actinidia chinensis', 'fagales', 'malus domestica'}
EIKIVA	6	0	59	59	0	3	{'corylus avellana', 'fagales', 'castanea sativa'}
ETTSVIP	7	0	59	59	0	3	{'corylus avellana', 'fagales', 'malus domestica'}
GIYDEPMTPGQCN	13	0	59	59	0	20	{'olea europaea', 'zea mays', 'citrullus lanatus', 'asterales', 'arecales', 'glycine max', 'prunus persica', 'solanum lycopersicum', 'capsicum annuum', 'corylus avellana', 'rosales', 'litchi chinensis', 'triticum aestivum', 'solanum tuberosum', 'poales', 'malpighiales', 'oryza sativa', 'arachis hypogaea', 'malus domestica', 'cucumis melo'}
KYMVIQGEPGAVIRGK	16	0	59	59	0	20	{'olea europaea', 'zea mays', 'citrullus lanatus', 'asterales', 'arecales', 'glycine max', 'prunus persica', 'corylus avellana', 'rosales', 'litchi chinensis', 'solanum tuberosum', 'caryophyllales', 'poales', 'malpighiales', 'musa acuminata', 'oryza sativa', 'phoenix dactylifera', 'arachis hypogaea', 'malus domestica', 'cucumis melo'}
KYMVIQGEPGAVIRGKKG	18	0	59	59	0	20	{'olea europaea', 'zea mays', 'citrullus lanatus', 'asterales', 'arecales', 'glycine max', 'prunus persica', 'corylus avellana', 'rosales', 'litchi chinensis', 'solanum tuberosum', 'caryophyllales', 'poales', 'malpighiales', 'musa acuminata', 'oryza sativa', 'phoenix dactylifera', 'arachis hypogaea', 'malus domestica', 'cucumis melo'}
NEIKIV	6	0	59	59	0	2	{'corylus avellana', 'fagales'}
PGQCNMVV	8	0	59	59	0	18	{'lamiales', 'olea europaea', 'malpighiales', 'musa acuminata', 'ananas comosus', 'glycine max', 'oryza sativa', 'zea mays', 'phoenix dactylifera', 'corylus avellana', 'fagales', 'litchi chinensis', 'malus domestica', 'asterales', 'helianthus annuus', 'sinapis alba', 'caryophyllales', 'poales'}
PGQCNMVVE	9	0	59	59	0	18	{'lamiales', 'olea europaea', 'malpighiales', 'musa acuminata', 'ananas comosus', 'glycine max', 'oryza sativa', 'zea mays', 'phoenix dactylifera', 'corylus avellana', 'fagales', 'litchi chinensis', 'malus domestica', 'asterales', 'helianthus annuus', 'sinapis alba', 'caryophyllales', 'poales'}
PMTPGQCNM	9	0	59	59	0	24	{'olea europaea', 'zea mays', 'citrullus lanatus', 'asterales', 'arecales', 'glycine max', 'prunus persica', 'solanum lycopersicum', 'capsicum annuum', 'ananas comosus', 'corylus avellana', 'rosales', 'litchi chinensis', 'sinapis alba', 'solanum tuberosum', 'caryophyllales', 'poales', 'malpighiales', 'musa acuminata', 'oryza sativa', 'phoenix dactylifera', 'arachis hypogaea', 'malus domestica', '…
RLFKAFILDG	10	0	59	59	0	3	{'corylus avellana', 'fagales', 'malus domestica'}
RLGDYLI	7	0	59	59	0	28	{'crocus sativus', 'zea mays', 'fagales', 'daucus carota', 'citrullus lanatus', 'asterales', 'arecales', 'glycine max', 'prunus persica', 'solanum lycopersicum', 'capsicum annuum', 'corylus avellana', 'rosales', 'sinapis alba', 'triticum aestivum', 'prunus avium', 'caryophyllales', 'malpighiales', 'phoenix dactylifera', 'prunus dulcis', 'beta vulgaris', 'arachis hypogaea', 'citrus sinensis', 'mal…
AFILDG	6	0	64	64	0	4	{'actinidia chinensis', 'corylus avellana', 'fagales', 'malus domestica'}
DGSVWAQS	8	0	64	64	0	28	{'olea europaea', 'acacia farnesiana', 'crocus sativus', 'zea mays', 'fagales', 'daucus carota', 'arecales', 'glycine max', 'prunus persica', 'solanum lycopersicum', 'prosopis juliflora', 'bassia scoparia', 'capsicum annuum', 'corylus avellana', 'rosales', 'litchi chinensis', 'sinapis alba', 'triticum aestivum', 'caryophyllales', 'malpighiales', 'musa acuminata', 'phoenix dactylifera', 'arachis h…
GEPGAVI	7	0	64	64	0	23	{'olea europaea', 'zea mays', 'citrullus lanatus', 'asterales', 'arecales', 'glycine max', 'prunus persica', 'corylus avellana', 'rosales', 'litchi chinensis', 'solanum tuberosum', 'caryophyllales', 'poales', 'malpighiales', 'musa acuminata', 'oryza sativa', 'phoenix dactylifera', 'beta vulgaris', 'arachis hypogaea', 'malus domestica', 'helianthus annuus', 'lamiales', 'cucumis melo'}
GEPGAVIR	8	0	64	64	0	23	{'olea europaea', 'zea mays', 'citrullus lanatus', 'asterales', 'arecales', 'glycine max', 'prunus persica', 'corylus avellana', 'rosales', 'litchi chinensis', 'solanum tuberosum', 'caryophyllales', 'poales', 'malpighiales', 'musa acuminata', 'oryza sativa', 'phoenix dactylifera', 'beta vulgaris', 'arachis hypogaea', 'malus domestica', 'helianthus annuus', 'lamiales', 'cucumis melo'}
GIYDEPM	7	0	64	64	0	20	{'olea europaea', 'zea mays', 'citrullus lanatus', 'asterales', 'arecales', 'glycine max', 'prunus persica', 'solanum lycopersicum', 'capsicum annuum', 'corylus avellana', 'rosales', 'litchi chinensis', 'triticum aestivum', 'solanum tuberosum', 'poales', 'malpighiales', 'oryza sativa', 'arachis hypogaea', 'malus domestica', 'cucumis melo'}
QGEPGAV	7	0	64	64	0	22	{'olea europaea', 'zea mays', 'citrullus lanatus', 'asterales', 'arecales', 'glycine max', 'prunus persica', 'corylus avellana', 'rosales', 'litchi chinensis', 'solanum tuberosum', 'caryophyllales', 'poales', 'malpighiales', 'musa acuminata', 'oryza sativa', 'phoenix dactylifera', 'beta vulgaris', 'arachis hypogaea', 'malus domestica', 'helianthus annuus', 'cucumis melo'}
SVIPAARLFKAF	12	0	64	64	0	2	{'corylus avellana', 'fagales'}
TSVIPAARLFK	11	0	64	64	0	2	{'corylus avellana', 'fagales'}
YMVIQGEPGA	10	0	64	64	0	21	{'olea europaea', 'zea mays', 'citrullus lanatus', 'asterales', 'arecales', 'glycine max', 'prunus persica', 'corylus avellana', 'rosales', 'litchi chinensis', 'solanum tuberosum', 'caryophyllales', 'poales', 'malpighiales', 'musa acuminata', 'oryza sativa', 'phoenix dactylifera', 'beta vulgaris', 'arachis hypogaea', 'malus domestica', 'cucumis melo'}
AAIQLK	6	0	15	15	0	2	{'equus caballus', 'pinales'}
ACNCLKQ	7	0	15	15	0	7	{'prunus domestica', 'prunus armeniaca', 'citrus sinensis', 'prunus avium', 'prunus persica', 'actinidia deliciosa', 'fragaria ananassa'}
ADESERGRKVLE	12	0	15	15	0	15	{'sinonovacula constricta', 'haliotis discus', 'ommastrephes bartramii', 'sepioteuthis lessoniana', 'todarodes pacificus', 'solen strictus', 'helix aspersa', 'balanus rostratus', 'venerupis philippinarum', 'scapharca broughtonii', 'tresus keenae', 'fulvia mutica', 'octopus vulgaris', 'pseudocardium sachalinensis', 'sepia esculenta'}
ADTLEQQNKEANNRAEK	17	0	15	15	0	13	{'eriocheir sinensis', 'pandalus eous', 'marsupenaeus japonicus', 'pandalus rosenbergii', 'farfantepenaeus aztecus', 'penaeus monodon', 'paralithodes camtschaticus', 'oribatida', 'metapenaeus ensis', 'litopenaeus vannamei', 'oratosquilla oratoria', 'macrobrachium rosenbergii', 'crangon borealis'}
AFGAMAKKGEE	11	0	15	15	0	2	{'poales', 'zea mays'}
AILGQDG	7	0	15	15	0	10	{'lamiales', 'cucumis melo', 'rosales', 'prunus dulcis', 'arachis hypogaea', 'citrus sinensis', 'malus domestica', 'sinapis alba', 'prunus avium', 'prunus persica'}
ALGDTTNGCMSTGPHFNPVGKEHGAPGDENRHAGDLGNI	39	0	15	15	0	1	{'olea europaea'}
ALPGKCGV	8	0	15	15	0	8	{'punica granatum', 'lens culinaris', 'prunus domestica', 'prunus armeniaca', 'phaseolus vulgaris', 'prunus avium', 'prunus persica', 'pisum sativum'}
AQSATFPQ	8	0	15	15	0	6	{'lamiales', 'olea europaea', 'capsicum annuum', 'asterales', 'malus domestica', 'prunus persica'}
ARALTDAETK	10	0	15	15	0	12	{'salmo salar', 'merluccius australis', 'macruronus magellanicus', 'merluccius polli', 'merluccius productus', 'oncorhynchus mykiss', 'cyprinus carpio', 'merluccius bilinearis', 'clupea harengus', 'salvelinus fontinalis', 'lates calcarifer', 'gadus morhua'}
ASQREDSYEETIRDLTQRLKDAENRA	26	0	15	15	0	14	{'sinonovacula constricta', 'haliotis discus', 'crassostrea gigas', 'haliotis diversicolor', 'solen strictus', 'helix aspersa', 'balanus rostratus', 'venerupis philippinarum', 'neptunea polycostata', 'tresus keenae', 'fulvia mutica', 'pseudocardium sachalinensis', 'crassostrea virginica', 'bacillales'}
ATSVIP	6	0	15	15	0	2	{'corylus avellana', 'fagales'}
CDTCRAGFITELSEFIPGA	19	0	15	15	0	1	{'olea europaea'}
CHVMQ	5	0	15	15	0	2	{'triticum aestivum', 'triticum turgidum'}
CNEIKIV	7	0	15	15	0	2	{'corylus avellana', 'fagales'}
DANLRAEK	8	0	15	15	0	4	{'oribatida', 'blattodea', 'zygentoma', 'diptera'}
DDVANP	6	0	15	15	0	2	{'poales', 'asterales'}
DDVKKAF	7	0	15	15	0	10	{'salmo salar', 'macruronus magellanicus', 'oncorhynchus mykiss', 'cyprinus carpio', 'macruronus novaezelandiae', 'xiphias gladius', 'salvelinus fontinalis', 'lates calcarifer', 'rastrelliger kanagurta', 'theragra chalcogramma'}
DGDGMIG	7	0	15	15	0	10	{'salmo salar', 'sebastes marinus', 'macruronus magellanicus', 'oncorhynchus mykiss', 'macruronus novaezelandiae', 'merluccius paradoxus', 'merluccius bilinearis', 'clupea harengus', 'salvelinus fontinalis', 'theragra chalcogramma'}
DGQGKQ	6	0	15	15	0	2	{'poales', 'pinales'}
DLSGKAFG	8	0	15	15	0	2	{'poales', 'zea mays'}
DSGVGIYA	8	0	15	15	0	9	{'fenneropenaeus (penaeus) chinensis', 'procambarus clarkii', 'amphioctopus fangsiao', 'blattodea', 'penaeus monodon', 'oribatida', 'litopenaeus vannamei', 'lepidoptera', 'crangon borealis'}
DTCRAGFITELSEFIPGAS	19	0	15	15	0	1	{'olea europaea'}
DVVLQQH	7	0	15	15	0	2	{'triticum aestivum', 'triticum urartu'}
DYYDVSLVDGFN	12	0	15	15	0	3	{'prunus dulcis', 'pinales', 'malus domestica'}
EEITAIM	7	0	15	15	0	8	{'solanum lycopersicum', 'malpighiales', 'capsicum annuum', 'glycine max', 'pyrus communis', 'arachis hypogaea', 'malus domestica', 'actinidia deliciosa'}
EGALLLPH	8	0	15	15	0	3	{'lupinus angustifolius', 'lupinus albus', 'glycine max'}
EGDGGVGTIKK	11	0	15	15	0	5	{'prunus armeniaca', 'fragaria ananassa', 'malus domestica', 'prunus avium', 'prunus persica'}
EGNGGPGTIKKITFGEGS	18	0	15	15	0	4	{'castanea sativa', 'fagales', 'malus domestica', 'pyrus communis'}
EILEGDGGPGTIKKITFGEG	20	0	15	15	0	4	{'prunus avium', 'prunus persica', 'fragaria ananassa', 'malus domestica'}
EILEGDGGPGTIKKITFGEGS	21	0	15	15	0	4	{'prunus avium', 'prunus persica', 'fragaria ananassa', 'malus domestica'}
EIRNLAL	7	0	15	15	0	2	{'triticum aestivum', 'triticum urartu'}
EITPEKN	7	0	15	15	0	5	{'lens culinaris', 'vigna radiata', 'pisum sativum', 'glycine max', 'lathyrus sativus'}
EKICNEIK	8	0	15	15	0	2	{'corylus avellana', 'fagales'}
EPGSLAPTGLHLGG	14	0	15	15	0	7	{'malpighiales', 'corylus avellana', 'rosales', 'pyrus communis', 'litchi chinensis', 'malus domestica', 'caryophyllales'}
EPGTLAPTGL	10	0	15	15	0	11	{'solanum lycopersicum', 'bassia scoparia', 'malpighiales', 'capsicum annuum', 'zea mays', 'rosales', 'citrullus lanatus', 'sinapis alba', 'solanum tuberosum', 'caryophyllales', 'actinidia deliciosa'}
ETKAFLKAGDSDGDG	15	0	15	15	0	14	{'scomber scombrus', 'merluccius australis', 'macruronus magellanicus', 'trachurus japonicus', 'merluccius capensis', 'merluccius polli', 'gadus callarias', 'merluccius productus', 'cyprinus carpio', 'scomber japonicus', 'merluccius paradoxus', 'merluccius bilinearis', 'theragra chalcogramma', 'gadus morhua'}
FDLSGK	6	0	15	15	0	3	{'diptera', 'poales', 'zea mays'}
FEITPEK	7	0	15	15	0	5	{'lens culinaris', 'vigna radiata', 'pisum sativum', 'glycine max', 'lathyrus sativus'}
FGEGSH	6	0	15	15	0	5	{'actinidia chinensis', 'fagales', 'fragaria ananassa', 'prunus avium', 'prunus persica'}
FHTKGDA	7	0	15	15	0	3	{'apium graveolens', 'daucus carota', 'arachis hypogaea'}
FIEEEELKLFLQ	12	0	15	15	0	11	{'sebastes marinus', 'merluccius polli', 'merluccius gayi', 'merluccius bilinearis', 'clupea harengus', 'sardinops sagax', 'lates calcarifer', 'theragra chalcogramma', 'rastrelliger kanagurta', 'scomber japonicus', 'evynnis japonica'}
FKPEEIA	7	0	15	15	0	7	{'corylus avellana', 'rosales', 'prunus dulcis', 'malus domestica', 'triticum aestivum', 'prunus avium', 'prunus persica'}
FKPEEITAI	9	0	15	15	0	7	{'solanum lycopersicum', 'capsicum annuum', 'glycine max', 'pyrus communis', 'arachis hypogaea', 'malus domestica', 'actinidia deliciosa'}
FKPEEITGIM	10	0	15	15	0	5	{'solanum lycopersicum', 'olea europaea', 'corylus avellana', 'daucus carota', 'poales'}
FNKAIKE	7	0	15	15	0	2	{'secale cereale', 'poales'}
FPPQQPYPQ	9	0	15	15	0	2	{'triticum aestivum', 'triticum urartu'}
FPQFKPEEITG	11	0	15	15	0	5	{'solanum lycopersicum', 'olea europaea', 'corylus avellana', 'solanum tuberosum', 'poales'}
FQCAGVA	7	0	15	15	0	7	{'juglans regia', 'juglans nigra', 'corylus avellana', 'prunus dulcis', 'arachis hypogaea', 'fagopyrum esculentum', 'glycine max'}
GAKYMV	6	0	15	15	0	7	{'olea europaea', 'crocus sativus', 'rosales', 'apium graveolens', 'asterales', 'helianthus annuus', 'poales'}
GDKPGP	6	0	15	15	0	2	{'poales', 'asterales'}
GGAVPPACCNGIR	13	0	15	15	0	5	{'prunus domestica', 'prunus armeniaca', 'malus domestica', 'prunus avium', 'prunus persica'}
GGITVKKTG	9	0	15	15	0	4	{'malpighiales', 'oryza sativa', 'rosales', 'zea mays'}
GGVCYWL	7	0	15	15	0	1	{'oryza sativa'}
GKEHGAPGDENRHAGDLGNITVGEDGTAAINIVDKQIPLTGPHSIIGRAVVVHSDPDDLGRGGH	64	0	15	15	0	1	{'olea europaea'}
GKEKAHGL	8	0	15	15	0	2	{'malus domestica', 'pyrus communis'}
GKEKAHGLFKLIES	14	0	15	15	0	2	{'malus domestica', 'pyrus communis'}
GQDGSVWAQ	9	0	15	15	0	10	{'solanum lycopersicum', 'lamiales', 'malpighiales', 'capsicum annuum', 'cucumis melo', 'rosales', 'arachis hypogaea', 'sinapis alba', 'malus domestica', 'glycine max'}
GQGQQL	6	0	15	15	0	3	{'triticum aestivum', 'corylus avellana', 'fagales'}
GRGIYHN	7	0	15	15	0	9	{'scylla serrata', 'fenneropenaeus (penaeus) chinensis', 'procambarus clarkii', 'scylla paramamosain', 'blattodea', 'penaeus monodon', 'lepidoptera', 'litopenaeus vannamei', 'crangon borealis'}
GSLGRYKDE	9	0	15	15	0	3	{'oryza sativa', 'poales', 'zea mays'}
GSLGRYKDEKDV	12	0	15	15	0	3	{'oryza sativa', 'poales', 'zea mays'}
GSVWAQSATFP	11	0	15	15	0	5	{'lamiales', 'olea europaea', 'capsicum annuum', 'malus domestica', 'prunus persica'}
GTAAINIVDKQIPLTGPHSIIGRAVVVHSDPDDLGRGGHELSKSTGNAGGRVACGIIGLQG	61	0	15	15	0	1	{'olea europaea'}
GTSSTPEA	8	0	15	15	0	3	{'oryza sativa', 'poales', 'zea mays'}
GVAKKA	6	0	15	15	0	4	{'hypocreales', 'eurotiales', 'pleosporales', 'capnodiales'}
GVTCGPGHGIS	11	0	15	15	0	3	{'oryza sativa', 'poales', 'zea mays'}
HALGDTTNGCMSTGPHFNPVGKEHGAPGDENRHAGDLG	38	0	15	15	0	1	{'olea europaea'}
HELKIVAAPGGGS	13	0	15	15	0	2	{'corylus avellana', 'fagales'}
HLSAAAI	7	0	15	15	0	8	{'prosopis juliflora', 'malpighiales', 'zea mays', 'corylus avellana', 'rosales', 'malus domestica', 'asterales', 'prunus persica'}
HQKIR	5	0	15	15	0	8	{'anacardium occidentale', 'juglans regia', 'juglans nigra', 'carya illinoinensis', 'corylus avellana', 'prunus dulcis', 'glycine soja', 'glycine max'}
IGIYDEPMTPGQCNMIVERLGDY	23	0	15	15	0	9	{'solanum lycopersicum', 'malpighiales', 'capsicum annuum', 'cucumis melo', 'corylus avellana', 'citrullus lanatus', 'arachis hypogaea', 'solanum tuberosum', 'prunus persica'}
IGIYDEPMTPGQCNMVVER	19	0	15	15	0	4	{'glycine max', 'litchi chinensis', 'malus domestica', 'zea mays'}
IISMQMGGDL	10	0	15	15	0	10	{'scylla serrata', 'fenneropenaeus (penaeus) chinensis', 'procambarus clarkii', 'scylla paramamosain', 'blattodea', 'penaeus monodon', 'chionoecetes opilio', 'litopenaeus vannamei', 'lepidoptera', 'crangon borealis'}
ISGTSMA	7	0	15	15	0	4	{'hypocreales', 'eurotiales', 'pleosporales', 'capnodiales'}
ISTRVRCGRS	10	0	15	15	0	8	{'scylla serrata', 'fenneropenaeus (penaeus) chinensis', 'procambarus clarkii', 'scylla paramamosain', 'blattodea', 'penaeus monodon', 'oribatida', 'litopenaeus vannamei'}
IVGHDGS	7	0	15	15	0	7	{'lamiales', 'olea europaea', 'musa acuminata', 'malpighiales', 'zea mays', 'corylus avellana', 'fagales'}
IYSNKFG	7	0	15	15	0	5	{'lens culinaris', 'vigna radiata', 'pisum sativum', 'lupinus angustifolius', 'lathyrus sativus'}
KAHGLFKLIESYLK	14	0	15	15	0	2	{'malus domestica', 'pyrus communis'}
KAVEAYLLA	9	0	15	15	0	7	{'solanum lycopersicum', 'corylus avellana', 'castanea sativa', 'vigna radiata', 'fagales', 'daucus carota', 'apium graveolens'}
KDFDEPGS	8	0	15	15	0	6	{'musa acuminata', 'malpighiales', 'corylus avellana', 'pyrus communis', 'litchi chinensis', 'malus domestica'}
KDFDEPGSLA	10	0	15	15	0	6	{'musa acuminata', 'malpighiales', 'corylus avellana', 'pyrus communis', 'litchi chinensis', 'malus domestica'}
KDFDEPGSLAPTGL	14	0	15	15	0	6	{'musa acuminata', 'malpighiales', 'corylus avellana', 'pyrus communis', 'litchi chinensis', 'malus domestica'}
KDKALSN	7	0	15	15	0	14	{'pandalus eous', 'marsupenaeus japonicus', 'pandalus rosenbergii', 'portunus pelagicus', 'farfantepenaeus aztecus', 'penaeus monodon', 'homarus americanus', 'paralithodes camtschaticus', 'penaeus latisulcatus', 'metapenaeus ensis', 'litopenaeus vannamei', 'panulirus stimpsoni', 'macrobrachium rosenbergii', 'crangon borealis'}
KDKALSNAEGEVAALNRRIQLLEEDLERSEERLNTATTKLAEASQAADESERMRKVLENRSLSDEE	66	0	15	15	0	14	{'pandalus eous', 'marsupenaeus japonicus', 'pandalus rosenbergii', 'portunus pelagicus', 'farfantepenaeus aztecus', 'penaeus monodon', 'homarus americanus', 'paralithodes camtschaticus', 'penaeus latisulcatus', 'metapenaeus ensis', 'litopenaeus vannamei', 'panulirus stimpsoni', 'macrobrachium rosenbergii', 'crangon borealis'}
KDKALSNAEGEVAALNRRIQLLEEDLERSEERLNTATTKLAEASQAADESERMRKVLENRSLSDEERMDALENQLKEARFLAEEADRKYDEVARKLAMVEADLERAEERAETGESK	116	0	15	15	0	14	{'pandalus eous', 'marsupenaeus japonicus', 'pandalus rosenbergii', 'portunus pelagicus', 'farfantepenaeus aztecus', 'penaeus monodon', 'homarus americanus', 'paralithodes camtschaticus', 'penaeus latisulcatus', 'metapenaeus ensis', 'litopenaeus vannamei', 'panulirus stimpsoni', 'macrobrachium rosenbergii', 'crangon borealis'}
KIQQIEN	7	0	15	15	0	2	{'oribatida', 'blattodea'}
KKTNQALIIGIY	12	0	15	15	0	12	{'solanum lycopersicum', 'malpighiales', 'capsicum annuum', 'cucumis melo', 'prunus dulcis', 'arachis hypogaea', 'citrus sinensis', 'solanum tuberosum', 'prunus avium', 'caryophyllales', 'actinidia deliciosa', 'prunus persica'}
KLALVVALCM	10	0	15	15	0	5	{'prunus armeniaca', 'pyrus communis', 'malus domestica', 'prunus avium', 'prunus persica'}
KLEAGF	6	0	15	15	0	6	{'fenneropenaeus (penaeus) chinensis', 'blattodea', 'penaeus monodon', 'oribatida', 'lepidoptera', 'litopenaeus vannamei'}
KLQKEVDRLEDELVHEKE	18	0	15	15	0	3	{'oribatida', 'blattodea', 'ascaridida'}
KPSLKFILNTVNGTTRTV	18	0	15	15	0	1	{'olea europaea'}
KPSLKFILNTVNGTTRTVNPL	21	0	15	15	0	1	{'olea europaea'}
KTNQALIIGIYDEP	14	0	15	15	0	11	{'solanum lycopersicum', 'malpighiales', 'capsicum annuum', 'cucumis melo', 'prunus dulcis', 'arachis hypogaea', 'citrus sinensis', 'solanum tuberosum', 'prunus avium', 'actinidia deliciosa', 'prunus persica'}
KYCPNK	6	0	15	15	0	3	{'oryza sativa', 'poales', 'zea mays'}
KYDEAARKLAITE	13	0	15	15	0	14	{'sinonovacula constricta', 'haliotis discus', 'crassostrea gigas', 'haliotis diversicolor', 'solen strictus', 'venerupis philippinarum', 'balanus rostratus', 'neptunea polycostata', 'tresus keenae', 'fulvia mutica', 'scapharca broughtonii', 'pseudocardium sachalinensis', 'crassostrea virginica', 'bacillales'}
KYMVIQGEAGAVIRGKKGSGGIT	23	0	15	15	0	8	{'lamiales', 'olea europaea', 'cucumis melo', 'corylus avellana', 'fagales', 'prunus dulcis', 'prunus avium', 'prunus persica'}
KYMVIQGEPGAVIRGKKGAGG	21	0	15	15	0	5	{'olea europaea', 'rosales', 'asterales', 'caryophyllales', 'poales'}
KYMVIQGEPGV	11	0	15	15	0	6	{'ananas comosus', 'crocus sativus', 'zea mays', 'corylus avellana', 'malus domestica', 'triticum aestivum'}
KYMVIQGEPGVVIRGKKG	18	0	15	15	0	6	{'ananas comosus', 'crocus sativus', 'zea mays', 'corylus avellana', 'malus domestica', 'triticum aestivum'}
LAPTGMF	7	0	15	15	0	5	{'olea europaea', 'corylus avellana', 'asterales', 'helianthus annuus', 'poales'}
LARSQM	6	0	15	15	0	2	{'triticum aestivum', 'triticum turgidum'}
LEEVAG	6	0	15	15	0	8	{'scylla serrata', 'fenneropenaeus (penaeus) chinensis', 'scylla paramamosain', 'blattodea', 'penaeus monodon', 'chionoecetes opilio', 'oribatida', 'litopenaeus vannamei'}
LFDPIIEDYH	10	0	15	15	0	9	{'scylla serrata', 'fenneropenaeus (penaeus) chinensis', 'procambarus clarkii', 'scylla paramamosain', 'blattodea', 'penaeus monodon', 'lepidoptera', 'litopenaeus vannamei', 'crangon borealis'}
LFKSYVLDGDKL	12	0	15	15	0	2	{'corylus avellana', 'fagales'}
LGNITVGEDGTAAINIVDKQIPLTGPHSIIGRAVVVHSDPDDLGRGGHELSKSTG	55	0	15	15	0	1	{'olea europaea'}
LKEAEARAEFAERSV	15	0	15	15	0	3	{'oribatida', 'blattodea', 'diptera'}
LLDVIQS	7	0	15	15	0	9	{'scylla serrata', 'fenneropenaeus (penaeus) chinensis', 'procambarus clarkii', 'scylla paramamosain', 'blattodea', 'penaeus monodon', 'oribatida', 'litopenaeus vannamei', 'crangon borealis'}
LLDVIQSG	8	0	15	15	0	9	{'scylla serrata', 'fenneropenaeus (penaeus) chinensis', 'procambarus clarkii', 'scylla paramamosain', 'blattodea', 'penaeus monodon', 'oribatida', 'litopenaeus vannamei', 'crangon borealis'}
LMCEIEGNHL	10	0	15	15	0	7	{'malpighiales', 'cucumis melo', 'rosales', 'citrullus lanatus', 'asterales', 'malus domestica', 'prunus persica'}
LNTVNGTTRTVNPLGFF	17	0	15	15	0	1	{'olea europaea'}
LNTVNGTTRTVNPLGFFKKEALPKC	25	0	15	15	0	1	{'olea europaea'}
LQKKIQQI	8	0	15	15	0	2	{'oribatida', 'blattodea'}
LQKKIQQIEN	10	0	15	15	0	2	{'oribatida', 'blattodea'}
LQKRMQ	6	0	15	15	0	14	{'marsupenaeus japonicus', 'portunus pelagicus', 'procambarus clarkii', 'farfantepenaeus aztecus', 'oratosquilla oratoria', 'penaeus monodon', 'homarus americanus', 'paralithodes camtschaticus', 'oribatida', 'metapenaeus ensis', 'litopenaeus vannamei', 'panulirus stimpsoni', 'macrobrachium rosenbergii', 'crangon borealis'}
LQQLNPC	7	0	15	15	0	2	{'triticum aestivum', 'triticum turgidum'}
LSDISLK	7	0	15	15	0	2	{'pinales', 'liliales'}
LTDAETKAFLKAGD	14	0	15	15	0	12	{'salmo salar', 'merluccius australis', 'macruronus magellanicus', 'merluccius polli', 'gadus callarias', 'merluccius productus', 'oncorhynchus mykiss', 'cyprinus carpio', 'merluccius bilinearis', 'clupea harengus', 'salvelinus fontinalis', 'gadus morhua'}
LTNKLKAAEARAEFAERSVQKLQKEVDRLEDELVNEKEKYKS	42	0	15	15	0	14	{'pandalus eous', 'marsupenaeus japonicus', 'pandalus rosenbergii', 'portunus pelagicus', 'farfantepenaeus aztecus', 'oratosquilla oratoria', 'penaeus monodon', 'penaeus latisulcatus', 'oribatida', 'metapenaeus ensis', 'litopenaeus vannamei', 'panulirus stimpsoni', 'macrobrachium rosenbergii', 'crangon borealis'}
LVKYVDGDG	9	0	15	15	0	2	{'poales', 'zea mays'}
LVKYVDGDGD	10	0	15	15	0	2	{'poales', 'zea mays'}
MCNVYI	6	0	15	15	0	2	{'triticum aestivum', 'triticum urartu'}
MCNVYIPP	8	0	15	15	0	2	{'triticum aestivum', 'triticum urartu'}
MMAEIDTDGDGF	12	0	15	15	0	7	{'lamiales', 'olea europaea', 'oryza sativa', 'brassica napus', 'fagales', 'caryophyllales', 'poales'}
MNDFNE	6	0	15	15	0	6	{'phoenix dactylifera', 'corylus avellana', 'rosales', 'malus domestica', 'asterales', 'glycine max'}
MSWQAYVDDHLMCEI	15	0	15	15	0	9	{'malpighiales', 'ananas comosus', 'rosales', 'citrullus lanatus', 'malus domestica', 'asterales', 'caryophyllales', 'poales', 'prunus persica'}
NAAALPG	7	0	15	15	0	7	{'lens culinaris', 'prunus domestica', 'prunus armeniaca', 'arachis hypogaea', 'prunus avium', 'prunus persica', 'pisum sativum'}
NDFNEPGSLAPTGLY	15	0	15	15	0	6	{'phoenix dactylifera', 'corylus avellana', 'malus domestica', 'asterales', 'glycine max', 'prunus persica'}
NEGALL	6	0	15	15	0	4	{'carica papaya', 'lupinus angustifolius', 'lupinus albus', 'glycine max'}
NGDITF	6	0	15	15	0	1	{'olea europaea'}
NGDITFTE	8	0	15	15	0	1	{'olea europaea'}
NIQYV	5	0	15	15	0	3	{'secale cereale', 'poales', 'hymenoptera'}
NLIPKVAPQA	10	0	15	15	0	2	{'corylus avellana', 'fagales'}
NMSLGGG	7	0	15	15	0	5	{'sporidiales', 'pleosporales', 'hypocreales', 'capnodiales', 'eurotiales'}
NPLGFFKKEALPKCA	15	0	15	15	0	1	{'olea europaea'}
NPLGFFKKEALPKCAQVYNKLGMYPP	26	0	15	15	0	1	{'olea europaea'}
NPNNA	5	0	15	15	0	7	{'prunus domestica', 'prunus armeniaca', 'pyrus communis', 'citrus sinensis', 'malus domestica', 'phaseolus vulgaris', 'prunus persica'}
NPQAQG	6	0	15	15	0	2	{'triticum aestivum', 'triticum urartu'}
NSWDTT	6	0	15	15	0	3	{'oribatida', 'actinidia chinensis', 'actinidia deliciosa'}
PDRQAACNCLK	11	0	15	15	0	6	{'lens culinaris', 'pyrus communis', 'malus domestica', 'actinidia deliciosa', 'prunus persica', 'pisum sativum'}
PGDENRHAGDLGNITVGEDGTAAINIVDKQIPLTGPHSIIGRAVVVHSDPDDLGRGGHE	59	0	15	15	0	1	{'olea europaea'}
PGKCGVS	7	0	15	15	0	10	{'punica granatum', 'juglans regia', 'rubus idaeus', 'rosales', 'brassica oleracea', 'fragaria ananassa', 'morus nigra', 'phaseolus vulgaris', 'prunus persica', 'pisum sativum'}
PKDNGGACGYKDVD	14	0	15	15	0	2	{'oryza sativa', 'poales'}
PKDNGGACGYKDVDK	15	0	15	15	0	2	{'oryza sativa', 'poales'}
PNYLALLVKYV	11	0	15	15	0	3	{'oryza sativa', 'poales', 'zea mays'}
PPVSQF	6	0	15	15	0	4	{'lamiales', 'olea europaea', 'prosopis juliflora', 'acacia farnesiana'}
PQPQPF	6	0	15	15	0	2	{'triticum aestivum', 'triticum urartu'}
PVSQFH	6	0	15	15	0	6	{'lamiales', 'olea europaea', 'bassia scoparia', 'acacia farnesiana', 'prosopis juliflora', 'caryophyllales'}
PYPQPQPF	8	0	15	15	0	2	{'triticum aestivum', 'triticum urartu'}
QALVFGIYEEP	11	0	15	15	0	7	{'lamiales', 'olea europaea', 'malpighiales', 'corylus avellana', 'fagales', 'pyrus communis', 'malus domestica'}
QAVKEM	6	0	15	15	0	9	{'scylla serrata', 'fenneropenaeus (penaeus) chinensis', 'procambarus clarkii', 'scylla paramamosain', 'penaeus monodon', 'chionoecetes opilio', 'oribatida', 'litopenaeus vannamei', 'crangon borealis'}
QEQQP	5	0	15	15	0	2	{'triticum aestivum', 'lupinus angustifolius'}
QFRRVKCKYP	10	0	15	15	0	2	{'oryza sativa', 'poales'}
QGEPGAVIRGKKGAGGI	17	0	15	15	0	5	{'olea europaea', 'asterales', 'helianthus annuus', 'caryophyllales', 'poales'}
QPQQPIS	7	0	15	15	0	2	{'triticum aestivum', 'triticum urartu'}
QPQQPISQQQ	10	0	15	15	0	2	{'triticum aestivum', 'triticum urartu'}
QQILQQQLIPC	11	0	15	15	0	1	{'triticum aestivum'}
QQLENDLD	8	0	15	15	0	14	{'pandalus eous', 'marsupenaeus japonicus', 'pandalus rosenbergii', 'portunus pelagicus', 'farfantepenaeus aztecus', 'oratosquilla oratoria', 'penaeus monodon', 'homarus americanus', 'paralithodes camtschaticus', 'metapenaeus ensis', 'litopenaeus vannamei', 'panulirus stimpsoni', 'macrobrachium rosenbergii', 'crangon borealis'}
QQPFPQ	6	0	15	15	0	4	{'triticum aestivum', 'secale cereale', 'hordeum vulgare ', 'triticum turgidum'}
QQQPPF	6	0	15	15	0	2	{'triticum aestivum', 'triticum turgidum'}
QQSGQG	6	0	15	15	0	2	{'triticum aestivum', 'triticum turgidum'}
RASVHIKLPK	10	0	15	15	0	10	{'scylla serrata', 'fenneropenaeus (penaeus) chinensis', 'procambarus clarkii', 'scylla paramamosain', 'penaeus monodon', 'chionoecetes opilio', 'oribatida', 'lepidoptera', 'litopenaeus vannamei', 'crangon borealis'}
RGIYHN	6	0	15	15	0	9	{'scylla serrata', 'fenneropenaeus (penaeus) chinensis', 'procambarus clarkii', 'scylla paramamosain', 'blattodea', 'penaeus monodon', 'lepidoptera', 'litopenaeus vannamei', 'crangon borealis'}
RTRCSTDA	8	0	15	15	0	2	{'prunus persica', 'malus domestica'}
SGVGIYAPDA	10	0	15	15	0	8	{'fenneropenaeus (penaeus) chinensis', 'procambarus clarkii', 'blattodea', 'penaeus monodon', 'oribatida', 'lepidoptera', 'litopenaeus vannamei', 'crangon borealis'}
SKPNTL	6	0	15	15	0	4	{'lupinus angustifolius', 'lupinus albus', 'glycine max', 'vigna radiata'}
SLLKKYLT	8	0	15	15	0	8	{'scylla serrata', 'fenneropenaeus (penaeus) chinensis', 'scylla paramamosain', 'blattodea', 'oribatida', 'lepidoptera', 'litopenaeus vannamei', 'crangon borealis'}
SNAEGEVAALNRRIQLLEEDLERSEERLNTATTKLAEASQAADESERMRKVLENRSLSDEERMDALENQLKEARFLAEEADRKYDEVARKLAMVEADLERAEERAETGESKIVELEEELRVVGNNLKSLEVSEEKANQREEAYKEQIKTL	150	0	15	15	0	14	{'pandalus eous', 'marsupenaeus japonicus', 'pandalus rosenbergii', 'portunus pelagicus', 'procambarus clarkii', 'farfantepenaeus aztecus', 'penaeus monodon', 'homarus americanus', 'paralithodes camtschaticus', 'penaeus latisulcatus', 'metapenaeus ensis', 'litopenaeus vannamei', 'macrobrachium rosenbergii', 'crangon borealis'}
SQQNPQ	6	0	15	15	0	2	{'triticum aestivum', 'triticum urartu'}
SSSRKDC	7	0	15	15	0	2	{'lamiales', 'olea europaea'}
SVIPPARL	8	0	15	15	0	5	{'juglans regia', 'corylus avellana', 'castanea sativa', 'fagales', 'malus domestica'}
SVIPPARLF	9	0	15	15	0	5	{'juglans regia', 'corylus avellana', 'castanea sativa', 'fagales', 'malus domestica'}
TFAELAGY	8	0	15	15	0	14	{'perna viridis', 'haliotis discus', 'ommastrephes bartramii', 'sepioteuthis lessoniana', 'crassostrea gigas', 'haliotis diversicolor', 'todarodes pacificus', 'helix aspersa', 'neptunea polycostata', 'scapharca broughtonii', 'sepia esculenta', 'octopus vulgaris', 'crassostrea virginica', 'bacillales'}
TFHVEKGS	8	0	15	15	0	2	{'oryza sativa', 'poales'}
TGNLSGLKPGLHGFHVHALGDTTNGCMSTGPHFNPVGKEHG	41	0	15	15	0	1	{'olea europaea'}
TKYMVIQGEPGAVIRGKKGSGGITVKKT	28	0	15	15	0	3	{'malpighiales', 'oryza sativa', 'zea mays'}
TLAPTGLFL	9	0	15	15	0	9	{'cucumis melo', 'rosales', 'prunus dulcis', 'citrus sinensis', 'asterales', 'malus domestica', 'prunus avium', 'caryophyllales', 'prunus persica'}
TLLDVIQSG	9	0	15	15	0	9	{'scylla serrata', 'fenneropenaeus (penaeus) chinensis', 'procambarus clarkii', 'scylla paramamosain', 'blattodea', 'penaeus monodon', 'oribatida', 'litopenaeus vannamei', 'crangon borealis'}
TNGCMSTGPHFNPVGKEHGAPGDENRHAGDLGNITVGEDGTAAINIVD	48	0	15	15	0	1	{'olea europaea'}
TPGQCNMIVERLGDYLID	18	0	15	15	0	7	{'malpighiales', 'cucumis melo', 'corylus avellana', 'rosales', 'pyrus communis', 'arachis hypogaea', 'malus domestica'}
TTPDRQAAC	9	0	15	15	0	7	{'punica granatum', 'proteales', 'lens culinaris', 'pyrus communis', 'malus domestica', 'prunus persica', 'pisum sativum'}
VALVAGPA	8	0	15	15	0	2	{'secale cereale', 'poales'}
VEGNGGPGT	9	0	15	15	0	7	{'morus bombycis', 'corylus avellana', 'fagales', 'vigna radiata', 'arachis hypogaea', 'morus alba', 'glycine max'}
VERLGDYLVEQG	12	0	15	15	0	11	{'prosopis juliflora', 'olea europaea', 'bassia scoparia', 'acacia farnesiana', 'oryza sativa', 'zea mays', 'corylus avellana', 'solanum tuberosum', 'caryophyllales', 'poales', 'prunus persica'}
VFGIYEEPV	9	0	15	15	0	5	{'olea europaea', 'malpighiales', 'corylus avellana', 'fagales', 'asterales'}
VGEDGTAAINIVDKQIPLTGPHSIIGRAVVVHSDPDDLGRGGHELSKSTGNAGGRV	56	0	15	15	0	1	{'olea europaea'}
VIRGKKGAGGIT	12	0	15	15	0	5	{'solanum lycopersicum', 'olea europaea', 'corylus avellana', 'rosales', 'poales'}
VKKTGQALV	9	0	15	15	0	7	{'acacia farnesiana', 'oryza sativa', 'zea mays', 'rosales', 'malus domestica', 'caryophyllales', 'poales'}
VPYKIST	7	0	15	15	0	5	{'juglans regia', 'rubus idaeus', 'pyrus communis', 'malus domestica', 'fragaria ananassa'}
VQPQQLPQF	9	0	15	15	0	2	{'triticum aestivum', 'triticum urartu'}
VYCDTCRAGFI	11	0	15	15	0	2	{'lamiales', 'olea europaea'}
WGLARIS	7	0	15	15	0	5	{'sporidiales', 'pleosporales', 'hypocreales', 'capnodiales', 'eurotiales'}
YDEPMTPGQCNMIVERLGDYL	21	0	15	15	0	10	{'solanum lycopersicum', 'malpighiales', 'capsicum annuum', 'cucumis melo', 'corylus avellana', 'rosales', 'citrullus lanatus', 'arachis hypogaea', 'solanum tuberosum', 'prunus persica'}
YLALLVKYV	9	0	15	15	0	3	{'oryza sativa', 'poales', 'zea mays'}
YNLQVRG	7	0	15	15	0	6	{'fenneropenaeus (penaeus) chinensis', 'blattodea', 'penaeus monodon', 'oribatida', 'litopenaeus vannamei', 'crangon borealis'}
YNLQVRGT	8	0	15	15	0	6	{'fenneropenaeus (penaeus) chinensis', 'blattodea', 'penaeus monodon', 'oribatida', 'litopenaeus vannamei', 'crangon borealis'}
YTFENE	6	0	15	15	0	2	{'malus domestica', 'pyrus communis'}
AAIVGHDG	8	0	18	18	0	5	{'lamiales', 'olea europaea', 'musa acuminata', 'oryza sativa', 'zea mays'}
AGARALTDAET	11	0	18	18	0	11	{'merluccius australis', 'macruronus magellanicus', 'merluccius polli', 'merluccius productus', 'cyprinus carpio', 'merluccius gayi', 'merluccius paradoxus', 'merluccius merluccius', 'clupea harengus', 'merluccius bilinearis', 'gadus morhua'}
AGDSDGDGKIGVDEF	15	0	18	18	0	15	{'scomber scombrus', 'merluccius australis', 'macruronus magellanicus', 'trachurus japonicus', 'gadus callarias', 'merluccius productus', 'cyprinus carpio', 'merluccius gayi', 'merluccius paradoxus', 'merluccius bilinearis', 'merluccius merluccius', 'lates calcarifer', 'theragra chalcogramma', 'gadus morhua', 'evynnis japonica'}
AKYMVIQGEP	10	0	18	18	0	6	{'olea europaea', 'crocus sativus', 'corylus avellana', 'asterales', 'apium graveolens', 'poales'}
ALIIGIYDEPM	11	0	18	18	0	10	{'solanum lycopersicum', 'malpighiales', 'capsicum annuum', 'corylus avellana', 'arachis hypogaea', 'litchi chinensis', 'asterales', 'solanum tuberosum', 'arecales', 'glycine max'}
AQSATFP	7	0	18	18	0	6	{'lamiales', 'olea europaea', 'capsicum annuum', 'asterales', 'malus domestica', 'prunus persica'}
CGQVS	5	0	18	18	0	9	{'punica granatum', 'triticum turgidum', 'vitis nan', 'prunus domestica', 'prunus armeniaca', 'morus nigra', 'malus domestica', 'prunus avium', 'prunus persica'}
CNCLKQ	6	0	18	18	0	7	{'prunus domestica', 'prunus armeniaca', 'citrus sinensis', 'prunus avium', 'prunus persica', 'actinidia deliciosa', 'fragaria ananassa'}
CNEIK	5	0	18	18	0	2	{'corylus avellana', 'fagales'}
DHANFKY	7	0	18	18	0	2	{'corylus avellana', 'fagales'}
DNGGACGYKD	10	0	18	18	0	2	{'oryza sativa', 'poales'}
DNLIPKVAPQ	10	0	18	18	0	2	{'corylus avellana', 'fagales'}
DRLGFLTFCPTNLGTT	16	0	18	18	0	11	{'scylla serrata', 'fenneropenaeus (penaeus) chinensis', 'procambarus clarkii', 'scylla paramamosain', 'blattodea', 'penaeus monodon', 'chionoecetes opilio', 'oribatida', 'litopenaeus vannamei', 'lepidoptera', 'crangon borealis'}
DTCRAGFITELSEFI	15	0	18	18	0	2	{'lamiales', 'olea europaea'}
EGNGGPGTIKKITFGE	16	0	18	18	0	4	{'castanea sativa', 'fagales', 'malus domestica', 'pyrus communis'}
EKISYETK	8	0	18	18	0	5	{'juglans regia', 'fragaria ananassa', 'malus domestica', 'prunus avium', 'prunus persica'}
ELKIVAAPGGGS	12	0	18	18	0	2	{'corylus avellana', 'fagales'}
ENNQR	5	0	18	18	0	6	{'juglans nigra', 'juglans regia', 'vigna radiata', 'arachis hypogaea', 'glycine max', 'lathyrus sativus'}
EPGSLAPTGLYLG	13	0	18	18	0	8	{'musa acuminata', 'phoenix dactylifera', 'corylus avellana', 'arachis hypogaea', 'malus domestica', 'asterales', 'glycine max', 'prunus persica'}
EPVTPGQCNM	10	0	18	18	0	8	{'prosopis juliflora', 'olea europaea', 'malpighiales', 'bassia scoparia', 'acacia farnesiana', 'corylus avellana', 'fagales', 'caryophyllales'}
ETPSVIPAARLFK	13	0	18	18	0	2	{'corylus avellana', 'fagales'}
FHTKGD	6	0	18	18	0	4	{'apium graveolens', 'daucus carota', 'arachis hypogaea', 'fagales'}
FITELSEFIPGASVRLQC	18	0	18	18	0	1	{'olea europaea'}
FNEPGSLAPTG	11	0	18	18	0	8	{'crocus sativus', 'phoenix dactylifera', 'corylus avellana', 'malus domestica', 'asterales', 'caryophyllales', 'glycine max', 'prunus persica'}
FNVEK	5	0	18	18	0	2	{'rodentia', 'pinales'}
FSAGARALT	9	0	18	18	0	11	{'merluccius australis', 'merluccius capensis', 'macruronus magellanicus', 'merluccius polli', 'merluccius productus', 'cyprinus carpio', 'merluccius gayi', 'merluccius paradoxus', 'macruronus novaezelandiae', 'merluccius merluccius', 'merluccius bilinearis'}
FSNYG	5	0	18	18	0	6	{'sporidiales', 'pleosporales', 'onygenales', 'hypocreales', 'capnodiales', 'eurotiales'}
FTQEGDGPTTVTGN	14	0	18	18	0	1	{'olea europaea'}
FTQEGDGPTTVTGNLSGLKPGLHGFH	26	0	18	18	0	1	{'olea europaea'}
GAVGDGK	7	0	18	18	0	2	{'pinales', 'liliales'}
GFKAAV	6	0	18	18	0	2	{'secale cereale', 'poales'}
GGAVPPACCNGI	12	0	18	18	0	6	{'prunus domestica', 'prunus armeniaca', 'pyrus communis', 'malus domestica', 'prunus avium', 'prunus persica'}
GGVTVKKT	8	0	18	18	0	11	{'malpighiales', 'cucumis melo', 'actinidia deliciosa', 'glycine max', 'phoenix dactylifera', 'corylus avellana', 'rosales', 'pyrus communis', 'citrullus lanatus', 'malus domestica', 'poales'}
GHHLT	5	0	18	18	0	8	{'malpighiales', 'oryza sativa', 'zea mays', 'phoenix dactylifera', 'pyrus communis', 'malus domestica', 'asterales', 'poales'}
GIMKDFDEPGHLAPTG	16	0	18	18	0	5	{'olea europaea', 'malpighiales', 'corylus avellana', 'apium graveolens', 'poales'}
GKEHGAPGDENRHAGDLGNITVGEDGTAAI	30	0	18	18	0	1	{'olea europaea'}
GRGGHELSKSTGNAGGRV	18	0	18	18	0	1	{'olea europaea'}
GTAAINIVDKQIPLTGPHSIIGRAVVVHSDPDDLGRGGHE	40	0	18	18	0	1	{'olea europaea'}
GTVYFTQEGDGPTTVTGN	18	0	18	18	0	1	{'olea europaea'}
GVCYW	5	0	18	18	0	3	{'triticum aestivum', 'oryza sativa', 'hordeum vulgare '}
GVFTYE	6	0	18	18	0	7	{'juglans regia', 'fagales', 'prunus armeniaca', 'fragaria ananassa', 'malus domestica', 'prunus avium', 'prunus persica'}
HLMCEIEGN	9	0	18	18	0	10	{'malpighiales', 'capsicum annuum', 'cucumis melo', 'corylus avellana', 'rosales', 'citrullus lanatus', 'malus domestica', 'asterales', 'actinidia deliciosa', 'prunus persica'}
HLRIISMQ	8	0	18	18	0	10	{'scylla serrata', 'fenneropenaeus (penaeus) chinensis', 'procambarus clarkii', 'scylla paramamosain', 'blattodea', 'penaeus monodon', 'oribatida', 'litopenaeus vannamei', 'lepidoptera', 'crangon borealis'}
IEEEELK	7	0	18	18	0	14	{'scomber scombrus', 'sebastes marinus', 'mustelus griseus', 'merluccius polli', 'merluccius gayi', 'gallus gallus', 'merluccius bilinearis', 'clupea harengus', 'sardinops sagax', 'lates calcarifer', 'theragra chalcogramma', 'rastrelliger kanagurta', 'scomber japonicus', 'evynnis japonica'}
IEGDALT	7	0	18	18	0	3	{'fagales', 'malus domestica', 'pyrus communis'}
IGVDEFAA	8	0	18	18	0	16	{'salmo salar', 'scomber scombrus', 'merluccius australis', 'trachurus japonicus', 'macruronus magellanicus', 'oncorhynchus mykiss', 'cyprinus carpio', 'merluccius gayi', 'merluccius paradoxus', 'merluccius bilinearis', 'merluccius merluccius', 'salvelinus fontinalis', 'lates calcarifer', 'rastrelliger kanagurta', 'theragra chalcogramma', 'evynnis japonica'}
INQFY	5	0	18	18	0	2	{'bos taurus', 'pinales'}
IPEQSR	6	0	18	18	0	3	{'triticum aestivum', 'triticum urartu', 'triticum turgidum'}
IPPPRLFK	8	0	18	18	0	5	{'pyrus communis', 'fragaria ananassa', 'malus domestica', 'prunus avium', 'prunus persica'}
IQGQVYCDTCRA	12	0	18	18	0	2	{'lamiales', 'olea europaea'}
IQQNG	5	0	18	18	0	2	{'oribatida', 'blattodea'}
ISYETKLV	8	0	18	18	0	4	{'prunus avium', 'prunus persica', 'fragaria ananassa', 'malus domestica'}
IVAAPGGGSI	10	0	18	18	0	2	{'corylus avellana', 'fagales'}
KKEALPKCAQVYNKLGMYPPNM	22	0	18	18	0	1	{'olea europaea'}
KKGPGGVTV	9	0	18	18	0	8	{'malpighiales', 'cucumis melo', 'glycine max', 'corylus avellana', 'citrullus lanatus', 'malus domestica', 'actinidia deliciosa', 'prunus persica'}
KPEEITGIMKD	11	0	18	18	0	4	{'olea europaea', 'malpighiales', 'corylus avellana', 'poales'}
KSISHYH	7	0	18	18	0	3	{'juglans regia', 'malus domestica', 'pyrus communis'}
KTNQALI	7	0	18	18	0	13	{'solanum lycopersicum', 'malpighiales', 'capsicum annuum', 'cucumis melo', 'phoenix dactylifera', 'prunus dulcis', 'arachis hypogaea', 'citrus sinensis', 'solanum tuberosum', 'prunus avium', 'caryophyllales', 'actinidia deliciosa', 'prunus persica'}
LAFPGS	6	0	18	18	0	4	{'arachis hypogaea', 'glycine max', 'lens culinaris', 'pisum sativum'}
LALVVALC	8	0	18	18	0	5	{'prunus armeniaca', 'pyrus communis', 'malus domestica', 'prunus avium', 'prunus persica'}
LALVVALCM	9	0	18	18	0	5	{'prunus armeniaca', 'pyrus communis', 'malus domestica', 'prunus avium', 'prunus persica'}
LFKAFVLDADNLIPKIAPQAI	21	0	18	18	0	3	{'fragaria ananassa', 'malus domestica', 'pyrus communis'}
LFKAFVLDADNLIPKIAPQAIK	22	0	18	18	0	3	{'fragaria ananassa', 'malus domestica', 'pyrus communis'}
LGNITVGEDGTAAINIVDKQIPLTGPHSIIGRAVVVHSDPDD	42	0	18	18	0	1	{'olea europaea'}
LIDDHFLFKEGDRFLQAANACR	22	0	18	18	0	11	{'scylla serrata', 'fenneropenaeus (penaeus) chinensis', 'procambarus clarkii', 'scylla paramamosain', 'blattodea', 'penaeus monodon', 'chionoecetes opilio', 'oribatida', 'lepidoptera', 'litopenaeus vannamei', 'crangon borealis'}
LIDQGL	6	0	18	18	0	10	{'lamiales', 'cucumis melo', 'corylus avellana', 'fagales', 'rosales', 'pyrus communis', 'beta vulgaris', 'malus domestica', 'apium graveolens', 'glycine max'}
LKDAENR	7	0	18	18	0	17	{'perna viridis', 'sinonovacula constricta', 'haliotis discus', 'crassostrea gigas', 'haliotis diversicolor', 'solen strictus', 'helix aspersa', 'balanus rostratus', 'venerupis philippinarum', 'neptunea polycostata', 'scapharca broughtonii', 'tresus keenae', 'fulvia mutica', 'crassostrea virginica', 'pseudocardium sachalinensis', 'chlamys nobilis', 'bacillales'}
LKDAENRA	8	0	18	18	0	17	{'perna viridis', 'sinonovacula constricta', 'haliotis discus', 'crassostrea gigas', 'haliotis diversicolor', 'solen strictus', 'helix aspersa', 'balanus rostratus', 'venerupis philippinarum', 'neptunea polycostata', 'scapharca broughtonii', 'tresus keenae', 'fulvia mutica', 'crassostrea virginica', 'pseudocardium sachalinensis', 'chlamys nobilis', 'bacillales'}
LLGFGINA	8	0	18	18	0	4	{'lupinus angustifolius', 'lupinus albus', 'arachis hypogaea', 'pisum sativum'}
LNTVNGTTRTINPLGF	16	0	18	18	0	2	{'lamiales', 'olea europaea'}
LPGKCGVNV	9	0	18	18	0	6	{'prunus domestica', 'prunus armeniaca', 'pyrus communis', 'malus domestica', 'prunus avium', 'fragaria ananassa'}
LPGKCGVNVP	10	0	18	18	0	6	{'prunus domestica', 'prunus armeniaca', 'pyrus communis', 'malus domestica', 'prunus avium', 'fragaria ananassa'}
LTDAETKAFL	10	0	18	18	0	12	{'salmo salar', 'merluccius australis', 'macruronus magellanicus', 'merluccius polli', 'gadus callarias', 'merluccius productus', 'oncorhynchus mykiss', 'cyprinus carpio', 'merluccius bilinearis', 'clupea harengus', 'salvelinus fontinalis', 'gadus morhua'}
LTPGQCNMIVERLGDYL	17	0	18	18	0	10	{'malpighiales', 'cucumis melo', 'corylus avellana', 'rosales', 'pyrus communis', 'prunus dulcis', 'citrus sinensis', 'malus domestica', 'prunus avium', 'prunus persica'}
LVFGIYEE	8	0	18	18	0	7	{'lamiales', 'olea europaea', 'malpighiales', 'corylus avellana', 'fagales', 'pyrus communis', 'malus domestica'}
MKGAKEMAEKLLRAVE	16	0	18	18	0	2	{'corylus avellana', 'fagales'}
MMAEIDT	7	0	18	18	0	9	{'lamiales', 'olea europaea', 'oryza sativa', 'brassica napus', 'fagales', 'rosales', 'brassica rapa', 'caryophyllales', 'poales'}
MMAEIDTDGD	10	0	18	18	0	9	{'lamiales', 'olea europaea', 'oryza sativa', 'brassica napus', 'fagales', 'rosales', 'brassica rapa', 'caryophyllales', 'poales'}
MMAEIDTDGDG	11	0	18	18	0	9	{'lamiales', 'olea europaea', 'oryza sativa', 'brassica napus', 'fagales', 'rosales', 'brassica rapa', 'caryophyllales', 'poales'}
MSWQTYVDEHLMC	13	0	18	18	0	9	{'olea europaea', 'malpighiales', 'oryza sativa', 'crocus sativus', 'zea mays', 'corylus avellana', 'fagales', 'asterales', 'poales'}
MVKAVTVLNSSEGVTGTVYFTQ	22	0	18	18	0	1	{'olea europaea'}
NAEGEVAALNRRIQLLEEDLERSEERLNTATTKLAEASQAADESERMRKVLENRSLSDEERMDALENQLKEARFLAEEADRKYDEVARKLAMVEADLERAEERAETGESKIVELEEELRVVGNNLKSLEVSEEKANQREEAYKEQIK	147	0	18	18	0	15	{'pandalus eous', 'marsupenaeus japonicus', 'pandalus rosenbergii', 'portunus pelagicus', 'procambarus clarkii', 'farfantepenaeus aztecus', 'penaeus monodon', 'homarus americanus', 'paralithodes camtschaticus', 'penaeus latisulcatus', 'metapenaeus ensis', 'litopenaeus vannamei', 'oratosquilla oratoria', 'macrobrachium rosenbergii', 'crangon borealis'}
NDFNEPG	7	0	18	18	0	9	{'crocus sativus', 'phoenix dactylifera', 'corylus avellana', 'rosales', 'citrullus lanatus', 'malus domestica', 'asterales', 'glycine max', 'prunus persica'}
NFPQFK	6	0	18	18	0	11	{'solanum lycopersicum', 'bassia scoparia', 'malpighiales', 'ananas comosus', 'arachis hypogaea', 'litchi chinensis', 'asterales', 'triticum aestivum', 'solanum tuberosum', 'caryophyllales', 'glycine max'}
NPILI	5	0	18	18	0	2	{'olea europaea', 'pinales'}
NSSEGVTGTVYFTQEGDGPTT	21	0	18	18	0	1	{'olea europaea'}
PDGGSILKISNKYHTKGDHEV	21	0	18	18	0	2	{'corylus avellana', 'fagales'}
PGDENRHAGDLGNITVGEDGTAAINIVD	28	0	18	18	0	1	{'olea europaea'}
PGSLAPTGLYLGGTKYMVIQGEPG	24	0	18	18	0	8	{'musa acuminata', 'ananas comosus', 'corylus avellana', 'arachis hypogaea', 'malus domestica', 'asterales', 'glycine max', 'prunus persica'}
PMTPGQCNMIVE	12	0	18	18	0	10	{'solanum lycopersicum', 'malpighiales', 'capsicum annuum', 'cucumis melo', 'corylus avellana', 'rosales', 'citrullus lanatus', 'arachis hypogaea', 'solanum tuberosum', 'prunus persica'}
PPRLFKA	7	0	18	18	0	5	{'pyrus communis', 'fragaria ananassa', 'malus domestica', 'prunus avium', 'prunus persica'}
PYKISTSTNC	10	0	18	18	0	8	{'juglans regia', 'rubus idaeus', 'pyrus communis', 'arachis hypogaea', 'malus domestica', 'phaseolus vulgaris', 'fragaria ananassa', 'pisum sativum'}
QCPQAY	6	0	18	18	0	3	{'prunus persica', 'pinales', 'malus domestica'}
QCPQAYSY	8	0	18	18	0	3	{'prunus persica', 'pinales', 'malus domestica'}
QFHIQGQVYCDTC	13	0	18	18	0	2	{'lamiales', 'olea europaea'}
QIPLTGPHSIIGRAVVVHSDPDDLGRGGHELSKSTG	36	0	18	18	0	1	{'olea europaea'}
QLNPCK	6	0	18	18	0	2	{'triticum aestivum', 'triticum turgidum'}
QPQPF	5	0	18	18	0	2	{'triticum aestivum', 'triticum urartu'}
QQLNPCK	7	0	18	18	0	2	{'triticum aestivum', 'triticum turgidum'}
RGTRGEH	7	0	18	18	0	10	{'scylla serrata', 'fenneropenaeus (penaeus) chinensis', 'procambarus clarkii', 'scylla paramamosain', 'blattodea', 'penaeus monodon', 'chionoecetes opilio', 'lepidoptera', 'litopenaeus vannamei', 'crangon borealis'}
RGTRGEHTEAEGG	13	0	18	18	0	10	{'scylla serrata', 'fenneropenaeus (penaeus) chinensis', 'procambarus clarkii', 'scylla paramamosain', 'blattodea', 'penaeus monodon', 'chionoecetes opilio', 'lepidoptera', 'litopenaeus vannamei', 'crangon borealis'}
RLGDYLIDQGL	11	0	18	18	0	10	{'lamiales', 'cucumis melo', 'corylus avellana', 'fagales', 'rosales', 'pyrus communis', 'beta vulgaris', 'malus domestica', 'apium graveolens', 'glycine max'}
RMDALENQLKEARFLAEEADRKYDEVARKLAMVEADLERAEERAETGESKIVELEEELRVVGNNLKSLEVSEEKANQREEAYKEQIKTL	89	0	18	18	0	15	{'pandalus eous', 'marsupenaeus japonicus', 'pandalus rosenbergii', 'portunus pelagicus', 'procambarus clarkii', 'farfantepenaeus aztecus', 'penaeus monodon', 'homarus americanus', 'paralithodes camtschaticus', 'penaeus latisulcatus', 'oribatida', 'metapenaeus ensis', 'litopenaeus vannamei', 'macrobrachium rosenbergii', 'crangon borealis'}
SLLKKYL	7	0	18	18	0	10	{'scylla serrata', 'fenneropenaeus (penaeus) chinensis', 'procambarus clarkii', 'scylla paramamosain', 'blattodea', 'penaeus monodon', 'oribatida', 'lepidoptera', 'litopenaeus vannamei', 'crangon borealis'}
TFHVEK	6	0	18	18	0	2	{'oryza sativa', 'poales'}
TIGTGDD	7	0	18	18	0	3	{'oribatida', 'poales', 'pinales'}
TLAPTGLF	8	0	18	18	0	11	{'cucumis melo', 'zea mays', 'rosales', 'prunus dulcis', 'citrus sinensis', 'asterales', 'malus domestica', 'sinapis alba', 'prunus avium', 'caryophyllales', 'prunus persica'}
TPDGGC	6	0	18	18	0	2	{'actinidia deliciosa', 'fagales'}
TVNGTTRTV	9	0	18	18	0	1	{'olea europaea'}
TVNGTTRTVNPL	12	0	18	18	0	1	{'olea europaea'}
VAAPGGGSI	9	0	18	18	0	2	{'corylus avellana', 'fagales'}
VENVGGN	7	0	18	18	0	2	{'corylus avellana', 'fagales'}
VGEDGTAAINIVDKQIPLTGPHSIIGRAVVVHSDPDDLGRGGH	43	0	18	18	0	1	{'olea europaea'}
VIDQDKSGFIEE	12	0	18	18	0	16	{'salmo salar', 'sebastes marinus', 'macruronus magellanicus', 'merluccius australis', 'merluccius capensis', 'merluccius polli', 'merluccius productus', 'oncorhynchus mykiss', 'cyprinus carpio', 'merluccius paradoxus', 'macruronus novaezelandiae', 'merluccius bilinearis', 'salvelinus fontinalis', 'lates calcarifer', 'gadus morhua', 'evynnis japonica'}
VRLQCKD	7	0	18	18	0	2	{'lamiales', 'olea europaea'}
YCDTCRAGFI	10	0	18	18	0	2	{'lamiales', 'olea europaea'}
YDEPMTPGQCNMI	13	0	18	18	0	11	{'solanum lycopersicum', 'malpighiales', 'capsicum annuum', 'cucumis melo', 'corylus avellana', 'rosales', 'citrullus lanatus', 'arachis hypogaea', 'solanum tuberosum', 'arecales', 'prunus persica'}
YHTKGDVEIKEEHV	14	0	18	18	0	3	{'prunus persica', 'fragaria ananassa', 'malus domestica'}
YTVIEGDVLGDKLEK	15	0	18	18	0	2	{'corylus avellana', 'fagales'}
YTVIEGDVLGDKLEKV	16	0	18	18	0	2	{'corylus avellana', 'fagales'}
AAIIGH	6	0	26	26	0	10	{'malpighiales', 'corylus avellana', 'rosales', 'daucus carota', 'litchi chinensis', 'malus domestica', 'asterales', 'apium graveolens', 'poales', 'prunus persica'}
ACCNGI	6	0	26	26	0	8	{'punica granatum', 'prunus domestica', 'prunus armeniaca', 'pyrus communis', 'fragaria ananassa', 'malus domestica', 'prunus avium', 'prunus persica'}
AFLKAGD	7	0	26	26	0	23	{'salmo salar', 'macruronus magellanicus', 'merluccius polli', 'gadus callarias', 'gadus morhua', 'merluccius australis', 'rana esculenta', 'theragra chalcogramma', 'scomber scombrus', 'merluccius capensis', 'trachurus japonicus', 'merluccius productus', 'xiphias gladius', 'scomber japonicus', 'sebastes marinus', 'oncorhynchus mykiss', 'cyprinus carpio', 'merluccius paradoxus', 'merluccius biline…
AGDSDGDGKIG	11	0	26	26	0	20	{'macruronus magellanicus', 'gadus callarias', 'merluccius gayi', 'lates calcarifer', 'gadus morhua', 'merluccius australis', 'rana esculenta', 'merluccius merluccius', 'theragra chalcogramma', 'scomber scombrus', 'trachurus japonicus', 'merluccius productus', 'xiphias gladius', 'scomber japonicus', 'evynnis japonica', 'sebastes marinus', 'cyprinus carpio', 'merluccius paradoxus', 'merluccius bil…
EFCEITLI	8	0	26	26	0	2	{'lamiales', 'olea europaea'}
EFCEITLISS	10	0	26	26	0	2	{'lamiales', 'olea europaea'}
EITGIM	6	0	26	26	0	8	{'solanum lycopersicum', 'olea europaea', 'malpighiales', 'corylus avellana', 'fagales', 'daucus carota', 'asterales', 'poales'}
ERLGDYLIDQG	11	0	26	26	0	13	{'lamiales', 'malpighiales', 'cucumis melo', 'corylus avellana', 'fagales', 'rosales', 'pyrus communis', 'triticum aestivum', 'malus domestica', 'asterales', 'apium graveolens', 'arecales', 'glycine max'}
FGEGSQYG	8	0	26	26	0	5	{'pyrus communis', 'fragaria ananassa', 'malus domestica', 'prunus avium', 'prunus persica'}
FKAVEAYL	8	0	26	26	0	6	{'corylus avellana', 'castanea sativa', 'vigna radiata', 'fagales', 'daucus carota', 'apium graveolens'}
GDGGVGTIK	9	0	26	26	0	7	{'prunus armeniaca', 'daucus carota', 'fragaria ananassa', 'malus domestica', 'prunus avium', 'actinidia deliciosa', 'prunus persica'}
GFFKKEA	7	0	26	26	0	2	{'lamiales', 'olea europaea'}
GFFKKEALP	9	0	26	26	0	2	{'lamiales', 'olea europaea'}
GGITVKKT	8	0	26	26	0	13	{'solanum lycopersicum', 'malpighiales', 'capsicum annuum', 'cucumis melo', 'ananas comosus', 'oryza sativa', 'zea mays', 'corylus avellana', 'rosales', 'prunus dulcis', 'litchi chinensis', 'prunus avium', 'prunus persica'}
GGVTVKK	7	0	26	26	0	12	{'malpighiales', 'cucumis melo', 'actinidia deliciosa', 'glycine max', 'phoenix dactylifera', 'corylus avellana', 'rosales', 'pyrus communis', 'citrullus lanatus', 'malus domestica', 'poales', 'prunus persica'}
GTIKKITFGEGSQ	13	0	26	26	0	7	{'castanea sativa', 'fagales', 'pyrus communis', 'fragaria ananassa', 'malus domestica', 'prunus avium', 'prunus persica'}
GTVWA	5	0	26	26	0	10	{'solanum lycopersicum', 'olea europaea', 'oryza sativa', 'corylus avellana', 'asterales', 'helianthus annuus', 'eurotiales', 'caryophyllales', 'poales', 'solanum tuberosum'}
IGHDG	5	0	26	26	0	11	{'malpighiales', 'hymenoptera', 'corylus avellana', 'rosales', 'daucus carota', 'litchi chinensis', 'malus domestica', 'asterales', 'apium graveolens', 'poales', 'prunus persica'}
IVGHDG	6	0	26	26	0	8	{'lamiales', 'olea europaea', 'musa acuminata', 'malpighiales', 'oryza sativa', 'zea mays', 'corylus avellana', 'fagales'}
KAFVLDADNLIPKIAPQA	18	0	26	26	0	4	{'rubus idaeus', 'fragaria ananassa', 'malus domestica', 'pyrus communis'}
KKGPGGV	7	0	26	26	0	11	{'malpighiales', 'cucumis melo', 'glycine max', 'corylus avellana', 'citrullus lanatus', 'arachis hypogaea', 'malus domestica', 'asterales', 'caryophyllales', 'actinidia deliciosa', 'prunus persica'}
KPEEITG	7	0	26	26	0	9	{'solanum lycopersicum', 'olea europaea', 'malpighiales', 'corylus avellana', 'daucus carota', 'citrullus lanatus', 'asterales', 'solanum tuberosum', 'poales'}
LAPTGLYLGG	10	0	26	26	0	15	{'solanum lycopersicum', 'musa acuminata', 'capsicum annuum', 'ananas comosus', 'glycine max', 'corylus avellana', 'rosales', 'daucus carota', 'arachis hypogaea', 'malus domestica', 'asterales', 'apium graveolens', 'solanum tuberosum', 'actinidia deliciosa', 'prunus persica'}
LGGTKYMVIQGEPGAVIR	18	0	26	26	0	13	{'malpighiales', 'musa acuminata', 'zea mays', 'corylus avellana', 'rosales', 'arachis hypogaea', 'litchi chinensis', 'malus domestica', 'asterales', 'solanum tuberosum', 'caryophyllales', 'glycine max', 'prunus persica'}
MKLEKDNAMDRA	12	0	26	26	0	20	{'panulirus stimpsoni', 'blattodea', 'penaeus monodon', 'erimacrus isenbeckii', 'litopenaeus vannamei', 'portunus sanguinolentus', 'marsupenaeus japonicus', 'charybdis feriatus', 'penaeus latisulcatus', 'pandalus eous', 'homarus americanus', 'eriocheir sinensis', 'pandalus rosenbergii', 'scylla serrata', 'portunus trituberculatus', 'farfantepenaeus aztecus', 'metapenaeus ensis', 'oratosquilla ora…
NAEGEVAALNRRIQLLEEDLERSEERLNTATTKLAEASQAADESERMRKVLENRSLSDEERMDALENQLKEARFLAEEADRKYDEVARKLAMVEADLERAEERAE	105	0	26	26	0	22	{'portunus pelagicus', 'panulirus stimpsoni', 'penaeus monodon', 'erimacrus isenbeckii', 'litopenaeus vannamei', 'portunus sanguinolentus', 'marsupenaeus japonicus', 'penaeus latisulcatus', 'pandalus eous', 'procambarus clarkii', 'homarus americanus', 'paralithodes camtschaticus', 'chionoecetes opilio', 'eriocheir sinensis', 'pandalus rosenbergii', 'scylla serrata', 'portunus trituberculatus', 'f…
NFKYSY	6	0	26	26	0	2	{'corylus avellana', 'fagales'}
NKYHTKGDHEV	11	0	26	26	0	2	{'corylus avellana', 'fagales'}
NQRNFLAG	8	0	26	26	0	8	{'lens culinaris', 'juglans nigra', 'carya illinoinensis', 'vigna radiata', 'lupinus angustifolius', 'lupinus albus', 'glycine max', 'lathyrus sativus'}
PGQCNMIVERLGDYLI	16	0	26	26	0	15	{'solanum lycopersicum', 'malpighiales', 'capsicum annuum', 'cucumis melo', 'corylus avellana', 'rosales', 'pyrus communis', 'prunus dulcis', 'citrullus lanatus', 'arachis hypogaea', 'citrus sinensis', 'malus domestica', 'prunus avium', 'caryophyllales', 'prunus persica'}
PKIAPQAI	8	0	26	26	0	5	{'pyrus communis', 'fragaria ananassa', 'malus domestica', 'prunus avium', 'prunus persica'}
PKIAPQAIK	9	0	26	26	0	5	{'pyrus communis', 'fragaria ananassa', 'malus domestica', 'prunus avium', 'prunus persica'}
PNYLALL	7	0	26	26	0	3	{'oryza sativa', 'poales', 'zea mays'}
PNYLALLVK	9	0	26	26	0	3	{'oryza sativa', 'poales', 'zea mays'}
QALIIGIYD	9	0	26	26	0	14	{'solanum lycopersicum', 'prosopis juliflora', 'malpighiales', 'capsicum annuum', 'cucumis melo', 'corylus avellana', 'prunus dulcis', 'arachis hypogaea', 'litchi chinensis', 'citrus sinensis', 'solanum tuberosum', 'prunus avium', 'actinidia deliciosa', 'prunus persica'}
QFRRVKC	7	0	26	26	0	3	{'oryza sativa', 'poales', 'zea mays'}
QQPFP	5	0	26	26	0	4	{'triticum aestivum', 'secale cereale', 'hordeum vulgare ', 'triticum turgidum'}
QVYNKL	6	0	26	26	0	2	{'lamiales', 'olea europaea'}
RLFKAFVLDADNL	13	0	26	26	0	7	{'juglans regia', 'castanea sativa', 'fagales', 'pyrus communis', 'malus domestica', 'prunus avium', 'prunus persica'}
SHYHTK	6	0	26	26	0	6	{'prunus armeniaca', 'pyrus communis', 'fragaria ananassa', 'malus domestica', 'prunus avium', 'prunus persica'}
TDELDQ	6	0	26	26	0	24	{'portunus pelagicus', 'panulirus stimpsoni', 'penaeus monodon', 'erimacrus isenbeckii', 'litopenaeus vannamei', 'portunus sanguinolentus', 'marsupenaeus japonicus', 'euphausia superba', 'penaeus latisulcatus', 'pandalus eous', 'procambarus clarkii', 'homarus americanus', 'paralithodes camtschaticus', 'eriocheir sinensis', 'pandalus rosenbergii', 'scylla serrata', 'portunus trituberculatus', 'far…
TFGEGSQYGY	10	0	26	26	0	5	{'pyrus communis', 'fragaria ananassa', 'malus domestica', 'prunus avium', 'prunus persica'}
TFGEGSQYGYVK	12	0	26	26	0	5	{'pyrus communis', 'fragaria ananassa', 'malus domestica', 'prunus avium', 'prunus persica'}
TFTEVGYTRAEGLYSML	17	0	26	26	0	2	{'lamiales', 'olea europaea'}
TTEGGTK	7	0	26	26	0	2	{'poales', 'zea mays'}
VEIKEEHVKAGKE	13	0	26	26	0	4	{'prunus avium', 'prunus persica', 'fragaria ananassa', 'malus domestica'}
VERLGDYLIDQ	11	0	26	26	0	12	{'lamiales', 'malpighiales', 'cucumis melo', 'corylus avellana', 'fagales', 'rosales', 'pyrus communis', 'triticum aestivum', 'malus domestica', 'asterales', 'apium graveolens', 'glycine max'}
VERLGDYLIEQG	12	0	26	26	0	14	{'malpighiales', 'cucumis melo', 'crocus sativus', 'zea mays', 'phoenix dactylifera', 'daucus carota', 'prunus dulcis', 'citrullus lanatus', 'citrus sinensis', 'malus domestica', 'sinapis alba', 'prunus avium', 'caryophyllales', 'prunus persica'}
VERLGDYLV	9	0	26	26	0	13	{'prosopis juliflora', 'olea europaea', 'bassia scoparia', 'acacia farnesiana', 'oryza sativa', 'zea mays', 'corylus avellana', 'litchi chinensis', 'asterales', 'solanum tuberosum', 'caryophyllales', 'poales', 'prunus persica'}
VIRGKKGA	8	0	26	26	0	9	{'solanum lycopersicum', 'olea europaea', 'corylus avellana', 'rosales', 'asterales', 'sinapis alba', 'helianthus annuus', 'caryophyllales', 'poales'}
VIRGKKGAGG	10	0	26	26	0	9	{'solanum lycopersicum', 'olea europaea', 'corylus avellana', 'rosales', 'asterales', 'sinapis alba', 'helianthus annuus', 'caryophyllales', 'poales'}
VTPGQCN	7	0	26	26	0	12	{'prosopis juliflora', 'olea europaea', 'malpighiales', 'bassia scoparia', 'acacia farnesiana', 'corylus avellana', 'fagales', 'daucus carota', 'hordeum vulgare ', 'malus domestica', 'apium graveolens', 'caryophyllales'}
WQTYVDDH	8	0	26	26	0	17	{'solanum lycopersicum', 'prosopis juliflora', 'malpighiales', 'capsicum annuum', 'bassia scoparia', 'acacia farnesiana', 'rosales', 'daucus carota', 'triticum aestivum', 'arachis hypogaea', 'litchi chinensis', 'asterales', 'sinapis alba', 'malus domestica', 'caryophyllales', 'actinidia deliciosa', 'prunus persica'}
WQTYVDDHL	9	0	26	26	0	17	{'solanum lycopersicum', 'prosopis juliflora', 'malpighiales', 'capsicum annuum', 'bassia scoparia', 'acacia farnesiana', 'rosales', 'daucus carota', 'triticum aestivum', 'arachis hypogaea', 'litchi chinensis', 'asterales', 'sinapis alba', 'malus domestica', 'caryophyllales', 'actinidia deliciosa', 'prunus persica'}
YGDKWL	6	0	26	26	0	2	{'oryza sativa', 'poales'}
YVDEHLMCEIEG	12	0	26	26	0	6	{'olea europaea', 'cucumis melo', 'oryza sativa', 'zea mays', 'corylus avellana', 'poales'}
AAGGYK	6	0	21	21	0	2	{'secale cereale', 'poales'}
AFGAMAK	7	0	21	21	0	4	{'triticum aestivum', 'oryza sativa', 'poales', 'zea mays'}
AGDSDGDGKIGV	12	0	21	21	0	17	{'scomber scombrus', 'merluccius australis', 'macruronus magellanicus', 'trachurus japonicus', 'evynnis japonica', 'gadus callarias', 'merluccius productus', 'cyprinus carpio', 'merluccius gayi', 'merluccius paradoxus', 'rana esculenta', 'merluccius merluccius', 'merluccius bilinearis', 'lates calcarifer', 'theragra chalcogramma', 'gadus morhua', 'rana ch-2001'}
AKYMVIQGE	9	0	21	21	0	7	{'olea europaea', 'crocus sativus', 'corylus avellana', 'rosales', 'asterales', 'apium graveolens', 'poales'}
AMDRADTLEQQNKEAN	16	0	21	21	0	19	{'portunus pelagicus', 'panulirus stimpsoni', 'penaeus monodon', 'litopenaeus vannamei', 'portunus sanguinolentus', 'marsupenaeus japonicus', 'charybdis feriatus', 'penaeus latisulcatus', 'pandalus eous', 'procambarus clarkii', 'homarus americanus', 'eriocheir sinensis', 'pandalus rosenbergii', 'scylla serrata', 'farfantepenaeus aztecus', 'metapenaeus ensis', 'oratosquilla oratoria', 'macrobrachi…
AVDIKE	6	0	21	21	0	3	{'poales', 'hymenoptera', 'zea mays'}
CAQVYNKLGMYPP	13	0	21	21	0	2	{'lamiales', 'olea europaea'}
CRAGFI	6	0	21	21	0	2	{'lamiales', 'olea europaea'}
DEAARKLAITEVDLER	16	0	21	21	0	20	{'chlamys nobilis', 'sinonovacula constricta', 'ommastrephes bartramii', 'haliotis diversicolor', 'todarodes pacificus', 'venerupis philippinarum', 'balanus rostratus', 'sepioteuthis lessoniana', 'solen strictus', 'fulvia mutica', 'scapharca broughtonii', 'crassostrea virginica', 'pseudocardium sachalinensis', 'sepia esculenta', 'haliotis discus', 'crassostrea gigas', 'helix aspersa', 'tresus kee…
DGDGKIGVDEF	11	0	21	21	0	18	{'scomber scombrus', 'merluccius australis', 'macruronus magellanicus', 'trachurus japonicus', 'evynnis japonica', 'gadus callarias', 'merluccius productus', 'cyprinus carpio', 'merluccius gayi', 'merluccius paradoxus', 'rana esculenta', 'merluccius bilinearis', 'merluccius merluccius', 'lates calcarifer', 'rastrelliger kanagurta', 'theragra chalcogramma', 'gadus morhua', 'rana ch-2001'}
DHKNEFCEITLISSGR	16	0	21	21	0	2	{'lamiales', 'olea europaea'}
DNLIPKVAP	9	0	21	21	0	3	{'prunus armeniaca', 'corylus avellana', 'fagales'}
DRQAACNCLK	10	0	21	21	0	11	{'proteales', 'lens culinaris', 'prunus armeniaca', 'pyrus communis', 'arachis hypogaea', 'morus nigra', 'malus domestica', 'prunus persica', 'actinidia deliciosa', 'fragaria ananassa', 'pisum sativum'}
DTCRAGF	7	0	21	21	0	3	{'lamiales', 'olea europaea', 'zea mays'}
DVEIKEEHVKAGKEKA	16	0	21	21	0	3	{'prunus persica', 'fragaria ananassa', 'malus domestica'}
EELKLFLQ	8	0	21	21	0	15	{'salmo salar', 'sebastes marinus', 'scomber scombrus', 'merluccius polli', 'oncorhynchus mykiss', 'merluccius gayi', 'merluccius bilinearis', 'clupea harengus', 'salvelinus fontinalis', 'sardinops sagax', 'lates calcarifer', 'theragra chalcogramma', 'rastrelliger kanagurta', 'scomber japonicus', 'evynnis japonica'}
EGWVKPS	7	0	21	21	0	2	{'lamiales', 'olea europaea'}
EIDTD	5	0	21	21	0	10	{'lamiales', 'olea europaea', 'oryza sativa', 'brassica napus', 'fagales', 'rosales', 'brassica rapa', 'oribatida', 'caryophyllales', 'poales'}
EITGIMKD	8	0	21	21	0	5	{'olea europaea', 'malpighiales', 'corylus avellana', 'fagales', 'poales'}
GHDGSVWAQSS	11	0	21	21	0	9	{'malpighiales', 'phoenix dactylifera', 'corylus avellana', 'fagales', 'rosales', 'pyrus communis', 'daucus carota', 'malus domestica', 'apium graveolens'}
GIMKDF	6	0	21	21	0	6	{'olea europaea', 'malpighiales', 'corylus avellana', 'fagales', 'apium graveolens', 'poales'}
GKEHGAPG	8	0	21	21	0	1	{'olea europaea'}
GKEHGAPGDENRHAGD	16	0	21	21	0	1	{'olea europaea'}
GKEHGAPGDENRHAGDLG	18	0	21	21	0	1	{'olea europaea'}
GLFKLIE	7	0	21	21	0	4	{'prunus avium', 'prunus persica', 'malus domestica', 'pyrus communis'}
GQVYCDTCRA	10	0	21	21	0	2	{'lamiales', 'olea europaea'}
GTAAINIVDKQIPLTGPHSIIGRAVVVHSDPDD	33	0	21	21	0	1	{'olea europaea'}
GTVWAQS	7	0	21	21	0	9	{'solanum lycopersicum', 'olea europaea', 'oryza sativa', 'corylus avellana', 'asterales', 'helianthus annuus', 'solanum tuberosum', 'caryophyllales', 'poales'}
GYTRAEGLYSMLVERDHKNEFCEITLISSG	30	0	21	21	0	1	{'olea europaea'}
IAAYHFD	7	0	21	21	0	3	{'oryza sativa', 'poales', 'zea mays'}
IAAYHFDL	8	0	21	21	0	3	{'oryza sativa', 'poales', 'zea mays'}
ILKISNKYHTKGDHEV	16	0	21	21	0	2	{'corylus avellana', 'fagales'}
IMKDFDEPGH	10	0	21	21	0	6	{'olea europaea', 'malpighiales', 'zea mays', 'corylus avellana', 'apium graveolens', 'poales'}
IMKDFDEPGHLAPTG	15	0	21	21	0	6	{'olea europaea', 'malpighiales', 'zea mays', 'corylus avellana', 'apium graveolens', 'poales'}
IMNDF	5	0	21	21	0	11	{'solanum lycopersicum', 'capsicum annuum', 'glycine max', 'phoenix dactylifera', 'rosales', 'arachis hypogaea', 'malus domestica', 'asterales', 'solanum tuberosum', 'arecales', 'actinidia deliciosa'}
ITFTEVG	7	0	21	21	0	2	{'lamiales', 'olea europaea'}
IVDKQIPLTGPHSIIGRAVVVHSDPDDLGR	30	0	21	21	0	1	{'olea europaea'}
KGDVEIKEEH	10	0	21	21	0	3	{'prunus persica', 'fragaria ananassa', 'malus domestica'}
KGDVEIKEEHV	11	0	21	21	0	3	{'prunus persica', 'fragaria ananassa', 'malus domestica'}
KIVELEEELRVVGNNLKSLEVSEEKANQREEAYKEQIK	38	0	21	21	0	18	{'pandalus eous', 'marsupenaeus japonicus', 'euphausia superba', 'pandalus rosenbergii', 'portunus pelagicus', 'procambarus clarkii', 'farfantepenaeus aztecus', 'euphausia pacifica', 'penaeus monodon', 'homarus americanus', 'paralithodes camtschaticus', 'penaeus latisulcatus', 'oribatida', 'metapenaeus ensis', 'litopenaeus vannamei', 'oratosquilla oratoria', 'macrobrachium rosenbergii', 'crangon …
KKEALPKCA	9	0	21	21	0	1	{'olea europaea'}
KKEALPKCAQVYNKL	15	0	21	21	0	1	{'olea europaea'}
KKITFGEGSQYGYVKH	16	0	21	21	0	4	{'prunus avium', 'prunus persica', 'malus domestica', 'pyrus communis'}
LAPTGLYLGGTKYMVIQGEPG	21	0	21	21	0	10	{'musa acuminata', 'ananas comosus', 'corylus avellana', 'rosales', 'arachis hypogaea', 'malus domestica', 'asterales', 'solanum tuberosum', 'glycine max', 'prunus persica'}
LFKSYVL	7	0	21	21	0	2	{'corylus avellana', 'fagales'}
LFKSYVLD	8	0	21	21	0	2	{'corylus avellana', 'fagales'}
LIIGIYDEPM	10	0	21	21	0	11	{'solanum lycopersicum', 'malpighiales', 'capsicum annuum', 'zea mays', 'corylus avellana', 'arachis hypogaea', 'litchi chinensis', 'asterales', 'solanum tuberosum', 'arecales', 'glycine max'}
LPAMC	5	0	21	21	0	1	{'triticum aestivum'}
LQVRGT	6	0	21	21	0	11	{'scylla serrata', 'fenneropenaeus (penaeus) chinensis', 'procambarus clarkii', 'scylla paramamosain', 'blattodea', 'penaeus monodon', 'chionoecetes opilio', 'oribatida', 'lepidoptera', 'litopenaeus vannamei', 'crangon borealis'}
LTDAETK	7	0	21	21	0	13	{'salmo salar', 'merluccius australis', 'macruronus magellanicus', 'merluccius polli', 'gadus callarias', 'merluccius productus', 'oncorhynchus mykiss', 'cyprinus carpio', 'merluccius bilinearis', 'clupea harengus', 'salvelinus fontinalis', 'lates calcarifer', 'gadus morhua'}
LTFCP	5	0	21	21	0	12	{'scylla serrata', 'fenneropenaeus (penaeus) chinensis', 'procambarus clarkii', 'amphioctopus fangsiao', 'blattodea', 'penaeus monodon', 'scylla paramamosain', 'chionoecetes opilio', 'oribatida', 'lepidoptera', 'litopenaeus vannamei', 'crangon borealis'}
MGVFTY	6	0	21	21	0	7	{'juglans regia', 'fagales', 'prunus armeniaca', 'fragaria ananassa', 'malus domestica', 'prunus avium', 'prunus persica'}
MKDFDEPGH	9	0	21	21	0	6	{'olea europaea', 'malpighiales', 'zea mays', 'corylus avellana', 'apium graveolens', 'poales'}
MSWQTYVDDHLM	12	0	21	21	0	14	{'solanum lycopersicum', 'prosopis juliflora', 'malpighiales', 'capsicum annuum', 'bassia scoparia', 'rosales', 'daucus carota', 'litchi chinensis', 'asterales', 'sinapis alba', 'malus domestica', 'caryophyllales', 'actinidia deliciosa', 'prunus persica'}
MSWQTYVDEHL	11	0	21	21	0	11	{'solanum lycopersicum', 'olea europaea', 'malpighiales', 'oryza sativa', 'crocus sativus', 'zea mays', 'corylus avellana', 'fagales', 'asterales', 'solanum tuberosum', 'poales'}
MVKAVTVLN	9	0	21	21	0	1	{'olea europaea'}
MVKAVTVLNS	10	0	21	21	0	1	{'olea europaea'}
MVKAVTVLNSSEG	13	0	21	21	0	1	{'olea europaea'}
NKLKAAEARAEFAERSVQKLQKEVDRLEDELVNEKEKYKSITDELDQTFSELSGY	55	0	21	21	0	19	{'panulirus stimpsoni', 'penaeus monodon', 'erimacrus isenbeckii', 'litopenaeus vannamei', 'portunus sanguinolentus', 'marsupenaeus japonicus', 'penaeus latisulcatus', 'pandalus eous', 'homarus americanus', 'paralithodes camtschaticus', 'eriocheir sinensis', 'pandalus rosenbergii', 'scylla serrata', 'portunus trituberculatus', 'farfantepenaeus aztecus', 'metapenaeus ensis', 'oratosquilla oratoria…
NPTILS	6	0	21	21	0	2	{'pinales', 'asterales'}
NSSEGVTGTV	10	0	21	21	0	1	{'olea europaea'}
NSSEGVTGTVYFTQ	14	0	21	21	0	1	{'olea europaea'}
PGCPETF	7	0	21	21	0	10	{'fagopyrum tataricum', 'juglans regia', 'bertholletia excelsa', 'pistacia vera', 'carya illinoinensis', 'corylus avellana', 'juglans nigra', 'fagopyrum esculentum', 'glycine soja', 'glycine max'}
PGSLAPTGLY	10	0	21	21	0	9	{'musa acuminata', 'ananas comosus', 'phoenix dactylifera', 'corylus avellana', 'arachis hypogaea', 'malus domestica', 'asterales', 'glycine max', 'prunus persica'}
PIYSNK	6	0	21	21	0	7	{'lens culinaris', 'vigna radiata', 'lupinus angustifolius', 'lupinus albus', 'glycine max', 'lathyrus sativus', 'pisum sativum'}
PRLFKA	6	0	21	21	0	5	{'pyrus communis', 'fragaria ananassa', 'malus domestica', 'prunus avium', 'prunus persica'}
PVGKEHGAPG	10	0	21	21	0	1	{'olea europaea'}
PYKIST	6	0	21	21	0	9	{'lens culinaris', 'juglans regia', 'rubus idaeus', 'pyrus communis', 'arachis hypogaea', 'malus domestica', 'phaseolus vulgaris', 'fragaria ananassa', 'pisum sativum'}
QALVFG	6	0	21	21	0	11	{'lamiales', 'olea europaea', 'malpighiales', 'acacia farnesiana', 'corylus avellana', 'fagales', 'pyrus communis', 'daucus carota', 'malus domestica', 'apium graveolens', 'caryophyllales'}
QIPLTGPHSIIGRAVVVHSDPDDLGRG	27	0	21	21	0	1	{'olea europaea'}
QPYPQ	5	0	21	21	0	3	{'triticum aestivum', 'triticum urartu', 'hordeum vulgare '}
QQPYPQ	6	0	21	21	0	3	{'triticum aestivum', 'triticum urartu', 'hordeum vulgare '}
RLEAAEAK	8	0	21	21	0	20	{'perna viridis', 'ommastrephes bartramii', 'haliotis diversicolor', 'todarodes pacificus', 'venerupis philippinarum', 'balanus rostratus', 'neptunea polycostata', 'sepioteuthis lessoniana', 'solen strictus', 'fulvia mutica', 'scapharca broughtonii', 'crassostrea virginica', 'pseudocardium sachalinensis', 'sepia esculenta', 'haliotis discus', 'crassostrea gigas', 'helix aspersa', 'tresus keenae',…
RLGDYLLEQG	10	0	21	21	0	8	{'olea europaea', 'malpighiales', 'ananas comosus', 'zea mays', 'corylus avellana', 'rosales', 'asterales', 'helianthus annuus'}
SSGRKDC	7	0	21	21	0	2	{'lamiales', 'olea europaea'}
STNCATVK	8	0	21	21	0	8	{'malpighiales', 'prunus domestica', 'rubus idaeus', 'prunus armeniaca', 'pyrus communis', 'malus domestica', 'prunus avium', 'prunus persica'}
TKYMVIQGEPGAVIRGKKGSGGIT	24	0	21	21	0	4	{'malpighiales', 'oryza sativa', 'malus domestica', 'zea mays'}
TVKKTGQ	7	0	21	21	0	6	{'malpighiales', 'oryza sativa', 'zea mays', 'rosales', 'malus domestica', 'poales'}
VAAPGGGS	8	0	21	21	0	3	{'morus bombycis', 'corylus avellana', 'fagales'}
VDIKEKG	7	0	21	21	0	2	{'poales', 'zea mays'}
VEKGSN	6	0	21	21	0	2	{'oryza sativa', 'poales'}
VFGIYEEP	8	0	21	21	0	9	{'lamiales', 'olea europaea', 'malpighiales', 'corylus avellana', 'fagales', 'pyrus communis', 'malus domestica', 'asterales', 'sinapis alba'}
VGEDGTAA	8	0	21	21	0	1	{'olea europaea'}
VGEDGTAAI	9	0	21	21	0	1	{'olea europaea'}
VKHRID	6	0	21	21	0	6	{'castanea sativa', 'fagales', 'malus domestica', 'prunus avium', 'actinidia deliciosa', 'prunus persica'}
VRLQCK	6	0	21	21	0	2	{'lamiales', 'olea europaea'}
WQTYVDDHLMC	11	0	21	21	0	15	{'solanum lycopersicum', 'prosopis juliflora', 'malpighiales', 'capsicum annuum', 'bassia scoparia', 'acacia farnesiana', 'rosales', 'daucus carota', 'litchi chinensis', 'asterales', 'sinapis alba', 'malus domestica', 'caryophyllales', 'actinidia deliciosa', 'prunus persica'}
YHTKGDVEIKEE	12	0	21	21	0	4	{'prunus persica', 'fragaria ananassa', 'prunus armeniaca', 'malus domestica'}
AAIIGQDGSVW	11	0	10	10	0	6	{'solanum lycopersicum', 'malpighiales', 'capsicum annuum', 'cucumis melo', 'citrullus lanatus', 'glycine max'}
AAIVGHDGA	9	0	10	10	0	1	{'zea mays'}
ADAGYAP	7	0	10	10	0	2	{'secale cereale', 'poales'}
ADESERGRKVLESRS	15	0	10	10	0	10	{'sinonovacula constricta', 'haliotis discus', 'solen strictus', 'venerupis philippinarum', 'balanus rostratus', 'helix aspersa', 'tresus keenae', 'fulvia mutica', 'scapharca broughtonii', 'pseudocardium sachalinensis'}
ADGGSI	6	0	10	10	0	4	{'apium graveolens', 'daucus carota', 'prunus avium', 'prunus persica'}
ADIKKVF	7	0	10	10	0	7	{'merluccius australis', 'merluccius productus', 'merluccius paradoxus', 'merluccius gayi', 'merluccius merluccius', 'merluccius bilinearis', 'gadus morhua'}
AEARAEFAERSVQKLQKEVDRLEDELVHEKEKYK	34	0	10	10	0	2	{'oribatida', 'blattodea'}
AEILEGNGGPGTIKKITFGEGSQYGYVKHR	30	0	10	10	0	2	{'malus domestica', 'pyrus communis'}
AENRAAEAER	10	0	10	10	0	10	{'sinonovacula constricta', 'ommastrephes bartramii', 'sepioteuthis lessoniana', 'todarodes pacificus', 'solen strictus', 'venerupis philippinarum', 'balanus rostratus', 'sepia esculenta', 'pseudocardium sachalinensis', 'octopus vulgaris'}
AFVLDADNLIPKIAPQAVK	19	0	10	10	0	3	{'rubus idaeus', 'fragaria ananassa', 'malus domestica'}
AGARALSDAETK	12	0	10	10	0	9	{'scomber scombrus', 'sebastes marinus', 'trachurus japonicus', 'merluccius polli', 'scomber japonicus', 'merluccius paradoxus', 'merluccius gayi', 'merluccius bilinearis', 'gadus morhua'}
AGARALTDAETKA	13	0	10	10	0	8	{'merluccius australis', 'macruronus magellanicus', 'merluccius polli', 'merluccius productus', 'cyprinus carpio', 'merluccius bilinearis', 'clupea harengus', 'gadus morhua'}
AGKEKAA	7	0	10	10	0	5	{'corylus avellana', 'castanea sativa', 'prunus armeniaca', 'fragaria ananassa', 'prunus persica'}
AIMKDFDEPGSLAPTGLHLG	20	0	10	10	0	4	{'malpighiales', 'litchi chinensis', 'malus domestica', 'pyrus communis'}
AITCGQVS	8	0	10	10	0	4	{'prunus persica', 'prunus armeniaca', 'malus domestica', 'vitis nan'}
AITSVEN	7	0	10	10	0	3	{'corylus avellana', 'fagales', 'asterales'}
AIVATTAT	8	0	10	10	0	2	{'triticum aestivum', 'triticum urartu'}
AKATWYG	7	0	10	10	0	4	{'triticum aestivum', 'oryza sativa', 'poales', 'zea mays'}
AKSSSRK	7	0	10	10	0	2	{'glycine max', 'vigna radiata'}
AKYMVIQGEPGAVIRGKKGAGGITIKKTGQALVVGIYDEPMTPGQC	46	0	10	10	0	2	{'olea europaea', 'poales'}
ALGDTTNGCMSTGPHFNPVGKEHGAPGDENRHAGDLGNITVGEDGTAAINIVDKQIPLTGPHSIIGRAVVVHSDPDDLGRGGHE	84	0	10	10	0	1	{'olea europaea'}
ALPGKCGVN	9	0	10	10	0	5	{'lens culinaris', 'prunus domestica', 'prunus armeniaca', 'phaseolus vulgaris', 'prunus avium'}
AMKMEKE	7	0	10	10	0	10	{'haliotis discus', 'ommastrephes bartramii', 'sepioteuthis lessoniana', 'crassostrea gigas', 'todarodes pacificus', 'haliotis diversicolor', 'helix aspersa', 'scapharca broughtonii', 'sepia esculenta', 'bacillales'}
ANIELVG	7	0	10	10	0	2	{'glycine max', 'vigna radiata'}
ANTKLEEKEK	10	0	10	10	0	3	{'oribatida', 'homarus americanus', 'paralithodes camtschaticus'}
APGGGSILKI	10	0	10	10	0	2	{'corylus avellana', 'fagales'}
APGQCN	6	0	10	10	0	5	{'helianthus annuus', 'rosales', 'asterales', 'triticum aestivum', 'caryophyllales'}
ATAKLEEA	8	0	10	10	0	2	{'oribatida', 'ascaridida'}
AVNEIEK	7	0	10	10	0	9	{'hymenoptera', 'scylla serrata', 'fenneropenaeus (penaeus) chinensis', 'scylla paramamosain', 'penaeus monodon', 'chionoecetes opilio', 'litopenaeus vannamei', 'lepidoptera', 'crangon borealis'}
AVRVPVPQ	8	0	10	10	0	2	{'triticum aestivum', 'triticum urartu'}
CDTCRAGFITELSEFIPGASVRLQCK	26	0	10	10	0	1	{'olea europaea'}
CETADC	6	0	10	10	0	3	{'prunus dulcis', 'prunus persica', 'malus domestica'}
CGPGHGISIGSLGRY	15	0	10	10	0	3	{'poales', 'proteales', 'zea mays'}
CGQVAS	6	0	10	10	0	6	{'punica granatum', 'juglans regia', 'vitis nan', 'zea mays', 'rosales', 'fragaria ananassa'}
CKYGS	5	0	10	10	0	2	{'hymenoptera', 'zea mays'}
CLVKEIP	7	0	10	10	0	2	{'secale cereale', 'poales'}
CNCLKS	6	0	10	10	0	7	{'proteales', 'lens culinaris', 'pyrus communis', 'morus nigra', 'malus domestica', 'phaseolus vulgaris', 'pisum sativum'}
CQAIHNVVHAIILH	14	0	10	10	0	2	{'triticum aestivum', 'triticum urartu'}
CVCPTLK	7	0	10	10	0	4	{'brassica napus', 'brassica rapa', 'brassica juncea', 'sinapis alba'}
DADITAALAACK	12	0	10	10	0	7	{'merluccius australis', 'macruronus magellanicus', 'merluccius productus', 'merluccius gayi', 'merluccius paradoxus', 'merluccius merluccius', 'gadus morhua'}
DADITAALAACKAEG	15	0	10	10	0	7	{'merluccius australis', 'macruronus magellanicus', 'merluccius productus', 'merluccius gayi', 'merluccius paradoxus', 'merluccius merluccius', 'gadus morhua'}
DCCRQLAAV	9	0	10	10	0	1	{'oryza sativa'}
DCCRQLAAVDD	11	0	10	10	0	1	{'oryza sativa'}
DCDEIPVEGW	10	0	10	10	0	2	{'lamiales', 'olea europaea'}
DDIKKA	6	0	10	10	0	9	{'merluccius australis', 'merluccius capensis', 'trachurus japonicus', 'merluccius polli', 'merluccius productus', 'cyprinus carpio', 'merluccius paradoxus', 'triticum aestivum', 'gadus morhua'}
DDLLNR	6	0	10	10	0	2	{'secale cereale', 'poales'}
DEAARKLAITEVDLERAEARLEAAEAKI	28	0	10	10	0	10	{'haliotis discus', 'ommastrephes bartramii', 'sepioteuthis lessoniana', 'todarodes pacificus', 'haliotis diversicolor', 'helix aspersa', 'scapharca broughtonii', 'octopus vulgaris', 'sepia esculenta', 'bacillales'}
DERAYFSNYGKC	12	0	10	10	0	3	{'eurotiales', 'pleosporales', 'capnodiales'}
DFGDVN	6	0	10	10	0	8	{'scylla serrata', 'procambarus clarkii', 'amphioctopus fangsiao', 'scylla paramamosain', 'penaeus monodon', 'chionoecetes opilio', 'oribatida', 'litopenaeus vannamei'}
DFTTK	5	0	10	10	0	3	{'oryza sativa', 'asterales', 'anacardium occidentale'}
DGDGKIGVDEFAAM	14	0	10	10	0	9	{'merluccius australis', 'scomber scombrus', 'trachurus japonicus', 'merluccius gayi', 'merluccius paradoxus', 'merluccius bilinearis', 'merluccius merluccius', 'rastrelliger kanagurta', 'theragra chalcogramma'}
DGDGMIGVDEF	11	0	10	10	0	9	{'salmo salar', 'macruronus magellanicus', 'oncorhynchus mykiss', 'macruronus novaezelandiae', 'merluccius paradoxus', 'merluccius bilinearis', 'clupea harengus', 'salvelinus fontinalis', 'theragra chalcogramma'}
DGSVWAQSANFPQ	13	0	10	10	0	7	{'solanum lycopersicum', 'bassia scoparia', 'malpighiales', 'rosales', 'litchi chinensis', 'sinapis alba', 'caryophyllales'}
DHKNEFCEITLISSGRKDCDEIP	23	0	10	10	0	2	{'lamiales', 'olea europaea'}
DIFAPGLNILST	12	0	10	10	0	3	{'eurotiales', 'sporidiales', 'pleosporales'}
DIFVIPAGYP	10	0	10	10	0	3	{'lupinus angustifolius', 'lupinus albus', 'glycine max'}
DIKKAF	6	0	10	10	0	9	{'merluccius australis', 'merluccius capensis', 'trachurus japonicus', 'merluccius polli', 'merluccius productus', 'cyprinus carpio', 'merluccius paradoxus', 'merluccius bilinearis', 'gadus morhua'}
DNVISQI	7	0	10	10	0	4	{'glycine max', 'lathyrus sativus', 'lens culinaris', 'pisum sativum'}
DQPGTLAPTGLFLGGTKYMVIQGE	24	0	10	10	0	6	{'cucumis melo', 'prunus dulcis', 'citrus sinensis', 'malus domestica', 'prunus avium', 'prunus persica'}
DSIDEASYSY	10	0	10	10	0	2	{'malus domestica', 'pyrus communis'}
EAERTVSKLQKEVDRLEDELLAEKERYK	28	0	10	10	0	9	{'ommastrephes bartramii', 'sepioteuthis lessoniana', 'crassostrea gigas', 'todarodes pacificus', 'helix aspersa', 'scapharca broughtonii', 'octopus vulgaris', 'crassostrea virginica', 'sepia esculenta'}
EEEVHNLQKRMQQLENDLD	19	0	10	10	0	10	{'marsupenaeus japonicus', 'portunus pelagicus', 'farfantepenaeus aztecus', 'oratosquilla oratoria', 'penaeus monodon', 'homarus americanus', 'metapenaeus ensis', 'litopenaeus vannamei', 'panulirus stimpsoni', 'macrobrachium rosenbergii'}
EEIAAILKD	9	0	10	10	0	6	{'cucumis melo', 'prunus dulcis', 'citrus sinensis', 'malus domestica', 'prunus avium', 'prunus persica'}
EETICT	6	0	10	10	0	5	{'anacardium occidentale', 'juglans nigra', 'juglans regia', 'carya illinoinensis', 'arachis hypogaea'}
EEWQPRR	7	0	10	10	0	2	{'lupinus angustifolius', 'lupinus albus'}
EFAAMVK	7	0	10	10	0	8	{'merluccius australis', 'sebastes marinus', 'trachurus japonicus', 'merluccius gayi', 'merluccius paradoxus', 'merluccius merluccius', 'merluccius bilinearis', 'theragra chalcogramma'}
EFTSVIPP	8	0	10	10	0	4	{'prunus persica', 'fragaria ananassa', 'prunus armeniaca', 'malus domestica'}
EGDGGVGTIKKI	12	0	10	10	0	4	{'prunus avium', 'prunus persica', 'fragaria ananassa', 'malus domestica'}
EGGDAL	6	0	10	10	0	1	{'triticum aestivum'}
EGWAKPSLKFILNTVNGTTRTVNPL	25	0	10	10	0	1	{'olea europaea'}
EIIEGNGGPGTIKKI	15	0	10	10	0	4	{'corylus avellana', 'fagales', 'juglans regia', 'castanea sativa'}
EIKEEHVKAGKEKAHGLFKLIESYLK	26	0	10	10	0	2	{'malus domestica', 'pyrus communis'}
EIPTEGWAKPSLKFIL	16	0	10	10	0	1	{'olea europaea'}
EKAAGL	6	0	10	10	0	7	{'morus bombycis', 'corylus avellana', 'castanea sativa', 'prunus armeniaca', 'fagales', 'fragaria ananassa', 'prunus persica'}
EKDKALQNA	9	0	10	10	0	5	{'zygentoma', 'euphausia superba', 'blattodea', 'euphausia pacifica', 'oratosquilla oratoria'}
EKDKALQNAE	10	0	10	10	0	5	{'zygentoma', 'euphausia superba', 'blattodea', 'euphausia pacifica', 'oratosquilla oratoria'}
EKICNEIKIVA	11	0	10	10	0	2	{'corylus avellana', 'fagales'}
ELIKIE	6	0	10	10	0	7	{'procambarus clarkii', 'scylla paramamosain', 'blattodea', 'chionoecetes opilio', 'oribatida', 'lepidoptera', 'litopenaeus vannamei'}
ELRDGDK	7	0	10	10	0	6	{'salmo salar', 'saccharomycetales', 'sporidiales', 'pleosporales', 'capnodiales', 'eurotiales'}
ENEYTSEIPP	10	0	10	10	0	1	{'malus domestica'}
ENGDITFTE	9	0	10	10	0	1	{'olea europaea'}
ENQRNFLAGS	10	0	10	10	0	2	{'lupinus angustifolius', 'lupinus albus'}
EPGSLAPTGLYLGGTKYMVIQGEPGAVIR	29	0	10	10	0	6	{'musa acuminata', 'corylus avellana', 'arachis hypogaea', 'asterales', 'glycine max', 'prunus persica'}
EPLTPGQCNMIVERLGDYLI	20	0	10	10	0	8	{'cucumis melo', 'rosales', 'pyrus communis', 'prunus dulcis', 'citrus sinensis', 'malus domestica', 'prunus avium', 'prunus persica'}
EREQEQQ	7	0	10	10	0	2	{'lupinus angustifolius', 'lupinus albus'}
ERIFKR	6	0	10	10	0	7	{'lamiales', 'olea europaea', 'oryza sativa', 'fagales', 'rosales', 'caryophyllales', 'poales'}
ESGPFNLRS	9	0	10	10	0	2	{'lupinus angustifolius', 'pisum sativum'}
ESWGAIWR	8	0	10	10	0	2	{'oryza sativa', 'poales'}
EVFPGCR	7	0	10	10	0	2	{'oryza sativa', 'hordeum vulgare '}
FDANGDGKIS	10	0	10	10	0	5	{'lamiales', 'olea europaea', 'fagales', 'brassica rapa', 'pinales'}
FDEPGHLAPTGL	12	0	10	10	0	5	{'malpighiales', 'zea mays', 'corylus avellana', 'daucus carota', 'apium graveolens'}
FEITPEKNPQL	11	0	10	10	0	3	{'glycine max', 'vigna radiata', 'lens culinaris'}
FFLSST	6	0	10	10	0	2	{'glycine max', 'vigna radiata'}
FFSGAHAAKI	10	0	10	10	0	2	{'prunus persica', 'malus domestica'}
FFSGAHAAKITF	12	0	10	10	0	2	{'prunus persica', 'malus domestica'}
FFSGAHAAKITFTN	14	0	10	10	0	2	{'prunus persica', 'malus domestica'}
FGEGSHY	7	0	10	10	0	3	{'prunus avium', 'prunus persica', 'fragaria ananassa'}
FITELSEFIPGAG	13	0	10	10	0	2	{'lamiales', 'olea europaea'}
FITELSEFIPGASVRLQCKD	20	0	10	10	0	1	{'olea europaea'}
FKAGAR	6	0	10	10	0	8	{'scomber scombrus', 'sebastes marinus', 'cyprinus carpio', 'scomber japonicus', 'clupea harengus', 'rastrelliger kanagurta', 'gadus morhua', 'evynnis japonica'}
FLQPHQI	7	0	10	10	0	2	{'triticum aestivum', 'triticum turgidum'}
FNKYLY	6	0	10	10	0	3	{'hypocreales', 'eurotiales', 'capnodiales'}
FPKFKPEEI	9	0	10	10	0	4	{'triticum aestivum', 'daucus carota', 'malus domestica', 'pyrus communis'}
FPQQQQ	6	0	10	10	0	2	{'triticum aestivum', 'triticum turgidum'}
FQDTV	5	0	10	10	0	2	{'oribatida', 'caryophyllales'}
FRQKI	5	0	10	10	0	3	{'eurotiales', 'fenneropenaeus merguiensis', 'hymenoptera'}
FTQEGDGPTTVTGNLSGLKPGLHGFHVHALGDTTNGCMSTGPHFNPVGKEHGAPGDENRHAGDLG	65	0	10	10	0	1	{'olea europaea'}
FVIPAGHP	8	0	10	10	0	7	{'juglans nigra', 'juglans regia', 'carya illinoinensis', 'prunus dulcis', 'lupinus angustifolius', 'lathyrus sativus', 'pisum sativum'}
GAGVRLQ	7	0	10	10	0	2	{'lamiales', 'olea europaea'}
GAGVRLQC	8	0	10	10	0	2	{'lamiales', 'olea europaea'}
GASISSC	7	0	10	10	0	4	{'actinidia arguta', 'actinidia chinensis', 'actinidia deliciosa', 'actinidia eriantha'}
GASISSCNGPCRDLNDC	17	0	10	10	0	4	{'actinidia arguta', 'actinidia chinensis', 'actinidia deliciosa', 'actinidia eriantha'}
GATLLDV	7	0	10	10	0	8	{'scylla serrata', 'fenneropenaeus (penaeus) chinensis', 'procambarus clarkii', 'scylla paramamosain', 'penaeus monodon', 'oribatida', 'litopenaeus vannamei', 'crangon borealis'}
GATLLDVIQSGVENLDSGVG	20	0	10	10	0	8	{'scylla serrata', 'fenneropenaeus (penaeus) chinensis', 'procambarus clarkii', 'scylla paramamosain', 'penaeus monodon', 'oribatida', 'litopenaeus vannamei', 'crangon borealis'}
GAVIRGKKGPGGVTVKK	17	0	10	10	0	7	{'malpighiales', 'cucumis melo', 'glycine max', 'corylus avellana', 'citrullus lanatus', 'actinidia deliciosa', 'prunus persica'}
GAVIRGKKGSGGITIKKTGQALVFGIYEEPVTPGQCNMVVERLGDYL	47	0	10	10	0	4	{'olea europaea', 'malpighiales', 'corylus avellana', 'fagales'}
GAVIRGKKGSGGVT	14	0	10	10	0	6	{'musa acuminata', 'phoenix dactylifera', 'pyrus communis', 'malus domestica', 'arecales', 'poales'}
GCPETFEE	8	0	10	10	0	6	{'juglans regia', 'juglans nigra', 'carya illinoinensis', 'prunus dulcis', 'glycine soja', 'glycine max'}
GCRRGDLERA	10	0	10	10	0	1	{'oryza sativa'}
GDGGPGTIKKITFGEGSQYGYVKHKIDS	28	0	10	10	0	3	{'prunus avium', 'prunus persica', 'malus domestica'}
GDIFVIPAG	9	0	10	10	0	5	{'juglans nigra', 'juglans regia', 'carya illinoinensis', 'lupinus angustifolius', 'lupinus albus'}
GDYLVEQGM	9	0	10	10	0	6	{'prosopis juliflora', 'olea europaea', 'bassia scoparia', 'acacia farnesiana', 'caryophyllales', 'poales'}
GEGSHY	6	0	10	10	0	3	{'prunus avium', 'prunus persica', 'fragaria ananassa'}
GFEWV	5	0	10	10	0	7	{'juglans regia', 'bertholletia excelsa', 'pistacia vera', 'carya illinoinensis', 'corylus avellana', 'juglans nigra', 'sesamum indicum'}
GGIYDISNK	9	0	10	10	0	6	{'hymenoptera', 'fenneropenaeus (penaeus) chinensis', 'penaeus monodon', 'oribatida', 'litopenaeus vannamei', 'crangon borealis'}
GGPGTIKKITFGEGSH	16	0	10	10	0	2	{'fagales', 'fragaria ananassa'}
GGPSECDESY	10	0	10	10	0	3	{'actinidia arguta', 'actinidia chinensis', 'actinidia deliciosa'}
GGPSECDESYH	11	0	10	10	0	3	{'actinidia arguta', 'actinidia chinensis', 'actinidia deliciosa'}
GHDGSVWAQSATFPQ	15	0	10	10	0	4	{'lamiales', 'olea europaea', 'malus domestica', 'prunus persica'}
GHHLTSAAI	9	0	10	10	0	4	{'oryza sativa', 'poales', 'asterales', 'zea mays'}
GHPMAEVF	8	0	10	10	0	1	{'oryza sativa'}
GIYDEPMTPGQCNMVVERLGDYLV	24	0	10	10	0	4	{'oryza sativa', 'poales', 'litchi chinensis', 'zea mays'}
GIYDEPVTPGQCN	13	0	10	10	0	5	{'prosopis juliflora', 'bassia scoparia', 'acacia farnesiana', 'malus domestica', 'caryophyllales'}
GLFLGPTKYMVIQGEPGAVIRGKKGSGGITVKKTGQA	37	0	10	10	0	2	{'oryza sativa', 'zea mays'}
GLKGKS	6	0	10	10	0	8	{'merluccius australis', 'merluccius productus', 'merluccius gayi', 'merluccius paradoxus', 'merluccius merluccius', 'clupea harengus', 'merluccius bilinearis', 'rana ch-2001'}
GLMKDVAK	8	0	10	10	0	4	{'brassica napus', 'brassica rapa', 'oryza sativa', 'poales'}
GNHLSAAAIIGH	12	0	10	10	0	4	{'rosales', 'prunus persica', 'asterales', 'malus domestica'}
GNNLPP	6	0	10	10	0	3	{'musa acuminata', 'malpighiales', 'mangifera indica'}
GQGQQGYYPTSPQQ	14	0	10	10	0	1	{'triticum aestivum'}
GQGQQLGQ	8	0	10	10	0	1	{'triticum aestivum'}
GQGQQP	6	0	10	10	0	1	{'triticum aestivum'}
GQVYCDTCRAGFI	13	0	10	10	0	2	{'lamiales', 'olea europaea'}
GSLGRYKDEKDVTDINVKDCTLKK	24	0	10	10	0	2	{'poales', 'zea mays'}
GTFLQPH	7	0	10	10	0	2	{'triticum aestivum', 'triticum turgidum'}
GVIVRVS	7	0	10	10	0	2	{'lupinus angustifolius', 'lupinus albus'}
GVYDISNKRRMGLTEY	16	0	10	10	0	4	{'oribatida', 'blattodea', 'lepidoptera', 'amphioctopus fangsiao'}
GYTRAEGLYSMLVERDHKNEFCEITLISSGRKDCNEIP	38	0	10	10	0	1	{'olea europaea'}
GYYPTSPQQ	9	0	10	10	0	1	{'triticum aestivum'}
HAIILHQQQ	9	0	10	10	0	2	{'triticum aestivum', 'triticum urartu'}
HALGDTTNGCMSTGPHFNPVGKEHGAPGDENRHAGDLGNITVGEDGTAAINIVDKQIPLTGPHSIIGRAVVVHSDPDD	78	0	10	10	0	1	{'olea europaea'}
HLMCDIDGH	9	0	10	10	0	3	{'malpighiales', 'malus domestica', 'pyrus communis'}
HLSAAAIIGHDG	12	0	10	10	0	5	{'corylus avellana', 'rosales', 'asterales', 'malus domestica', 'prunus persica'}
HQKVHRF	7	0	10	10	0	2	{'arachis hypogaea', 'glycine max'}
IALRTLP	7	0	10	10	0	2	{'triticum aestivum', 'triticum turgidum'}
ICRGTT	6	0	10	10	0	3	{'actinidia chinensis', 'actinidia deliciosa', 'actinidia eriantha'}
IDGDIL	6	0	10	10	0	2	{'apium graveolens', 'daucus carota'}
IDQDKSGFIEEEELK	15	0	10	10	0	7	{'sebastes marinus', 'clupea harengus', 'sardinops sagax', 'lates calcarifer', 'rastrelliger kanagurta', 'scomber japonicus', 'evynnis japonica'}
IDQDKSGFIEEEELKLFLQNF	21	0	10	10	0	7	{'sebastes marinus', 'clupea harengus', 'sardinops sagax', 'lates calcarifer', 'rastrelliger kanagurta', 'scomber japonicus', 'evynnis japonica'}
IEGDALS	7	0	10	10	0	4	{'corylus avellana', 'prunus persica', 'prunus armeniaca', 'fragaria ananassa'}
IEGDGG	6	0	10	10	0	6	{'solanum lycopersicum', 'castanea sativa', 'rubus idaeus', 'vigna radiata', 'malus domestica', 'fragaria ananassa'}
IEGNGGPGTIKKIN	14	0	10	10	0	2	{'fagales', 'juglans regia'}
IEGNGGPGTIKKINF	15	0	10	10	0	2	{'fagales', 'juglans regia'}
IEIKEEHVK	9	0	10	10	0	2	{'malus domestica', 'pyrus communis'}
IEWEG	5	0	10	10	0	2	{'asterales', 'gallus gallus'}
IFPGCPS	7	0	10	10	0	2	{'arachis hypogaea', 'glycine max'}
IFPGCPST	8	0	10	10	0	2	{'arachis hypogaea', 'glycine max'}
IIDQDKSDFVEEDELKLFLQNFSAGARAL	29	0	10	10	0	7	{'merluccius australis', 'merluccius productus', 'merluccius paradoxus', 'merluccius gayi', 'merluccius merluccius', 'merluccius bilinearis', 'gadus morhua'}
IKAGKE	6	0	10	10	0	3	{'corylus avellana', 'actinidia deliciosa', 'fagales'}
IKCPIK	6	0	10	10	0	2	{'oribatida', 'saccharomycetales'}
IKKKML	6	0	10	10	0	10	{'haliotis discus', 'ommastrephes bartramii', 'sepioteuthis lessoniana', 'todarodes pacificus', 'haliotis diversicolor', 'helix aspersa', 'neptunea polycostata', 'octopus vulgaris', 'sepia esculenta', 'bacillales'}
IKSTSHYH	8	0	10	10	0	4	{'prunus avium', 'prunus persica', 'fragaria ananassa', 'malus domestica'}
IMNDFNEPG	9	0	10	10	0	5	{'phoenix dactylifera', 'rosales', 'asterales', 'malus domestica', 'glycine max'}
IPVNKPG	7	0	10	10	0	3	{'glycine max', 'lathyrus sativus', 'pisum sativum'}
IQGQVYCDTCRARFITELSEFIPGA	25	0	10	10	0	2	{'lamiales', 'olea europaea'}
IRAIIYSI	8	0	10	10	0	1	{'triticum aestivum'}
ISGTSMASPHIAGLLA	16	0	10	10	0	3	{'hypocreales', 'eurotiales', 'pleosporales'}
ISGTSMASPHIAGLLAY	17	0	10	10	0	3	{'hypocreales', 'eurotiales', 'pleosporales'}
ISTRVRCGRSM	11	0	10	10	0	5	{'scylla serrata', 'fenneropenaeus (penaeus) chinensis', 'scylla paramamosain', 'blattodea', 'penaeus monodon'}
ITGTSSTPEAVSLLCSD	17	0	10	10	0	2	{'oryza sativa', 'poales'}
KAFAIIDQDKSG	12	0	10	10	0	10	{'scomber scombrus', 'perciformes', 'trachurus japonicus', 'cyprinus carpio', 'xiphias gladius', 'sardinops sagax', 'lates calcarifer', 'rastrelliger kanagurta', 'scomber japonicus', 'evynnis japonica'}
KALQNAEGEVAALNRRIQLLEEDLERSEERLNTATTKLAEASQAADESERMRKVLENRSL	60	0	10	10	0	9	{'eriocheir sinensis', 'scylla serrata', 'portunus trituberculatus', 'euphausia pacifica', 'erimacrus isenbeckii', 'homarus americanus', 'paralithodes camtschaticus', 'oratosquilla oratoria', 'portunus sanguinolentus'}
KAVEAYLLAN	10	0	10	10	0	6	{'solanum lycopersicum', 'castanea sativa', 'vigna radiata', 'fagales', 'daucus carota', 'apium graveolens'}
KCGVNIPYKIS	11	0	10	10	0	8	{'malpighiales', 'punica granatum', 'lens culinaris', 'corylus avellana', 'prunus armeniaca', 'lycium barbarum', 'asterales', 'phaseolus vulgaris'}
KDFEEPG	7	0	10	10	0	3	{'triticum aestivum', 'fagales', 'rosales'}
KDQQSYFSGFS	11	0	10	10	0	2	{'lupinus angustifolius', 'lupinus albus'}
KEKALQN	7	0	10	10	0	9	{'diptera', 'eriocheir sinensis', 'charybdis feriatus', 'scylla serrata', 'portunus trituberculatus', 'erimacrus isenbeckii', 'homarus americanus', 'paralithodes camtschaticus', 'portunus sanguinolentus'}
KEKALQNAE	9	0	10	10	0	9	{'diptera', 'eriocheir sinensis', 'charybdis feriatus', 'scylla serrata', 'portunus trituberculatus', 'erimacrus isenbeckii', 'homarus americanus', 'paralithodes camtschaticus', 'portunus sanguinolentus'}
KEVQQKL	7	0	10	10	0	5	{'fenneropenaeus (penaeus) chinensis', 'procambarus clarkii', 'blattodea', 'penaeus monodon', 'litopenaeus vannamei'}
KEVQQKLIDDHFLFKEGDRFLQ	22	0	10	10	0	5	{'fenneropenaeus (penaeus) chinensis', 'procambarus clarkii', 'blattodea', 'penaeus monodon', 'litopenaeus vannamei'}
KGFKGS	6	0	10	10	0	4	{'hypocreales', 'eurotiales', 'pleosporales', 'capnodiales'}
KKAFAIIDQD	10	0	10	10	0	10	{'scomber scombrus', 'sebastes marinus', 'trachurus japonicus', 'cyprinus carpio', 'xiphias gladius', 'sardinops sagax', 'lates calcarifer', 'rastrelliger kanagurta', 'scomber japonicus', 'evynnis japonica'}
KKTGQAM	7	0	10	10	0	3	{'helianthus annuus', 'asterales', 'zea mays'}
KLEEVAGKYNLQVRGT	16	0	10	10	0	5	{'fenneropenaeus (penaeus) chinensis', 'blattodea', 'penaeus monodon', 'oribatida', 'litopenaeus vannamei'}
KLFKAF	6	0	10	10	0	4	{'prunus persica', 'rubus idaeus', 'prunus armeniaca', 'fragaria ananassa'}
KLLEDV	6	0	10	10	0	2	{'oribatida', 'poales'}
KSTEIIEG	8	0	10	10	0	3	{'castanea sativa', 'fagales', 'malus domestica'}
KTFLVWC	7	0	10	10	0	5	{'scylla serrata', 'procambarus clarkii', 'scylla paramamosain', 'blattodea', 'lepidoptera'}
KTFLVWCNEEDH	12	0	10	10	0	5	{'scylla serrata', 'procambarus clarkii', 'scylla paramamosain', 'blattodea', 'lepidoptera'}
KTFLVWCNEEDHLR	14	0	10	10	0	5	{'scylla serrata', 'procambarus clarkii', 'scylla paramamosain', 'blattodea', 'lepidoptera'}
KYCCTPPN	8	0	10	10	0	2	{'prunus persica', 'malus domestica'}
KYDCKIL	7	0	10	10	0	3	{'oryza sativa', 'poales', 'zea mays'}
KYDCKILPN	9	0	10	10	0	3	{'oryza sativa', 'poales', 'zea mays'}
KYMVIQGEAGAVIRGKKGSGGITIKKTGQALVFGIYEEPVTPGQCNMV	48	0	10	10	0	3	{'olea europaea', 'corylus avellana', 'fagales'}
LAAVDDSW	8	0	10	10	0	1	{'oryza sativa'}
LAAVDDSWCRC	11	0	10	10	0	1	{'oryza sativa'}
LAFPAGVCPTIGVGGNFAGGGFGMLLRKYGIAAENVIDVK	40	0	10	10	0	2	{'secale cereale', 'poales'}
LAIPVNK	7	0	10	10	0	3	{'glycine max', 'lathyrus sativus', 'pisum sativum'}
LAIPVNKP	8	0	10	10	0	3	{'glycine max', 'lathyrus sativus', 'pisum sativum'}
LALVVALCMV	10	0	10	10	0	3	{'prunus avium', 'prunus armeniaca', 'prunus persica'}
LAPTGLFLGGTKYMVIQGEPG	21	0	10	10	0	2	{'triticum aestivum', 'malus domestica'}
LAPTGLHLGGTKYMVIQGEAGAVIRGKKG	29	0	10	10	0	5	{'solanum lycopersicum', 'olea europaea', 'malpighiales', 'lamiales', 'corylus avellana'}
LAPTGLHLGGTKYMVIQGEPG	21	0	10	10	0	5	{'prosopis juliflora', 'malpighiales', 'acacia farnesiana', 'litchi chinensis', 'caryophyllales'}
LAPTGLYLGGTKYMVIQGEPGAVIRGKKGPGG	32	0	10	10	0	6	{'corylus avellana', 'arachis hypogaea', 'asterales', 'solanum tuberosum', 'glycine max', 'prunus persica'}
LARSQML	7	0	10	10	0	2	{'triticum aestivum', 'triticum turgidum'}
LDADNLIPKV	10	0	10	10	0	4	{'prunus armeniaca', 'corylus avellana', 'fagales', 'juglans regia'}
LEEKDKAL	8	0	10	10	0	9	{'pandalus eous', 'zygentoma', 'pandalus rosenbergii', 'portunus pelagicus', 'panulirus stimpsoni', 'homarus americanus', 'oratosquilla oratoria', 'macrobrachium rosenbergii', 'crangon borealis'}
LEGELKGT	8	0	10	10	0	8	{'scylla serrata', 'fenneropenaeus (penaeus) chinensis', 'procambarus clarkii', 'scylla paramamosain', 'penaeus monodon', 'lepidoptera', 'litopenaeus vannamei', 'crangon borealis'}
LENDLDQVQESLLKAN	16	0	10	10	0	10	{'marsupenaeus japonicus', 'portunus pelagicus', 'procambarus clarkii', 'farfantepenaeus aztecus', 'penaeus monodon', 'homarus americanus', 'paralithodes camtschaticus', 'metapenaeus ensis', 'litopenaeus vannamei', 'panulirus stimpsoni'}
LEVMTSI	7	0	10	10	0	2	{'triticum aestivum', 'triticum turgidum'}
LEVMTSIALR	10	0	10	10	0	2	{'triticum aestivum', 'triticum turgidum'}
LFLQNFK	7	0	10	10	0	9	{'scomber scombrus', 'evynnis japonica', 'cyprinus carpio', 'xiphias gladius', 'clupea harengus', 'lates calcarifer', 'rastrelliger kanagurta', 'scomber japonicus', 'rana ch-2001'}
LFLTLIS	7	0	10	10	0	4	{'actinidia arguta', 'actinidia chinensis', 'actinidia deliciosa', 'actinidia eriantha'}
LGGTKYMVIQGEPGAVIRGKKGSGGIT	27	0	10	10	0	3	{'malpighiales', 'malus domestica', 'zea mays'}
LKEAEARAEFAERSVQKLQKEVDRLEDELVHEKEKY	36	0	10	10	0	2	{'oribatida', 'blattodea'}
LLAIVATTA	9	0	10	10	0	2	{'triticum aestivum', 'triticum urartu'}
LLPVPPTVT	9	0	10	10	0	2	{'secale cereale', 'poales'}
LNFTGPC	7	0	10	10	0	3	{'oryza sativa', 'poales', 'zea mays'}
LPGKCGVNVPYKISTSTNCA	20	0	10	10	0	3	{'fragaria ananassa', 'malus domestica', 'pyrus communis'}
LPRCRA	6	0	10	10	0	1	{'oryza sativa'}
LQKRMQQLENDLDQVQE	17	0	10	10	0	10	{'marsupenaeus japonicus', 'portunus pelagicus', 'farfantepenaeus aztecus', 'oratosquilla oratoria', 'penaeus monodon', 'homarus americanus', 'paralithodes camtschaticus', 'metapenaeus ensis', 'litopenaeus vannamei', 'panulirus stimpsoni'}
LQQCCN	6	0	10	10	0	5	{'brassica napus', 'brassica rapa', 'ricinus communis', 'sinapis alba', 'brassica juncea'}
LQQLNPCKVFLQQQCSPVAMPQ	22	0	10	10	0	1	{'triticum aestivum'}
LRKAGIID	8	0	10	10	0	3	{'oryza sativa', 'poales', 'zea mays'}
LSLFLTLISL	10	0	10	10	0	4	{'actinidia arguta', 'actinidia chinensis', 'actinidia deliciosa', 'actinidia eriantha'}
LTAAAIIG	8	0	10	10	0	4	{'apium graveolens', 'malpighiales', 'litchi chinensis', 'rosales'}
MASNKVV	7	0	10	10	0	1	{'oryza sativa'}
MGVFTYESE	9	0	10	10	0	5	{'fagales', 'fragaria ananassa', 'malus domestica', 'prunus avium', 'prunus persica'}
MGVQK	5	0	10	10	0	2	{'apium graveolens', 'daucus carota'}
MKLEKDNAMDRADTLEQQNKEANNRAEKSEEEV	33	0	10	10	0	9	{'pandalus eous', 'marsupenaeus japonicus', 'pandalus rosenbergii', 'farfantepenaeus aztecus', 'penaeus monodon', 'metapenaeus ensis', 'litopenaeus vannamei', 'macrobrachium rosenbergii', 'crangon borealis'}
MLIERDHKNEFCE	13	0	10	10	0	2	{'lamiales', 'olea europaea'}
MSDVVKGV	8	0	10	10	0	4	{'hypocreales', 'eurotiales', 'pleosporales', 'capnodiales'}
MSDVVKGVE	9	0	10	10	0	4	{'hypocreales', 'eurotiales', 'pleosporales', 'capnodiales'}
MSWQTYVDDHLMCDI	15	0	10	10	0	5	{'solanum lycopersicum', 'bassia scoparia', 'malpighiales', 'asterales', 'caryophyllales'}
MSWQTYVDEHLMCEIEG	17	0	10	10	0	4	{'olea europaea', 'oryza sativa', 'poales', 'zea mays'}
MTKLALVVALCMV	13	0	10	10	0	3	{'prunus avium', 'prunus armeniaca', 'prunus persica'}
MTKLALVVALCMVV	14	0	10	10	0	3	{'prunus avium', 'prunus armeniaca', 'prunus persica'}
MTKLALVVALCMVVSVPIAQA	21	0	10	10	0	3	{'prunus avium', 'prunus armeniaca', 'prunus persica'}
NASSNLR	7	0	10	10	0	2	{'lupinus angustifolius', 'lupinus albus'}
NASSNLRLLGFGINA	15	0	10	10	0	2	{'lupinus angustifolius', 'lupinus albus'}
NFEYV	5	0	10	10	0	2	{'arachis hypogaea', 'glycine max'}
NGDITFTEVGYTRAEGLYSMLVERDHKNEFCEITLISSGRKDC	43	0	10	10	0	1	{'olea europaea'}
NGGVPQ	6	0	10	10	0	2	{'diptera', 'hymenoptera'}
NGLIDD	6	0	10	10	0	2	{'triticum aestivum', 'blattodea'}
NKFGN	5	0	10	10	0	2	{'malpighiales', 'lupinus angustifolius'}
NLNANS	6	0	10	10	0	2	{'glycine soja', 'glycine max'}
NNKTMAV	7	0	10	10	0	3	{'oryza sativa', 'poales', 'zea mays'}
NNKTMAVC	8	0	10	10	0	3	{'oryza sativa', 'poales', 'zea mays'}
NPSQQQPQEQVPLVQQQQF	19	0	10	10	0	1	{'triticum aestivum'}
NQQQSYFAN	9	0	10	10	0	2	{'lupinus angustifolius', 'lupinus albus'}
NSSEGVTGTVYFTQEGDGPTTVTGNLSGLKPGLHGFHVHALGDTTNGCMSTGPHFNPVGKEHG	63	0	10	10	0	1	{'olea europaea'}
NTLEATFNTR	10	0	10	10	0	2	{'lupinus angustifolius', 'lupinus albus'}
NTLEATFNTRYEEI	14	0	10	10	0	2	{'lupinus angustifolius', 'lupinus albus'}
NVVHAIILHQQ	11	0	10	10	0	2	{'triticum aestivum', 'triticum urartu'}
NYKAF	5	0	10	10	0	8	{'merluccius australis', 'merluccius capensis', 'macruronus magellanicus', 'merluccius polli', 'merluccius productus', 'merluccius paradoxus', 'blattodea', 'merluccius bilinearis'}
PAECSG	6	0	10	10	0	2	{'poales', 'zea mays'}
PAGTTSY	7	0	10	10	0	2	{'lupinus angustifolius', 'pisum sativum'}
PARLFKAFV	9	0	10	10	0	3	{'castanea sativa', 'fagales', 'juglans regia'}
PARLFKAFVLD	11	0	10	10	0	3	{'castanea sativa', 'fagales', 'juglans regia'}
PDIYNP	6	0	10	10	0	2	{'arachis hypogaea', 'glycine max'}
PDIYNPQAGS	10	0	10	10	0	2	{'arachis hypogaea', 'glycine max'}
PFSHHD	6	0	10	10	0	9	{'scylla serrata', 'fenneropenaeus (penaeus) chinensis', 'procambarus clarkii', 'scylla paramamosain', 'penaeus monodon', 'chionoecetes opilio', 'litopenaeus vannamei', 'lepidoptera', 'crangon borealis'}
PFSHHDRLGFLTFCPTNLGTT	21	0	10	10	0	9	{'scylla serrata', 'fenneropenaeus (penaeus) chinensis', 'procambarus clarkii', 'scylla paramamosain', 'penaeus monodon', 'chionoecetes opilio', 'litopenaeus vannamei', 'lepidoptera', 'crangon borealis'}
PGTLAPTGLY	10	0	10	10	0	8	{'solanum lycopersicum', 'malpighiales', 'capsicum annuum', 'cucumis melo', 'rosales', 'citrullus lanatus', 'solanum tuberosum', 'actinidia deliciosa'}
PGTLTGD	7	0	10	10	0	2	{'prunus persica', 'malus domestica'}
PIAQAIT	7	0	10	10	0	3	{'prunus persica', 'prunus armeniaca', 'fragaria ananassa'}
PIAQAITCGQ	10	0	10	10	0	3	{'prunus persica', 'prunus armeniaca', 'fragaria ananassa'}
PIFKDGK	7	0	10	10	0	3	{'oryza sativa', 'poales', 'zea mays'}
PIFKDGKGCGSC	12	0	10	10	0	3	{'oryza sativa', 'poales', 'zea mays'}
PIFKDGLGCG	10	0	10	10	0	2	{'poales', 'zea mays'}
PIFKDGLGCGSC	12	0	10	10	0	2	{'poales', 'zea mays'}
PISQQQQQQQQ	11	0	10	10	0	1	{'triticum aestivum'}
PISQQQQQQQQQQQ	14	0	10	10	0	1	{'triticum aestivum'}
PPFSQQQQP	9	0	10	10	0	1	{'triticum aestivum'}
PPVSQFHIQGQ	11	0	10	10	0	2	{'lamiales', 'olea europaea'}
PQLQDLD	7	0	10	10	0	3	{'arachis hypogaea', 'lens culinaris', 'pisum sativum'}
PQPPVS	6	0	10	10	0	2	{'lamiales', 'olea europaea'}
PQQPFP	6	0	10	10	0	1	{'triticum aestivum'}
PQQQFPQ	7	0	10	10	0	2	{'triticum aestivum', 'hordeum vulgare '}
PQQTFP	6	0	10	10	0	2	{'triticum aestivum', 'triticum turgidum'}
PSFSQQ	6	0	10	10	0	3	{'triticum aestivum', 'eriocheir sinensis', 'triticum turgidum'}
PTSPQQ	6	0	10	10	0	1	{'triticum aestivum'}
PVPQLQPQN	9	0	10	10	0	1	{'triticum aestivum'}
PVPQLQPQNP	10	0	10	10	0	1	{'triticum aestivum'}
PVPQLQPQNPSQQQPQ	16	0	10	10	0	1	{'triticum aestivum'}
PWGLARISHRD	11	0	10	10	0	4	{'eurotiales', 'pleosporales', 'sporidiales', 'capnodiales'}
QALIIGIYDEPL	12	0	10	10	0	6	{'malpighiales', 'cucumis melo', 'prunus dulcis', 'citrus sinensis', 'prunus avium', 'prunus persica'}
QALIIGIYDEPLTPGQCNMIVERLGDYL	28	0	10	10	0	6	{'malpighiales', 'cucumis melo', 'prunus dulcis', 'citrus sinensis', 'prunus avium', 'prunus persica'}
QALIIGIYDEPMTPGQCNMIVERLGDY	27	0	10	10	0	6	{'solanum lycopersicum', 'malpighiales', 'capsicum annuum', 'corylus avellana', 'arachis hypogaea', 'solanum tuberosum'}
QCCNEL	6	0	10	10	0	4	{'brassica napus', 'brassica rapa', 'brassica juncea', 'sinapis alba'}
QDEGVIV	7	0	10	10	0	2	{'lupinus angustifolius', 'lupinus albus'}
QDRHQKI	7	0	10	10	0	6	{'anacardium occidentale', 'juglans regia', 'carya illinoinensis', 'corylus avellana', 'prunus dulcis', 'glycine max'}
QGQQGQQ	7	0	10	10	0	4	{'triticum aestivum', 'brassica juncea', 'brassica napus', 'sinapis alba'}
QGQQGYYPTSP	11	0	10	10	0	1	{'triticum aestivum'}
QGQQGYYPTSPQQ	13	0	10	10	0	1	{'triticum aestivum'}
QGQQLGQ	7	0	10	10	0	1	{'triticum aestivum'}
QGQQLGQG	8	0	10	10	0	1	{'triticum aestivum'}
QGSVQPQQLPQFE	13	0	10	10	0	2	{'triticum aestivum', 'triticum urartu'}
QILQQQLIPCRDVVL	15	0	10	10	0	2	{'triticum aestivum', 'triticum urartu'}
QILQQQLIPCRDVVLQQ	17	0	10	10	0	2	{'triticum aestivum', 'triticum urartu'}
QKPQLSL	7	0	10	10	0	2	{'prunus persica', 'malus domestica'}
QLGQGQ	6	0	10	10	0	1	{'triticum aestivum'}
QNPSQQQPQEQVPL	14	0	10	10	0	1	{'triticum aestivum'}
QPFPPQQ	7	0	10	10	0	1	{'triticum aestivum'}
QPFPPQQPYPQ	11	0	10	10	0	1	{'triticum aestivum'}
QPQQLPQFEEIRNLAL	16	0	10	10	0	2	{'triticum aestivum', 'triticum urartu'}
QPYPQQ	6	0	10	10	0	2	{'triticum aestivum', 'hordeum vulgare '}
QQGYYPTSP	9	0	10	10	0	1	{'triticum aestivum'}
QQGYYPTSPQQ	11	0	10	10	0	1	{'triticum aestivum'}
QQLGQGQ	7	0	10	10	0	1	{'triticum aestivum'}
QQPPFSQQQQP	11	0	10	10	0	1	{'triticum aestivum'}
QQPVLP	6	0	10	10	0	2	{'triticum aestivum', 'triticum turgidum'}
QQPYPQQ	7	0	10	10	0	2	{'triticum aestivum', 'hordeum vulgare '}
QQQPFPQ	7	0	10	10	0	4	{'triticum aestivum', 'secale cereale', 'hordeum vulgare ', 'triticum turgidum'}
QQQQQQQQQQQILQQILQQQLIPC	24	0	10	10	0	1	{'triticum aestivum'}
QQQQQQQQQQQQQQQIL	17	0	10	10	0	2	{'triticum aestivum', 'triticum urartu'}
QQSGQGQQG	9	0	10	10	0	1	{'triticum aestivum'}
QQSSCHVMQQQCCQQL	16	0	10	10	0	2	{'triticum aestivum', 'triticum turgidum'}
QRDNG	5	0	10	10	0	2	{'oribatida', 'anacardium occidentale'}
QRTNRLENLQ	10	0	10	10	0	2	{'lupinus angustifolius', 'lupinus albus'}
QRTNRLENLQNYRI	14	0	10	10	0	2	{'lupinus angustifolius', 'lupinus albus'}
QSGQGQQG	8	0	10	10	0	1	{'triticum aestivum'}
QVSSNL	6	0	10	10	0	4	{'prunus avium', 'prunus domestica', 'malus domestica', 'pyrus communis'}
QVYCDTCRAGFITELSEFI	19	0	10	10	0	2	{'lamiales', 'olea europaea'}
RAEKTEE	7	0	10	10	0	9	{'eriocheir sinensis', 'charybdis feriatus', 'scylla serrata', 'portunus trituberculatus', 'erimacrus isenbeckii', 'homarus americanus', 'paralithodes camtschaticus', 'chionoecetes opilio', 'portunus sanguinolentus'}
RAEKTEEEIR	10	0	10	10	0	9	{'eriocheir sinensis', 'charybdis feriatus', 'scylla serrata', 'portunus trituberculatus', 'erimacrus isenbeckii', 'homarus americanus', 'paralithodes camtschaticus', 'chionoecetes opilio', 'portunus sanguinolentus'}
RALTDAETKAFLKAGD	16	0	10	10	0	9	{'merluccius australis', 'macruronus magellanicus', 'merluccius polli', 'gadus callarias', 'merluccius productus', 'cyprinus carpio', 'merluccius bilinearis', 'clupea harengus', 'gadus morhua'}
RLIKNQ	6	0	10	10	0	3	{'lupinus angustifolius', 'lupinus albus', 'pisum sativum'}
RLLYAKSSPA	10	0	10	10	0	2	{'secale cereale', 'poales'}
RLQCKDG	7	0	10	10	0	2	{'lamiales', 'olea europaea'}
RLQCKDGE	8	0	10	10	0	2	{'lamiales', 'olea europaea'}
RLQCKDKENGD	11	0	10	10	0	1	{'olea europaea'}
RNFLAGE	7	0	10	10	0	5	{'lens culinaris', 'vigna radiata', 'pisum sativum', 'glycine max', 'lathyrus sativus'}
RQQDEQE	7	0	10	10	0	2	{'lupinus angustifolius', 'lupinus albus'}
RQRNPY	6	0	10	10	0	2	{'lupinus angustifolius', 'lupinus albus'}
RVLQRF	6	0	10	10	0	3	{'arachis hypogaea', 'glycine max', 'vigna radiata'}
SAAIVGHDG	9	0	10	10	0	2	{'oryza sativa', 'zea mays'}
SEFIPGAGVRL	11	0	10	10	0	2	{'lamiales', 'olea europaea'}
SFQQPQQQ	8	0	10	10	0	2	{'triticum aestivum', 'triticum turgidum'}
SFSVIEG	7	0	10	10	0	2	{'castanea sativa', 'fagales'}
SGPFNLRSN	9	0	10	10	0	2	{'lupinus angustifolius', 'lupinus albus'}
SHYHTKGDVEIKEEHV	16	0	10	10	0	2	{'prunus persica', 'malus domestica'}
SHYHTKGN	8	0	10	10	0	2	{'prunus avium', 'malus domestica'}
SIGIAYG	7	0	10	10	0	2	{'lupinus angustifolius', 'lupinus albus'}
SIGIAYGE	8	0	10	10	0	2	{'lupinus angustifolius', 'lupinus albus'}
SIGIAYGEK	9	0	10	10	0	2	{'lupinus angustifolius', 'lupinus albus'}
SISSCNGPCRDLNDCDGQLICI	22	0	10	10	0	4	{'actinidia arguta', 'actinidia chinensis', 'actinidia deliciosa', 'actinidia eriantha'}
SKVTVKDVTFK	11	0	10	10	0	2	{'poales', 'zea mays'}
SQFHIQGQVYCDTCR	15	0	10	10	0	2	{'lamiales', 'olea europaea'}
SQVSFQQP	8	0	10	10	0	1	{'triticum aestivum'}
SRRQRNP	7	0	10	10	0	2	{'lupinus angustifolius', 'lupinus albus'}
SRRQRNPY	8	0	10	10	0	2	{'lupinus angustifolius', 'lupinus albus'}
SSLAPCI	7	0	10	10	0	5	{'punica granatum', 'prunus armeniaca', 'morus nigra', 'malus domestica', 'prunus persica'}
STFTCS	6	0	10	10	0	2	{'prunus persica', 'malus domestica'}
STWIGS	6	0	10	10	0	4	{'hypocreales', 'eurotiales', 'pleosporales', 'capnodiales'}
SYTVIEG	7	0	10	10	0	2	{'corylus avellana', 'fagales'}
TDASGKF	7	0	10	10	0	3	{'prunus dulcis', 'prunus avium', 'prunus persica'}
TFGEGSQYGYVKHRID	16	0	10	10	0	2	{'prunus persica', 'malus domestica'}
TFLKAGD	7	0	10	10	0	8	{'merluccius australis', 'merluccius productus', 'cyprinus carpio', 'merluccius gayi', 'merluccius paradoxus', 'merluccius merluccius', 'merluccius bilinearis', 'lates calcarifer'}
TFPQLKPEE	9	0	10	10	0	3	{'corylus avellana', 'prunus persica', 'malus domestica'}
TFTEVGYTRAEGLYSMLIERDHK	23	0	10	10	0	2	{'lamiales', 'olea europaea'}
TGIMNDF	7	0	10	10	0	4	{'rosales', 'asterales', 'malus domestica', 'solanum lycopersicum'}
TGNLSGLKPGLHGFHVHALGDTTNGCMSTGPHFNPVGKEHGAPGDENRHAGDLGNITVGEDGTAAINIVD	70	0	10	10	0	1	{'olea europaea'}
TGQAMV	6	0	10	10	0	2	{'asterales', 'zea mays'}
TIAPFGIFGTN	11	0	10	10	0	1	{'triticum aestivum'}
TIKSISHYH	9	0	10	10	0	2	{'malus domestica', 'pyrus communis'}
TKLEEKEKA	9	0	10	10	0	3	{'oribatida', 'homarus americanus', 'paralithodes camtschaticus'}
TKYMVIQGEPGAVIRGKKGSGGITVKKTGQAL	32	0	10	10	0	3	{'malpighiales', 'oryza sativa', 'zea mays'}
TLAILFF	7	0	10	10	0	2	{'prunus persica', 'malus domestica'}
TLAPTGLY	8	0	10	10	0	8	{'solanum lycopersicum', 'malpighiales', 'capsicum annuum', 'cucumis melo', 'rosales', 'citrullus lanatus', 'solanum tuberosum', 'actinidia deliciosa'}
TLPAMCNVYIPPYC	14	0	10	10	0	1	{'triticum aestivum'}
TNFKYSY	7	0	10	10	0	2	{'corylus avellana', 'fagales'}
TNGCMSTGPHFNPVGKEHGAPGDENRHAGDLGNITVGEDGTAAINIVDKQIPLTGPHSIIGRAVVVHSDPDDLGRGGHELSKSTGNAGGRV	91	0	10	10	0	1	{'olea europaea'}
TPGQCNL	7	0	10	10	0	5	{'crocus sativus', 'zea mays', 'rosales', 'daucus carota', 'triticum aestivum'}
TPGQCNMIVERLGDYLIDQGL	21	0	10	10	0	5	{'cucumis melo', 'corylus avellana', 'rosales', 'pyrus communis', 'malus domestica'}
TPGQCNMIVERLGDYLIEQ	19	0	10	10	0	9	{'solanum lycopersicum', 'capsicum annuum', 'cucumis melo', 'prunus dulcis', 'citrullus lanatus', 'citrus sinensis', 'prunus avium', 'caryophyllales', 'prunus persica'}
TPGQCNMVVERLGDYLIEQG	20	0	10	10	0	5	{'malpighiales', 'zea mays', 'phoenix dactylifera', 'sinapis alba', 'malus domestica'}
TPGQCNMVVERLGDYLLEQG	20	0	10	10	0	4	{'olea europaea', 'corylus avellana', 'ananas comosus', 'zea mays'}
TSIALRTL	8	0	10	10	0	2	{'triticum aestivum', 'triticum turgidum'}
TSIALRTLP	9	0	10	10	0	2	{'triticum aestivum', 'triticum turgidum'}
TTEGGTKS	8	0	10	10	0	2	{'poales', 'zea mays'}
TTVTGNLSGLKPGLHGFHVHALGDTTNGCMSTGPHFNPVGKEHGAPGDENRHAGDLGNI	59	0	10	10	0	1	{'olea europaea'}
TVKKTN	6	0	10	10	0	10	{'solanum lycopersicum', 'malpighiales', 'capsicum annuum', 'cucumis melo', 'ananas comosus', 'phoenix dactylifera', 'prunus dulcis', 'prunus avium', 'actinidia deliciosa', 'prunus persica'}
TVLSIDGGGI	10	0	10	10	0	2	{'solanum tuberosum', 'malpighiales'}
TVWPGTLTGDQ	11	0	10	10	0	2	{'prunus persica', 'malus domestica'}
TVWPGTLTGDQKPQ	14	0	10	10	0	2	{'prunus persica', 'malus domestica'}
TVWPGTLTGDQKPQLSL	17	0	10	10	0	2	{'prunus persica', 'malus domestica'}
TVWPGTLTGDQKPQLSLTGF	20	0	10	10	0	2	{'prunus persica', 'malus domestica'}
VAGKYNLQVRGTRGEHTEAEGG	22	0	10	10	0	5	{'fenneropenaeus (penaeus) chinensis', 'blattodea', 'penaeus monodon', 'litopenaeus vannamei', 'crangon borealis'}
VAPQGGTGECK	11	0	10	10	0	2	{'prunus persica', 'malus domestica'}
VASPDGGSI	9	0	10	10	0	3	{'castanea sativa', 'prunus armeniaca', 'fagales'}
VATTATTA	8	0	10	10	0	2	{'triticum aestivum', 'triticum urartu'}
VATTATTAVR	10	0	10	10	0	2	{'triticum aestivum', 'triticum urartu'}
VCPSEL	6	0	10	10	0	4	{'prunus dulcis', 'prunus avium', 'pinales', 'prunus persica'}
VDEGEGN	7	0	10	10	0	3	{'lupinus luteus', 'lupinus angustifolius', 'lupinus albus'}
VDEGEGNYELVGIR	14	0	10	10	0	3	{'lupinus luteus', 'lupinus angustifolius', 'lupinus albus'}
VGTHICR	7	0	10	10	0	3	{'actinidia chinensis', 'actinidia deliciosa', 'actinidia eriantha'}
VGTHICRGTT	10	0	10	10	0	3	{'actinidia chinensis', 'actinidia deliciosa', 'actinidia eriantha'}
VIGIYDEPMTPGQCN	15	0	10	10	0	5	{'cucumis melo', 'zea mays', 'rosales', 'citrullus lanatus', 'poales'}
VIRGKKGAGGITIKKTGQALVVGIYDEPMTPGQCNMVVERLGDYL	45	0	10	10	0	2	{'olea europaea', 'poales'}
VIRGKKGPGGI	11	0	10	10	0	7	{'solanum lycopersicum', 'prosopis juliflora', 'bassia scoparia', 'capsicum annuum', 'litchi chinensis', 'solanum tuberosum', 'caryophyllales'}
VISTRVRCGRS	11	0	10	10	0	7	{'scylla serrata', 'fenneropenaeus (penaeus) chinensis', 'procambarus clarkii', 'scylla paramamosain', 'penaeus monodon', 'oribatida', 'litopenaeus vannamei'}
VKKTNQALI	9	0	10	10	0	10	{'solanum lycopersicum', 'malpighiales', 'capsicum annuum', 'cucumis melo', 'phoenix dactylifera', 'prunus dulcis', 'citrus sinensis', 'prunus avium', 'actinidia deliciosa', 'prunus persica'}
VKRQCV	6	0	10	10	0	1	{'oryza sativa'}
VPQNFAVA	8	0	10	10	0	2	{'arachis hypogaea', 'glycine max'}
VPTADGG	7	0	10	10	0	2	{'apium graveolens', 'daucus carota'}
VPTADGGS	8	0	10	10	0	2	{'apium graveolens', 'daucus carota'}
VPYKISTSTNCATV	14	0	10	10	0	3	{'rubus idaeus', 'malus domestica', 'pyrus communis'}
VPYKISTSTNCATVK	15	0	10	10	0	3	{'rubus idaeus', 'malus domestica', 'pyrus communis'}
VQPQQLPQFEEIRNLA	16	0	10	10	0	2	{'triticum aestivum', 'triticum urartu'}
VRVPVPQLQ	9	0	10	10	0	1	{'triticum aestivum'}
VSFQQP	6	0	10	10	0	1	{'triticum aestivum'}
VSVLAAT	7	0	10	10	0	1	{'oryza sativa'}
VTFHVE	6	0	10	10	0	3	{'triticum aestivum', 'oryza sativa', 'poales'}
VWAQSANFPQF	11	0	10	10	0	6	{'solanum lycopersicum', 'bassia scoparia', 'malpighiales', 'litchi chinensis', 'solanum tuberosum', 'caryophyllales'}
VWAQSANFPQFK	12	0	10	10	0	6	{'solanum lycopersicum', 'bassia scoparia', 'malpighiales', 'litchi chinensis', 'solanum tuberosum', 'caryophyllales'}
WQTYVDDHLMCE	12	0	10	10	0	10	{'prosopis juliflora', 'capsicum annuum', 'acacia farnesiana', 'rosales', 'daucus carota', 'litchi chinensis', 'malus domestica', 'caryophyllales', 'actinidia deliciosa', 'prunus persica'}
YAVKVLRS	8	0	10	10	0	3	{'hypocreales', 'eurotiales', 'pleosporales'}
YCCTPPND	8	0	10	10	0	2	{'malus domestica', 'prunus persica'}
YDEPMTPGQCNMIVERLGDYLI	22	0	10	10	0	8	{'solanum lycopersicum', 'malpighiales', 'capsicum annuum', 'cucumis melo', 'corylus avellana', 'rosales', 'citrullus lanatus', 'arachis hypogaea'}
YDISNKRRMGLTEFQAVKEMQDGILE	26	0	10	10	0	8	{'scylla serrata', 'fenneropenaeus (penaeus) chinensis', 'procambarus clarkii', 'scylla paramamosain', 'penaeus monodon', 'chionoecetes opilio', 'litopenaeus vannamei', 'crangon borealis'}
YDPNQA	6	0	10	10	0	2	{'malpighiales', 'musa acuminata'}
YDVSLVDGFNLPMSVAPQGGTG	22	0	10	10	0	2	{'prunus persica', 'malus domestica'}
YHSNNERIVALSTGWYNGGSRCGKMIRITASNGKSVSAKVVDECDSRHGCDKEHAGQPPCRNNIVDGSNAVWSALGLDKNVGVVDITWSMA	91	0	10	10	0	3	{'actinidia arguta', 'actinidia deliciosa', 'actinidia eriantha'}
YHTKGDVEIKEEHVKAGKEKAS	22	0	10	10	0	3	{'prunus persica', 'fragaria ananassa', 'malus domestica'}
YKAISDELDQTFAELAG	17	0	10	10	0	9	{'haliotis discus', 'crassostrea gigas', 'haliotis diversicolor', 'venerupis philippinarum', 'balanus rostratus', 'scapharca broughtonii', 'crassostrea virginica', 'octopus vulgaris', 'bacillales'}
YKSISDE	7	0	10	10	0	3	{'oribatida', 'todarodes pacificus', 'sepia esculenta'}
YKSISDELDQTFAEL	15	0	10	10	0	3	{'oribatida', 'todarodes pacificus', 'sepia esculenta'}
YPGVYTRV	8	0	10	10	0	2	{'oribatida', 'hymenoptera'}
YSLIEGD	7	0	10	10	0	2	{'solanum lycopersicum', 'fragaria ananassa'}
YSYVKH	6	0	10	10	0	4	{'prunus avium', 'prunus persica', 'fragaria ananassa', 'malus domestica'}
YVDDHLMCEIEGNHLSA	17	0	10	10	0	4	{'malpighiales', 'prunus persica', 'asterales', 'malus domestica'}
YVDDHLMCEIEGNHLSAAAIIG	22	0	10	10	0	4	{'malpighiales', 'prunus persica', 'asterales', 'malus domestica'}
YVDEHLMCEIEGHHLASAAIL	21	0	10	10	0	2	{'corylus avellana', 'poales'}
YVDEHLMCEIEGHHLASAAILGHDGTVWAQSA	32	0	10	10	0	2	{'corylus avellana', 'poales'}
YVDEHLMCEIEGHHLASAAILGHDGTVWAQSADFPQFKPEEITGIMKDFDEPGHLAPTGMFVA	63	0	10	10	0	2	{'corylus avellana', 'poales'}
YYPTSPQ	7	0	10	10	0	1	{'triticum aestivum'}
YYPTSPQQ	8	0	10	10	0	1	{'triticum aestivum'}
AAAILGHDGSVWA	13	0.0029	8	8	0	4	{'phoenix dactylifera', 'arecales', 'malus domestica', 'pyrus communis'}
AAAIVGHDG	9	0.0029	8	8	0	4	{'lamiales', 'olea europaea', 'musa acuminata', 'zea mays'}
AAEKGVPLY	9	0.0029	8	8	0	4	{'salmo salar', 'eurotiales', 'thunnus albacares', 'pleosporales'}
AAIIGQDGSVWAQS	14	0.0029	8	8	0	5	{'solanum lycopersicum', 'malpighiales', 'capsicum annuum', 'cucumis melo', 'glycine max'}
AAKIPAG	7	0.0029	8	8	0	2	{'poales', 'saccharomycetales'}
AALDGC	6	0.0029	8	8	0	8	{'scomber scombrus', 'sebastes marinus', 'trachurus japonicus', 'lepidorhombus whiffiagonis', 'lates calcarifer', 'rastrelliger kanagurta', 'scomber japonicus', 'evynnis japonica'}
ADGGSTTKTTAIFHTKGDAVVPEENIK	27	0.0029	8	8	0	1	{'daucus carota'}
ADIKKVFGIIDQDKSDFVEEDELKLFLQNFSAGARALTDAETATFLKAGDSDGDGKIGV	59	0.0029	8	8	0	6	{'merluccius australis', 'merluccius productus', 'merluccius paradoxus', 'merluccius gayi', 'merluccius merluccius', 'merluccius bilinearis'}
ADRQAAC	7	0.0029	8	8	0	6	{'juglans regia', 'prunus armeniaca', 'rosales', 'arachis hypogaea', 'morus nigra', 'fragaria ananassa'}
AEEADKKYDEVARKLAMVEADLERAEERAE	30	0.0029	8	8	0	3	{'diptera', 'blattodea', 'zygentoma'}
AFAGILADADI	11	0.0029	8	8	0	6	{'merluccius australis', 'merluccius productus', 'merluccius paradoxus', 'merluccius gayi', 'merluccius merluccius', 'merluccius bilinearis'}
AFGINAENNQRNFLAG	16	0.0029	8	8	0	2	{'glycine max', 'vigna radiata'}
AGARALTDAETKAFLKAGDSDGDG	24	0.0029	8	8	0	7	{'merluccius australis', 'macruronus magellanicus', 'merluccius polli', 'merluccius productus', 'cyprinus carpio', 'merluccius bilinearis', 'gadus morhua'}
AGDADGDGM	9	0.0029	8	8	0	4	{'salmo salar', 'clupea harengus', 'salvelinus fontinalis', 'oncorhynchus mykiss'}
AGKEKAAGLFK	11	0.0029	8	8	0	5	{'corylus avellana', 'castanea sativa', 'prunus armeniaca', 'prunus persica', 'fragaria ananassa'}
AIRAIIYSI	9	0.0029	8	8	0	1	{'triticum aestivum'}
AKTTPDRQA	9	0.0029	8	8	0	5	{'punica granatum', 'proteales', 'pyrus communis', 'malus domestica', 'phaseolus vulgaris'}
ALFKAIE	7	0.0029	8	8	0	3	{'daucus carota', 'arachis hypogaea', 'glycine max'}
ALGDTTNGCMSTGPHFNPVGKEHGAPGDENRHAGDLGNITVGEDGTAAINIVDKQIPLTGPHSIIGRAVVVHSDPDDLGRGGHELSKSTGNAGGRV	96	0.0029	8	8	0	1	{'olea europaea'}
ALLAIVAT	8	0.0029	8	8	0	2	{'triticum aestivum', 'triticum urartu'}
ALPKCPQVFNKLGMYPP	17	0.0029	8	8	0	2	{'lamiales', 'olea europaea'}
ALVIGIYDEPMTPGQCNM	18	0.0029	8	8	0	4	{'citrullus lanatus', 'cucumis melo', 'poales', 'zea mays'}
ANMSLGGGK	9	0.0029	8	8	0	5	{'sporidiales', 'pleosporales', 'hypocreales', 'capnodiales', 'eurotiales'}
ANTKLEEKEKA	11	0.0029	8	8	0	3	{'oribatida', 'homarus americanus', 'paralithodes camtschaticus'}
APGDSPNTDGIHMGDSS	17	0.0029	8	8	0	3	{'oryza sativa', 'poales', 'zea mays'}
APQRCDL	7	0.0029	8	8	0	1	{'arachis hypogaea'}
APWGLARISHRD	12	0.0029	8	8	0	3	{'eurotiales', 'sporidiales', 'capnodiales'}
AQEQLSAA	8	0.0029	8	8	0	7	{'eriocheir sinensis', 'charybdis feriatus', 'scylla serrata', 'portunus trituberculatus', 'erimacrus isenbeckii', 'chionoecetes opilio', 'portunus sanguinolentus'}
AQPQQK	6	0.0029	8	8	0	2	{'lupinus angustifolius', 'glycine max'}
AQSATFPQLKPEEVTG	16	0.0029	8	8	0	2	{'prunus persica', 'malus domestica'}
ARFITELSEFIPGAGVRL	18	0.0029	8	8	0	2	{'lamiales', 'olea europaea'}
ARTTADR	7	0.0029	8	8	0	5	{'oryza sativa', 'zea mays', 'prunus domestica', 'pyrus communis', 'malus domestica'}
ASKAADESERGRKVLE	16	0.0029	8	8	0	8	{'sinonovacula constricta', 'haliotis discus', 'ommastrephes bartramii', 'sepioteuthis lessoniana', 'todarodes pacificus', 'helix aspersa', 'octopus vulgaris', 'sepia esculenta'}
ATWYGKPTGAGPDDNGG	17	0.0029	8	8	0	2	{'poales', 'zea mays'}
AVKQQVRQQ	9	0.0029	8	8	0	3	{'brassica napus', 'brassica rapa', 'sinapis alba'}
AVRVPVPQLQ	10	0.0029	8	8	0	1	{'triticum aestivum'}
AVWSKNSC	8	0.0029	8	8	0	3	{'oryza sativa', 'poales', 'zea mays'}
CCNGVR	6	0.0029	8	8	0	7	{'malpighiales', 'oryza sativa', 'rubus idaeus', 'citrus sinensis', 'hordeum vulgare ', 'morus nigra', 'phaseolus vulgaris'}
CDTCRAGFITELSEFIPGASVRLQCKD	27	0.0029	8	8	0	1	{'olea europaea'}
CEIDGQ	6	0.0029	8	8	0	4	{'triticum aestivum', 'arecales', 'ananas comosus', 'rosales'}
CEIEGNHLT	9	0.0029	8	8	0	6	{'malpighiales', 'cucumis melo', 'rosales', 'citrullus lanatus', 'solanum tuberosum', 'glycine max'}
CKPSGTLTC	9	0.0029	8	8	0	3	{'actinidia arguta', 'actinidia chinensis', 'actinidia deliciosa'}
CMCEALQQ	8	0.0029	8	8	0	1	{'arachis hypogaea'}
CMCEALQQIM	10	0.0029	8	8	0	1	{'arachis hypogaea'}
CMCEALQQIMENQ	13	0.0029	8	8	0	1	{'arachis hypogaea'}
CQAIHNVVHAIILHQQQ	17	0.0029	8	8	0	2	{'triticum aestivum', 'triticum urartu'}
CQFQRLNAQRPDNR	14	0.0029	8	8	0	1	{'arachis hypogaea'}
CQFQRLNAQRPDNRIESEGGYIETWNPNNQEF	32	0.0029	8	8	0	1	{'arachis hypogaea'}
CQPGMGYPMY	10	0.0029	8	8	0	1	{'oryza sativa'}
CRARFITELSEFIPGAG	17	0.0029	8	8	0	2	{'lamiales', 'olea europaea'}
CRKEFQQAQHLRA	13	0.0029	8	8	0	3	{'brassica napus', 'brassica juncea', 'sinapis alba'}
CRKEFQQAQHLRACQQWLHKQAMQSGSGP	29	0.0029	8	8	0	3	{'brassica napus', 'brassica juncea', 'sinapis alba'}
CTDIFAPGLNI	11	0.0029	8	8	0	2	{'hypocreales', 'eurotiales'}
DADFILVV	8	0.0029	8	8	0	4	{'lupinus angustifolius', 'lathyrus sativus', 'lens culinaris', 'pisum sativum'}
DADFILVVL	9	0.0029	8	8	0	4	{'lupinus angustifolius', 'lathyrus sativus', 'lens culinaris', 'pisum sativum'}
DADGDGM	7	0.0029	8	8	0	4	{'salmo salar', 'clupea harengus', 'salvelinus fontinalis', 'oncorhynchus mykiss'}
DDRLGFLTFCPTNLGTT	17	0.0029	8	8	0	2	{'oribatida', 'blattodea'}
DEDGNGHGTHC	11	0.0029	8	8	0	5	{'sporidiales', 'pleosporales', 'hypocreales', 'capnodiales', 'eurotiales'}
DESERARK	8	0.0029	8	8	0	3	{'diptera', 'blattodea', 'neptunea polycostata'}
DFLGCL	6	0.0029	8	8	0	2	{'secale cereale', 'poales'}
DGAVWA	6	0.0029	8	8	0	2	{'asterales', 'zea mays'}
DGGEGVD	7	0.0029	8	8	0	4	{'hypocreales', 'eurotiales', 'pleosporales', 'capnodiales'}
DGGSIIK	7	0.0029	8	8	0	4	{'prunus avium', 'prunus persica', 'fragaria ananassa', 'malus domestica'}
DIEGTG	6	0.0029	8	8	0	2	{'helianthus annuus', 'asterales'}
DIKKAFFVIDQDKSGFIEEDELKLFLQV	28	0.0029	8	8	0	7	{'merluccius australis', 'merluccius capensis', 'merluccius polli', 'merluccius productus', 'merluccius paradoxus', 'merluccius bilinearis', 'gadus morhua'}
DIKKAFFVIDQDKSGFIEEDELKLFLQVF	29	0.0029	8	8	0	7	{'merluccius australis', 'merluccius capensis', 'merluccius polli', 'merluccius productus', 'merluccius paradoxus', 'merluccius bilinearis', 'gadus morhua'}
DITKLGA	7	0.0029	8	8	0	2	{'poales', 'zea mays'}
DKDNFVY	7	0.0029	8	8	0	4	{'prunus avium', 'prunus persica', 'fragaria ananassa', 'malus domestica'}
DKVEKI	6	0.0029	8	8	0	5	{'corylus avellana', 'fagales', 'prunus avium', 'prunus persica', 'fragaria ananassa'}
DLMIRII	7	0.0029	8	8	0	2	{'secale cereale', 'poales'}
DQGQTWT	7	0.0029	8	8	0	2	{'pinales', 'manilkara zapota'}
DRKYDEAARKLAITEVDLER	20	0.0029	8	8	0	8	{'sinonovacula constricta', 'solen strictus', 'venerupis philippinarum', 'balanus rostratus', 'tresus keenae', 'fulvia mutica', 'scapharca broughtonii', 'pseudocardium sachalinensis'}
[truncated: 3,065 more rows]

## Sheet: alpha=0.05
pattern	length	adjusted-p	supportSum	sup+	sup-	category_num	category
YMVIQGEP	8	0	88	88	0	30	{'olea europaea', 'acacia farnesiana', 'crocus sativus', 'zea mays', 'daucus carota', 'citrullus lanatus', 'asterales', 'arecales', 'glycine max', 'prunus persica', 'solanum lycopersicum', 'prosopis juliflora', 'ananas comosus', 'corylus avellana', 'rosales', 'litchi chinensis', 'sinapis alba', 'triticum aestivum', 'solanum tuberosum', 'caryophyllales', 'poales', 'malpighiales', 'musa acuminata',…
YMVIQ	5	0	124	124	0	39	{'olea europaea', 'acacia farnesiana', 'crocus sativus', 'zea mays', 'fagales', 'daucus carota', 'citrullus lanatus', 'asterales', 'arecales', 'actinidia deliciosa', 'glycine max', 'prunus persica', 'solanum lycopersicum', 'prosopis juliflora', 'bassia scoparia', 'capsicum annuum', 'ananas comosus', 'corylus avellana', 'rosales', 'litchi chinensis', 'sinapis alba', 'triticum aestivum', 'solanum t…
VERLGDYL	8	0	115	115	0	37	{'olea europaea', 'acacia farnesiana', 'crocus sativus', 'zea mays', 'fagales', 'daucus carota', 'citrullus lanatus', 'asterales', 'glycine max', 'prunus persica', 'solanum lycopersicum', 'prosopis juliflora', 'bassia scoparia', 'capsicum annuum', 'ananas comosus', 'corylus avellana', 'rosales', 'litchi chinensis', 'sinapis alba', 'triticum aestivum', 'solanum tuberosum', 'prunus avium', 'caryoph…
TKYMVI	6	0	95	95	0	34	{'olea europaea', 'acacia farnesiana', 'zea mays', 'daucus carota', 'asterales', 'arecales', 'actinidia deliciosa', 'glycine max', 'prunus persica', 'solanum lycopersicum', 'prosopis juliflora', 'bassia scoparia', 'capsicum annuum', 'ananas comosus', 'corylus avellana', 'rosales', 'litchi chinensis', 'sinapis alba', 'triticum aestivum', 'solanum tuberosum', 'prunus avium', 'caryophyllales', 'poal…
FKAFILDG	8	0	62	62	0	3	{'corylus avellana', 'fagales', 'malus domestica'}
KKTGQA	6	0	62	62	0	18	{'lamiales', 'olea europaea', 'malpighiales', 'prosopis juliflora', 'bassia scoparia', 'acacia farnesiana', 'oryza sativa', 'zea mays', 'corylus avellana', 'fagales', 'rosales', 'daucus carota', 'apium graveolens', 'malus domestica', 'asterales', 'helianthus annuus', 'caryophyllales', 'poales'}
KYMVIQGEPGA	11	0	62	62	0	20	{'olea europaea', 'zea mays', 'citrullus lanatus', 'asterales', 'arecales', 'glycine max', 'prunus persica', 'corylus avellana', 'rosales', 'litchi chinensis', 'solanum tuberosum', 'caryophyllales', 'poales', 'malpighiales', 'musa acuminata', 'oryza sativa', 'phoenix dactylifera', 'arachis hypogaea', 'malus domestica', 'cucumis melo'}
TKYMVIQGEPG	11	0	62	62	0	22	{'acacia farnesiana', 'zea mays', 'asterales', 'arecales', 'glycine max', 'prunus persica', 'prosopis juliflora', 'ananas comosus', 'corylus avellana', 'rosales', 'litchi chinensis', 'triticum aestivum', 'solanum tuberosum', 'caryophyllales', 'poales', 'malpighiales', 'musa acuminata', 'oryza sativa', 'phoenix dactylifera', 'arachis hypogaea', 'malus domestica', 'cucumis melo'}
TSVIPAARLFKAF	13	0	62	62	0	2	{'corylus avellana', 'fagales'}
YMVIQGEPGAVIR	13	0	62	62	0	21	{'olea europaea', 'zea mays', 'citrullus lanatus', 'asterales', 'arecales', 'glycine max', 'prunus persica', 'corylus avellana', 'rosales', 'litchi chinensis', 'solanum tuberosum', 'caryophyllales', 'poales', 'malpighiales', 'musa acuminata', 'oryza sativa', 'phoenix dactylifera', 'beta vulgaris', 'arachis hypogaea', 'malus domestica', 'cucumis melo'}
FKAFILD	7	0	66	66	0	6	{'corylus avellana', 'prunus armeniaca', 'fagales', 'fragaria ananassa', 'malus domestica', 'prunus persica'}
GSVWAQS	7	0	66	66	0	28	{'olea europaea', 'acacia farnesiana', 'crocus sativus', 'zea mays', 'fagales', 'daucus carota', 'arecales', 'glycine max', 'prunus persica', 'solanum lycopersicum', 'prosopis juliflora', 'bassia scoparia', 'capsicum annuum', 'corylus avellana', 'rosales', 'litchi chinensis', 'sinapis alba', 'triticum aestivum', 'caryophyllales', 'malpighiales', 'musa acuminata', 'phoenix dactylifera', 'arachis h…
HSDAYN	6	0	66	66	0	4	{'corylus avellana', 'fagales', 'malus domestica', 'castanea sativa'}
MSWQAYVD	8	0	66	66	0	25	{'olea europaea', 'zea mays', 'citrullus lanatus', 'asterales', 'arecales', 'glycine max', 'prunus persica', 'ananas comosus', 'corylus avellana', 'rosales', 'litchi chinensis', 'triticum aestivum', 'prunus avium', 'caryophyllales', 'poales', 'malpighiales', 'musa acuminata', 'phoenix dactylifera', 'citrus sinensis', 'malus domestica', 'apium graveolens', 'helianthus annuus', 'lamiales', 'cucumis…
FILDGD	6	0	60	60	0	3	{'actinidia chinensis', 'fagales', 'malus domestica'}
GDTLEKI	7	0	60	60	0	2	{'prunus avium', 'fagales'}
KYMVIQGEPGAVIR	14	0	60	60	0	20	{'olea europaea', 'zea mays', 'citrullus lanatus', 'asterales', 'arecales', 'glycine max', 'prunus persica', 'corylus avellana', 'rosales', 'litchi chinensis', 'solanum tuberosum', 'caryophyllales', 'poales', 'malpighiales', 'musa acuminata', 'oryza sativa', 'phoenix dactylifera', 'arachis hypogaea', 'malus domestica', 'cucumis melo'}
PFKYVK	6	0	60	60	0	2	{'corylus avellana', 'fagales'}
QGEPGAVIRGKKG	13	0	60	60	0	21	{'olea europaea', 'zea mays', 'citrullus lanatus', 'asterales', 'arecales', 'glycine max', 'prunus persica', 'corylus avellana', 'rosales', 'litchi chinensis', 'solanum tuberosum', 'caryophyllales', 'poales', 'malpighiales', 'musa acuminata', 'oryza sativa', 'phoenix dactylifera', 'arachis hypogaea', 'malus domestica', 'helianthus annuus', 'cucumis melo'}
YMVIQGEPGAVIRG	14	0	60	60	0	20	{'olea europaea', 'zea mays', 'citrullus lanatus', 'asterales', 'arecales', 'glycine max', 'prunus persica', 'corylus avellana', 'rosales', 'litchi chinensis', 'solanum tuberosum', 'caryophyllales', 'poales', 'malpighiales', 'musa acuminata', 'oryza sativa', 'phoenix dactylifera', 'arachis hypogaea', 'malus domestica', 'cucumis melo'}
YVDDHLM	7	0	60	60	0	26	{'olea europaea', 'acacia farnesiana', 'daucus carota', 'citrullus lanatus', 'asterales', 'actinidia deliciosa', 'prunus persica', 'solanum lycopersicum', 'prosopis juliflora', 'bassia scoparia', 'capsicum annuum', 'ananas comosus', 'rosales', 'litchi chinensis', 'sinapis alba', 'prunus avium', 'caryophyllales', 'poales', 'malpighiales', 'prunus dulcis', 'citrus sinensis', 'malus domestica', 'api…
ETTSVIPAA	9	0	57	57	0	2	{'corylus avellana', 'fagales'}
FKAFILDGD	9	0	57	57	0	2	{'fagales', 'malus domestica'}
KMQAMK	6	0	57	57	0	35	{'portunus pelagicus', 'blattodea', 'penaeus monodon', 'erimacrus isenbeckii', 'spirurida', 'litopenaeus vannamei', 'chlamys nobilis', 'portunus sanguinolentus', 'diptera', 'sinonovacula constricta', 'marsupenaeus japonicus', 'euphausia superba', 'venerupis philippinarum', 'balanus rostratus', 'crangon borealis', 'penaeus latisulcatus', 'ascaridida', 'pandalus eous', 'zygentoma', 'solen strictus'…
MVVERLGDYL	10	0	57	57	0	18	{'lamiales', 'olea europaea', 'malpighiales', 'musa acuminata', 'ananas comosus', 'glycine max', 'oryza sativa', 'zea mays', 'phoenix dactylifera', 'corylus avellana', 'fagales', 'litchi chinensis', 'malus domestica', 'asterales', 'helianthus annuus', 'sinapis alba', 'caryophyllales', 'poales'}
VELEEEL	7	0	57	57	0	36	{'portunus pelagicus', 'blattodea', 'penaeus monodon', 'erimacrus isenbeckii', 'spirurida', 'litopenaeus vannamei', 'portunus sanguinolentus', 'diptera', 'marsupenaeus japonicus', 'ommastrephes bartramii', 'euphausia superba', 'charybdis feriatus', 'todarodes pacificus', 'crangon borealis', 'penaeus latisulcatus', 'ascaridida', 'pandalus eous', 'zygentoma', 'sepioteuthis lessoniana', 'procambarus…
VERLGDYLI	9	0	57	57	0	26	{'crocus sativus', 'zea mays', 'fagales', 'daucus carota', 'citrullus lanatus', 'asterales', 'glycine max', 'prunus persica', 'solanum lycopersicum', 'capsicum annuum', 'corylus avellana', 'rosales', 'sinapis alba', 'triticum aestivum', 'prunus avium', 'caryophyllales', 'malpighiales', 'phoenix dactylifera', 'prunus dulcis', 'arachis hypogaea', 'citrus sinensis', 'malus domestica', 'apium graveol…
EPMTPGQCNMV	11	0	39	39	0	12	{'olea europaea', 'musa acuminata', 'oryza sativa', 'ananas comosus', 'glycine max', 'zea mays', 'phoenix dactylifera', 'litchi chinensis', 'malus domestica', 'sinapis alba', 'caryophyllales', 'poales'}
GVFNYETETTS	11	0	39	39	0	3	{'corylus avellana', 'fagales', 'malus domestica'}
IMKDFDEPG	9	0	39	39	0	11	{'olea europaea', 'malpighiales', 'musa acuminata', 'oryza sativa', 'zea mays', 'corylus avellana', 'pyrus communis', 'litchi chinensis', 'malus domestica', 'apium graveolens', 'poales'}
KKMQAMKLEKD	11	0	39	39	0	24	{'portunus pelagicus', 'blattodea', 'penaeus monodon', 'erimacrus isenbeckii', 'litopenaeus vannamei', 'portunus sanguinolentus', 'diptera', 'marsupenaeus japonicus', 'charybdis feriatus', 'penaeus latisulcatus', 'pandalus eous', 'zygentoma', 'homarus americanus', 'paralithodes camtschaticus', 'chionoecetes opilio', 'eriocheir sinensis', 'pandalus rosenbergii', 'scylla serrata', 'portunus tritube…
KLGMY	5	0	39	39	0	3	{'lamiales', 'olea europaea', 'caryophyllales'}
LAPTGLF	7	0	39	39	0	14	{'cucumis melo', 'oryza sativa', 'zea mays', 'rosales', 'prunus dulcis', 'triticum aestivum', 'citrus sinensis', 'malus domestica', 'asterales', 'sinapis alba', 'prunus avium', 'caryophyllales', 'poales', 'prunus persica'}
LKSLEVSEEKAN	12	0	39	39	0	29	{'portunus pelagicus', 'blattodea', 'penaeus monodon', 'erimacrus isenbeckii', 'litopenaeus vannamei', 'portunus sanguinolentus', 'diptera', 'marsupenaeus japonicus', 'euphausia superba', 'crangon borealis', 'penaeus latisulcatus', 'pandalus eous', 'zygentoma', 'procambarus clarkii', 'homarus americanus', 'paralithodes camtschaticus', 'chionoecetes opilio', 'eriocheir sinensis', 'pandalus rosenbe…
SILKISN	7	0	39	39	0	2	{'corylus avellana', 'fagales'}
TVNGTT	6	0	39	39	0	2	{'lamiales', 'olea europaea'}
VFNYETETTSVIPA	14	0	39	39	0	2	{'fagales', 'malus domestica'}
EPMTPGQC	8	0	69	69	0	26	{'olea europaea', 'crocus sativus', 'zea mays', 'citrullus lanatus', 'asterales', 'arecales', 'glycine max', 'prunus persica', 'solanum lycopersicum', 'capsicum annuum', 'ananas comosus', 'corylus avellana', 'rosales', 'litchi chinensis', 'sinapis alba', 'triticum aestivum', 'solanum tuberosum', 'caryophyllales', 'poales', 'malpighiales', 'musa acuminata', 'oryza sativa', 'phoenix dactylifera', '…
TSVIPAA	7	0	69	69	0	2	{'corylus avellana', 'fagales'}
ERLGDYL	7	0	117	117	0	38	{'olea europaea', 'acacia farnesiana', 'crocus sativus', 'zea mays', 'fagales', 'daucus carota', 'citrullus lanatus', 'asterales', 'arecales', 'glycine max', 'prunus persica', 'solanum lycopersicum', 'prosopis juliflora', 'bassia scoparia', 'capsicum annuum', 'ananas comosus', 'corylus avellana', 'rosales', 'litchi chinensis', 'sinapis alba', 'triticum aestivum', 'solanum tuberosum', 'prunus aviu…
GGPGTIKK	8	0	117	117	0	13	{'morus bombycis', 'juglans regia', 'corylus avellana', 'castanea sativa', 'fagales', 'vigna radiata', 'pyrus communis', 'arachis hypogaea', 'fragaria ananassa', 'malus domestica', 'prunus avium', 'glycine max', 'prunus persica'}
VERLGDY	7	0	117	117	0	37	{'olea europaea', 'acacia farnesiana', 'crocus sativus', 'zea mays', 'fagales', 'daucus carota', 'citrullus lanatus', 'asterales', 'glycine max', 'prunus persica', 'solanum lycopersicum', 'prosopis juliflora', 'bassia scoparia', 'capsicum annuum', 'ananas comosus', 'corylus avellana', 'rosales', 'litchi chinensis', 'sinapis alba', 'triticum aestivum', 'solanum tuberosum', 'prunus avium', 'caryoph…
DLERSE	6	0	56	56	0	37	{'portunus pelagicus', 'blattodea', 'penaeus monodon', 'erimacrus isenbeckii', 'litopenaeus vannamei', 'portunus sanguinolentus', 'marsupenaeus japonicus', 'ommastrephes bartramii', 'euphausia superba', 'charybdis feriatus', 'todarodes pacificus', 'venerupis philippinarum', 'balanus rostratus', 'neptunea polycostata', 'crangon borealis', 'penaeus latisulcatus', 'pandalus eous', 'zygentoma', 'sepi…
ELKLFLQ	7	0	56	56	0	28	{'salmo salar', 'macruronus magellanicus', 'merluccius polli', 'merluccius gayi', 'lates calcarifer', 'gadus morhua', 'merluccius australis', 'perciformes', 'lepidorhombus whiffiagonis', 'macruronus novaezelandiae', 'merluccius merluccius', 'sardinops sagax', 'theragra chalcogramma', 'scomber scombrus', 'merluccius capensis', 'trachurus japonicus', 'merluccius productus', 'xiphias gladius', 'scom…
GGSILKI	7	0	56	56	0	2	{'corylus avellana', 'fagales'}
IVELEEEL	8	0	56	56	0	35	{'portunus pelagicus', 'blattodea', 'penaeus monodon', 'erimacrus isenbeckii', 'spirurida', 'litopenaeus vannamei', 'portunus sanguinolentus', 'diptera', 'marsupenaeus japonicus', 'ommastrephes bartramii', 'euphausia superba', 'charybdis feriatus', 'todarodes pacificus', 'crangon borealis', 'penaeus latisulcatus', 'ascaridida', 'pandalus eous', 'zygentoma', 'sepioteuthis lessoniana', 'procambarus…
LFKAFILDGD	10	0	56	56	0	2	{'fagales', 'malus domestica'}
LMCEI	5	0	56	56	0	20	{'olea europaea', 'acacia farnesiana', 'zea mays', 'citrullus lanatus', 'asterales', 'arecales', 'actinidia deliciosa', 'prunus persica', 'prosopis juliflora', 'capsicum annuum', 'ananas comosus', 'corylus avellana', 'rosales', 'caryophyllales', 'poales', 'malpighiales', 'oryza sativa', 'phoenix dactylifera', 'malus domestica', 'cucumis melo'}
NEIKIVA	7	0	56	56	0	2	{'corylus avellana', 'fagales'}
NKYHTKG	7	0	56	56	0	2	{'corylus avellana', 'fagales'}
PGQCNMVVERLGDYL	15	0	56	56	0	18	{'lamiales', 'olea europaea', 'malpighiales', 'musa acuminata', 'ananas comosus', 'glycine max', 'oryza sativa', 'zea mays', 'phoenix dactylifera', 'corylus avellana', 'fagales', 'litchi chinensis', 'malus domestica', 'asterales', 'helianthus annuus', 'sinapis alba', 'caryophyllales', 'poales'}
SVIPAARLFKAFILDG	16	0	56	56	0	2	{'corylus avellana', 'fagales'}
EPMTPGQCN	9	0	67	67	0	26	{'olea europaea', 'crocus sativus', 'zea mays', 'citrullus lanatus', 'asterales', 'arecales', 'glycine max', 'prunus persica', 'solanum lycopersicum', 'capsicum annuum', 'ananas comosus', 'corylus avellana', 'rosales', 'litchi chinensis', 'sinapis alba', 'triticum aestivum', 'solanum tuberosum', 'caryophyllales', 'poales', 'malpighiales', 'musa acuminata', 'oryza sativa', 'phoenix dactylifera', '…
GSVWAQ	6	0	67	67	0	28	{'olea europaea', 'acacia farnesiana', 'crocus sativus', 'zea mays', 'fagales', 'daucus carota', 'arecales', 'glycine max', 'prunus persica', 'solanum lycopersicum', 'prosopis juliflora', 'bassia scoparia', 'capsicum annuum', 'corylus avellana', 'rosales', 'litchi chinensis', 'sinapis alba', 'triticum aestivum', 'caryophyllales', 'malpighiales', 'musa acuminata', 'phoenix dactylifera', 'arachis h…
GTIKKITF	8	0	67	67	0	10	{'morus bombycis', 'corylus avellana', 'castanea sativa', 'fagales', 'pyrus communis', 'fragaria ananassa', 'malus domestica', 'prunus avium', 'glycine max', 'prunus persica'}
MSWQAYV	7	0	67	67	0	25	{'olea europaea', 'zea mays', 'citrullus lanatus', 'asterales', 'arecales', 'glycine max', 'prunus persica', 'ananas comosus', 'corylus avellana', 'rosales', 'litchi chinensis', 'triticum aestivum', 'prunus avium', 'caryophyllales', 'poales', 'malpighiales', 'musa acuminata', 'phoenix dactylifera', 'citrus sinensis', 'malus domestica', 'apium graveolens', 'helianthus annuus', 'lamiales', 'cucumis…
EGNGGPGTIKKI	12	0	92	92	0	9	{'morus bombycis', 'juglans regia', 'corylus avellana', 'castanea sativa', 'fagales', 'vigna radiata', 'pyrus communis', 'malus domestica', 'glycine max'}
EGNGGPGTIKK	11	0	94	94	0	10	{'morus bombycis', 'juglans regia', 'corylus avellana', 'castanea sativa', 'fagales', 'vigna radiata', 'pyrus communis', 'arachis hypogaea', 'malus domestica', 'glycine max'}
GAVIRGKKG	9	0	94	94	0	30	{'olea europaea', 'zea mays', 'fagales', 'citrullus lanatus', 'asterales', 'arecales', 'actinidia deliciosa', 'glycine max', 'prunus persica', 'solanum lycopersicum', 'capsicum annuum', 'corylus avellana', 'rosales', 'litchi chinensis', 'solanum tuberosum', 'prunus avium', 'caryophyllales', 'poales', 'malpighiales', 'musa acuminata', 'oryza sativa', 'phoenix dactylifera', 'prunus dulcis', 'arachi…
GIYDEP	6	0	94	94	0	29	{'olea europaea', 'acacia farnesiana', 'zea mays', 'citrullus lanatus', 'asterales', 'arecales', 'actinidia deliciosa', 'glycine max', 'prunus persica', 'solanum lycopersicum', 'prosopis juliflora', 'bassia scoparia', 'capsicum annuum', 'corylus avellana', 'rosales', 'litchi chinensis', 'triticum aestivum', 'solanum tuberosum', 'prunus avium', 'caryophyllales', 'poales', 'malpighiales', 'oryza sa…
GNGGPGTIKKI	11	0	94	94	0	9	{'morus bombycis', 'juglans regia', 'corylus avellana', 'castanea sativa', 'fagales', 'vigna radiata', 'pyrus communis', 'malus domestica', 'glycine max'}
PKVAPQ	6	0	94	94	0	4	{'morus alba', 'morus bombycis', 'corylus avellana', 'fagales'}
TKYMVIQ	7	0	94	94	0	34	{'olea europaea', 'acacia farnesiana', 'zea mays', 'daucus carota', 'asterales', 'arecales', 'actinidia deliciosa', 'glycine max', 'prunus persica', 'solanum lycopersicum', 'prosopis juliflora', 'bassia scoparia', 'capsicum annuum', 'ananas comosus', 'corylus avellana', 'rosales', 'litchi chinensis', 'sinapis alba', 'triticum aestivum', 'solanum tuberosum', 'prunus avium', 'caryophyllales', 'poal…
EGNGGPGTIK	10	0	97	97	0	10	{'morus bombycis', 'juglans regia', 'corylus avellana', 'castanea sativa', 'fagales', 'vigna radiata', 'pyrus communis', 'arachis hypogaea', 'malus domestica', 'glycine max'}
EGNGGPGT	8	0	100	100	0	11	{'morus bombycis', 'juglans regia', 'corylus avellana', 'castanea sativa', 'fagales', 'vigna radiata', 'pyrus communis', 'arachis hypogaea', 'malus domestica', 'morus alba', 'glycine max'}
EVHAVKP	7	0	50	50	0	2	{'secale cereale', 'poales'}
GHDGSVW	7	0	50	50	0	18	{'lamiales', 'olea europaea', 'malpighiales', 'musa acuminata', 'crocus sativus', 'zea mays', 'phoenix dactylifera', 'corylus avellana', 'fagales', 'rosales', 'pyrus communis', 'daucus carota', 'triticum aestivum', 'litchi chinensis', 'malus domestica', 'apium graveolens', 'arecales', 'prunus persica'}
IKIVATP	7	0	50	50	0	2	{'actinidia deliciosa', 'fagales'}
IVELEEELRVVGNNLKSLEVSEEKA	25	0	50	50	0	30	{'portunus pelagicus', 'blattodea', 'penaeus monodon', 'erimacrus isenbeckii', 'spirurida', 'litopenaeus vannamei', 'portunus sanguinolentus', 'diptera', 'marsupenaeus japonicus', 'euphausia superba', 'crangon borealis', 'penaeus latisulcatus', 'ascaridida', 'pandalus eous', 'zygentoma', 'procambarus clarkii', 'homarus americanus', 'paralithodes camtschaticus', 'chionoecetes opilio', 'eriocheir s…
KIVELEEELR	10	0	50	50	0	29	{'portunus pelagicus', 'blattodea', 'penaeus monodon', 'erimacrus isenbeckii', 'litopenaeus vannamei', 'portunus sanguinolentus', 'diptera', 'marsupenaeus japonicus', 'euphausia superba', 'crangon borealis', 'penaeus latisulcatus', 'ascaridida', 'pandalus eous', 'zygentoma', 'procambarus clarkii', 'homarus americanus', 'paralithodes camtschaticus', 'chionoecetes opilio', 'eriocheir sinensis', 'pa…
KKTGQAL	7	0	50	50	0	17	{'lamiales', 'olea europaea', 'malpighiales', 'prosopis juliflora', 'bassia scoparia', 'acacia farnesiana', 'oryza sativa', 'zea mays', 'corylus avellana', 'fagales', 'rosales', 'daucus carota', 'malus domestica', 'asterales', 'apium graveolens', 'caryophyllales', 'poales'}
KYHTKGD	7	0	50	50	0	4	{'corylus avellana', 'arachis hypogaea', 'fagales', 'fragaria ananassa'}
LFKAFILDGDN	11	0	50	50	0	2	{'fagales', 'malus domestica'}
LMCEIE	6	0	50	50	0	17	{'prosopis juliflora', 'olea europaea', 'malpighiales', 'capsicum annuum', 'cucumis melo', 'actinidia deliciosa', 'acacia farnesiana', 'zea mays', 'oryza sativa', 'corylus avellana', 'rosales', 'citrullus lanatus', 'malus domestica', 'asterales', 'caryophyllales', 'poales', 'prunus persica'}
RLEDELV	7	0	50	50	0	30	{'portunus pelagicus', 'blattodea', 'penaeus monodon', 'erimacrus isenbeckii', 'spirurida', 'litopenaeus vannamei', 'portunus sanguinolentus', 'diptera', 'marsupenaeus japonicus', 'euphausia superba', 'crangon borealis', 'penaeus latisulcatus', 'ascaridida', 'pandalus eous', 'procambarus clarkii', 'homarus americanus', 'paralithodes camtschaticus', 'chionoecetes opilio', 'eriocheir sinensis', 'pa…
RLFKAFILDGDNL	13	0	50	50	0	2	{'fagales', 'malus domestica'}
TPGQCNMVVE	10	0	50	50	0	16	{'lamiales', 'olea europaea', 'malpighiales', 'musa acuminata', 'ananas comosus', 'glycine max', 'oryza sativa', 'zea mays', 'phoenix dactylifera', 'corylus avellana', 'fagales', 'litchi chinensis', 'malus domestica', 'sinapis alba', 'caryophyllales', 'poales'}
VATPDGG	7	0	50	50	0	2	{'actinidia deliciosa', 'fagales'}
VWAQSA	6	0	50	50	0	21	{'olea europaea', 'acacia farnesiana', 'crocus sativus', 'asterales', 'prunus persica', 'solanum lycopersicum', 'prosopis juliflora', 'bassia scoparia', 'capsicum annuum', 'corylus avellana', 'rosales', 'litchi chinensis', 'sinapis alba', 'solanum tuberosum', 'caryophyllales', 'poales', 'malpighiales', 'oryza sativa', 'malus domestica', 'helianthus annuus', 'lamiales'}
DRKYDE	6	0	53	53	0	36	{'portunus pelagicus', 'penaeus monodon', 'erimacrus isenbeckii', 'spirurida', 'litopenaeus vannamei', 'portunus sanguinolentus', 'sinonovacula constricta', 'marsupenaeus japonicus', 'euphausia superba', 'venerupis philippinarum', 'balanus rostratus', 'crangon borealis', 'penaeus latisulcatus', 'ascaridida', 'pandalus eous', 'solen strictus', 'procambarus clarkii', 'homarus americanus', 'paralith…
EEDLERSEE	9	0	53	53	0	35	{'portunus pelagicus', 'blattodea', 'penaeus monodon', 'erimacrus isenbeckii', 'litopenaeus vannamei', 'portunus sanguinolentus', 'marsupenaeus japonicus', 'ommastrephes bartramii', 'euphausia superba', 'charybdis feriatus', 'todarodes pacificus', 'neptunea polycostata', 'crangon borealis', 'penaeus latisulcatus', 'pandalus eous', 'zygentoma', 'sepioteuthis lessoniana', 'procambarus clarkii', 'ho…
EEDLERSEER	10	0	53	53	0	35	{'portunus pelagicus', 'blattodea', 'penaeus monodon', 'erimacrus isenbeckii', 'litopenaeus vannamei', 'portunus sanguinolentus', 'marsupenaeus japonicus', 'ommastrephes bartramii', 'euphausia superba', 'charybdis feriatus', 'todarodes pacificus', 'neptunea polycostata', 'crangon borealis', 'penaeus latisulcatus', 'pandalus eous', 'zygentoma', 'sepioteuthis lessoniana', 'procambarus clarkii', 'ho…
EKEKYK	6	0	53	53	0	37	{'perna viridis', 'portunus pelagicus', 'blattodea', 'penaeus monodon', 'erimacrus isenbeckii', 'litopenaeus vannamei', 'portunus sanguinolentus', 'sinonovacula constricta', 'marsupenaeus japonicus', 'euphausia superba', 'haliotis diversicolor', 'venerupis philippinarum', 'balanus rostratus', 'penaeus latisulcatus', 'pandalus eous', 'solen strictus', 'procambarus clarkii', 'homarus americanus', '…
ETTSVIPAARLFK	13	0	53	53	0	2	{'corylus avellana', 'fagales'}
GVFNYETE	8	0	53	53	0	3	{'corylus avellana', 'fagales', 'malus domestica'}
HAVKP	5	0	53	53	0	3	{'secale cereale', 'eurotiales', 'poales'}
ILDGDNL	7	0	53	53	0	2	{'fagales', 'malus domestica'}
KYDEVARKL	9	0	53	53	0	31	{'portunus pelagicus', 'blattodea', 'penaeus monodon', 'erimacrus isenbeckii', 'spirurida', 'litopenaeus vannamei', 'portunus sanguinolentus', 'diptera', 'marsupenaeus japonicus', 'euphausia superba', 'crangon borealis', 'penaeus latisulcatus', 'ascaridida', 'pandalus eous', 'zygentoma', 'procambarus clarkii', 'homarus americanus', 'paralithodes camtschaticus', 'chionoecetes opilio', 'eriocheir s…
VIRGKKGS	8	0	53	53	0	22	{'olea europaea', 'crocus sativus', 'zea mays', 'fagales', 'daucus carota', 'arecales', 'prunus persica', 'corylus avellana', 'rosales', 'prunus avium', 'poales', 'malpighiales', 'musa acuminata', 'oryza sativa', 'phoenix dactylifera', 'prunus dulcis', 'citrus sinensis', 'malus domestica', 'apium graveolens', 'lamiales', 'cucumis melo', 'pyrus communis'}
VIRGKKGSGG	10	0	53	53	0	22	{'olea europaea', 'crocus sativus', 'zea mays', 'fagales', 'daucus carota', 'arecales', 'prunus persica', 'corylus avellana', 'rosales', 'prunus avium', 'poales', 'malpighiales', 'musa acuminata', 'oryza sativa', 'phoenix dactylifera', 'prunus dulcis', 'citrus sinensis', 'malus domestica', 'apium graveolens', 'lamiales', 'cucumis melo', 'pyrus communis'}
AFVLDADNL	9	0	38	38	0	9	{'juglans regia', 'castanea sativa', 'rubus idaeus', 'fagales', 'pyrus communis', 'fragaria ananassa', 'malus domestica', 'prunus avium', 'prunus persica'}
AGDSDGDG	8	0	38	38	0	23	{'macruronus magellanicus', 'merluccius polli', 'gadus callarias', 'merluccius gayi', 'lates calcarifer', 'gadus morhua', 'merluccius australis', 'macruronus novaezelandiae', 'rana esculenta', 'merluccius merluccius', 'theragra chalcogramma', 'scomber scombrus', 'merluccius capensis', 'trachurus japonicus', 'merluccius productus', 'xiphias gladius', 'scomber japonicus', 'evynnis japonica', 'sebas…
AIKKKMQAMKLEKD	14	0	38	38	0	24	{'portunus pelagicus', 'blattodea', 'penaeus monodon', 'erimacrus isenbeckii', 'litopenaeus vannamei', 'portunus sanguinolentus', 'diptera', 'marsupenaeus japonicus', 'charybdis feriatus', 'penaeus latisulcatus', 'pandalus eous', 'zygentoma', 'homarus americanus', 'paralithodes camtschaticus', 'chionoecetes opilio', 'eriocheir sinensis', 'pandalus rosenbergii', 'scylla serrata', 'portunus tritube…
AVKQAYA	7	0	38	38	0	2	{'secale cereale', 'poales'}
DGGSILKI	8	0	38	38	0	2	{'corylus avellana', 'fagales'}
DNLFPKVAPQA	11	0	38	38	0	3	{'morus alba', 'morus bombycis', 'fagales'}
EFCEI	5	0	38	38	0	2	{'lamiales', 'olea europaea'}
EGLYSM	6	0	38	38	0	2	{'lamiales', 'olea europaea'}
EPMTPGQCNMVVER	14	0	38	38	0	12	{'olea europaea', 'musa acuminata', 'oryza sativa', 'ananas comosus', 'glycine max', 'zea mays', 'phoenix dactylifera', 'litchi chinensis', 'malus domestica', 'sinapis alba', 'caryophyllales', 'poales'}
EVAALNRRIQL	11	0	38	38	0	29	{'portunus pelagicus', 'blattodea', 'penaeus monodon', 'erimacrus isenbeckii', 'litopenaeus vannamei', 'portunus sanguinolentus', 'diptera', 'marsupenaeus japonicus', 'euphausia superba', 'crangon borealis', 'penaeus latisulcatus', 'pandalus eous', 'zygentoma', 'procambarus clarkii', 'homarus americanus', 'paralithodes camtschaticus', 'chionoecetes opilio', 'eriocheir sinensis', 'pandalus rosenbe…
GAVIRGKKGSGGI	13	0	38	38	0	13	{'lamiales', 'olea europaea', 'malpighiales', 'cucumis melo', 'oryza sativa', 'zea mays', 'corylus avellana', 'fagales', 'prunus dulcis', 'citrus sinensis', 'malus domestica', 'prunus avium', 'prunus persica'}
GGPGTIKKITFGE	13	0	38	38	0	7	{'castanea sativa', 'fagales', 'pyrus communis', 'fragaria ananassa', 'malus domestica', 'prunus avium', 'prunus persica'}
GGSILKISN	9	0	38	38	0	2	{'corylus avellana', 'fagales'}
GNGGPGTIKKIS	12	0	38	38	0	2	{'vigna radiata', 'fagales'}
GNGGPGTIKKISF	13	0	38	38	0	2	{'vigna radiata', 'fagales'}
GVFNYETETTSVIP	14	0	38	38	0	3	{'corylus avellana', 'fagales', 'malus domestica'}
ILKISNK	7	0	38	38	0	2	{'corylus avellana', 'fagales'}
KITFGEGS	8	0	38	38	0	7	{'castanea sativa', 'fagales', 'pyrus communis', 'fragaria ananassa', 'malus domestica', 'prunus avium', 'prunus persica'}
KKGPGG	6	0	38	38	0	18	{'solanum lycopersicum', 'prosopis juliflora', 'malpighiales', 'capsicum annuum', 'cucumis melo', 'glycine max', 'bassia scoparia', 'acacia farnesiana', 'corylus avellana', 'citrullus lanatus', 'arachis hypogaea', 'litchi chinensis', 'malus domestica', 'asterales', 'solanum tuberosum', 'caryophyllales', 'actinidia deliciosa', 'prunus persica'}
KKGSGGI	7	0	38	38	0	13	{'lamiales', 'olea europaea', 'malpighiales', 'cucumis melo', 'oryza sativa', 'zea mays', 'corylus avellana', 'fagales', 'prunus dulcis', 'citrus sinensis', 'malus domestica', 'prunus avium', 'prunus persica'}
KKMQAMKLEKDN	12	0	38	38	0	23	{'blattodea', 'penaeus monodon', 'erimacrus isenbeckii', 'litopenaeus vannamei', 'portunus sanguinolentus', 'diptera', 'marsupenaeus japonicus', 'charybdis feriatus', 'penaeus latisulcatus', 'pandalus eous', 'zygentoma', 'homarus americanus', 'paralithodes camtschaticus', 'chionoecetes opilio', 'eriocheir sinensis', 'pandalus rosenbergii', 'scylla serrata', 'portunus trituberculatus', 'farfantepe…
LAEEAD	6	0	38	38	0	31	{'portunus pelagicus', 'penaeus monodon', 'erimacrus isenbeckii', 'spirurida', 'litopenaeus vannamei', 'portunus sanguinolentus', 'diptera', 'sinonovacula constricta', 'marsupenaeus japonicus', 'euphausia superba', 'crangon borealis', 'penaeus latisulcatus', 'ascaridida', 'pandalus eous', 'zygentoma', 'procambarus clarkii', 'homarus americanus', 'paralithodes camtschaticus', 'chionoecetes opilio'…
LNTVNGTT	8	0	38	38	0	2	{'lamiales', 'olea europaea'}
NKLGMYP	7	0	38	38	0	2	{'lamiales', 'olea europaea'}
NKLGMYPP	8	0	38	38	0	2	{'lamiales', 'olea europaea'}
PGSLAPT	7	0	38	38	0	15	{'malpighiales', 'musa acuminata', 'crocus sativus', 'ananas comosus', 'phoenix dactylifera', 'corylus avellana', 'rosales', 'pyrus communis', 'arachis hypogaea', 'litchi chinensis', 'malus domestica', 'asterales', 'caryophyllales', 'glycine max', 'prunus persica'}
PGSLAPTG	8	0	38	38	0	15	{'malpighiales', 'musa acuminata', 'crocus sativus', 'ananas comosus', 'phoenix dactylifera', 'corylus avellana', 'rosales', 'pyrus communis', 'arachis hypogaea', 'litchi chinensis', 'malus domestica', 'asterales', 'caryophyllales', 'glycine max', 'prunus persica'}
TVNGTTRT	8	0	38	38	0	2	{'lamiales', 'olea europaea'}
VELEEELRVVGNNLKSLEVSEEKAN	25	0	38	38	0	29	{'portunus pelagicus', 'blattodea', 'penaeus monodon', 'erimacrus isenbeckii', 'litopenaeus vannamei', 'portunus sanguinolentus', 'diptera', 'marsupenaeus japonicus', 'euphausia superba', 'crangon borealis', 'penaeus latisulcatus', 'pandalus eous', 'zygentoma', 'procambarus clarkii', 'homarus americanus', 'paralithodes camtschaticus', 'chionoecetes opilio', 'eriocheir sinensis', 'pandalus rosenbe…
VIRGKKGSGGI	11	0	38	38	0	13	{'lamiales', 'olea europaea', 'malpighiales', 'cucumis melo', 'oryza sativa', 'zea mays', 'corylus avellana', 'fagales', 'prunus dulcis', 'citrus sinensis', 'malus domestica', 'prunus avium', 'prunus persica'}
VKAGKE	6	0	38	38	0	6	{'prunus armeniaca', 'pyrus communis', 'fragaria ananassa', 'malus domestica', 'prunus avium', 'prunus persica'}
AEARAEFAERSVQKLQKEVDRLEDELVNEK	30	0	30	30	0	26	{'portunus pelagicus', 'panulirus stimpsoni', 'penaeus monodon', 'erimacrus isenbeckii', 'litopenaeus vannamei', 'portunus sanguinolentus', 'marsupenaeus japonicus', 'euphausia superba', 'crangon borealis', 'penaeus latisulcatus', 'pandalus eous', 'procambarus clarkii', 'homarus americanus', 'paralithodes camtschaticus', 'chionoecetes opilio', 'eriocheir sinensis', 'pandalus rosenbergii', 'scylla…
AEEVKV	6	0	30	30	0	2	{'poales', 'manihot esculenta'}
ALIIGIYDEP	10	0	30	30	0	17	{'solanum lycopersicum', 'prosopis juliflora', 'malpighiales', 'capsicum annuum', 'cucumis melo', 'glycine max', 'corylus avellana', 'prunus dulcis', 'arecales', 'arachis hypogaea', 'litchi chinensis', 'asterales', 'citrus sinensis', 'solanum tuberosum', 'prunus avium', 'actinidia deliciosa', 'prunus persica'}
CGYKD	5	0	30	30	0	3	{'oryza sativa', 'poales', 'zea mays'}
DEHLMCEI	8	0	30	30	0	7	{'olea europaea', 'cucumis melo', 'oryza sativa', 'zea mays', 'phoenix dactylifera', 'corylus avellana', 'poales'}
DQTFAEL	7	0	30	30	0	21	{'sinonovacula constricta', 'ommastrephes bartramii', 'haliotis diversicolor', 'todarodes pacificus', 'venerupis philippinarum', 'balanus rostratus', 'neptunea polycostata', 'zygentoma', 'sepioteuthis lessoniana', 'solen strictus', 'fulvia mutica', 'scapharca broughtonii', 'crassostrea virginica', 'pseudocardium sachalinensis', 'sepia esculenta', 'haliotis discus', 'crassostrea gigas', 'tresus ke…
EEDLERSEERLNTATTKLA	19	0	30	30	0	26	{'portunus pelagicus', 'panulirus stimpsoni', 'penaeus monodon', 'erimacrus isenbeckii', 'litopenaeus vannamei', 'portunus sanguinolentus', 'marsupenaeus japonicus', 'euphausia superba', 'crangon borealis', 'penaeus latisulcatus', 'pandalus eous', 'procambarus clarkii', 'homarus americanus', 'paralithodes camtschaticus', 'chionoecetes opilio', 'eriocheir sinensis', 'pandalus rosenbergii', 'scylla…
EEDLERSEERLNTATTKLAEASQAADESERMRKVLENRS	39	0	30	30	0	26	{'portunus pelagicus', 'panulirus stimpsoni', 'penaeus monodon', 'erimacrus isenbeckii', 'litopenaeus vannamei', 'portunus sanguinolentus', 'marsupenaeus japonicus', 'euphausia superba', 'crangon borealis', 'penaeus latisulcatus', 'pandalus eous', 'procambarus clarkii', 'homarus americanus', 'paralithodes camtschaticus', 'chionoecetes opilio', 'eriocheir sinensis', 'pandalus rosenbergii', 'scylla…
EIKEEHVKAGKEKA	14	0	30	30	0	5	{'pyrus communis', 'fragaria ananassa', 'malus domestica', 'prunus avium', 'prunus persica'}
EKISYE	6	0	30	30	0	10	{'juglans regia', 'corylus avellana', 'castanea sativa', 'fagales', 'rubus idaeus', 'pyrus communis', 'fragaria ananassa', 'malus domestica', 'prunus avium', 'prunus persica'}
FVLDADNLIPKIAPQA	16	0	30	30	0	4	{'rubus idaeus', 'fragaria ananassa', 'malus domestica', 'pyrus communis'}
GDGGVGT	7	0	30	30	0	10	{'rubus idaeus', 'vigna radiata', 'prunus armeniaca', 'daucus carota', 'fragaria ananassa', 'malus domestica', 'apium graveolens', 'prunus avium', 'actinidia deliciosa', 'prunus persica'}
GGTKYMVIQGEPGAVIR	17	0	30	30	0	14	{'malpighiales', 'musa acuminata', 'cucumis melo', 'zea mays', 'corylus avellana', 'rosales', 'arachis hypogaea', 'litchi chinensis', 'malus domestica', 'asterales', 'solanum tuberosum', 'caryophyllales', 'glycine max', 'prunus persica'}
IDQDKSGFI	9	0	30	30	0	23	{'salmo salar', 'macruronus magellanicus', 'merluccius polli', 'lates calcarifer', 'gadus morhua', 'merluccius australis', 'perciformes', 'macruronus novaezelandiae', 'sardinops sagax', 'merluccius capensis', 'trachurus japonicus', 'merluccius productus', 'xiphias gladius', 'scomber japonicus', 'evynnis japonica', 'sebastes marinus', 'oncorhynchus mykiss', 'cyprinus carpio', 'merluccius paradoxus…
IDQDKSGFIEE	11	0	30	30	0	23	{'salmo salar', 'macruronus magellanicus', 'merluccius polli', 'lates calcarifer', 'gadus morhua', 'merluccius australis', 'perciformes', 'macruronus novaezelandiae', 'sardinops sagax', 'merluccius capensis', 'trachurus japonicus', 'merluccius productus', 'xiphias gladius', 'scomber japonicus', 'evynnis japonica', 'sebastes marinus', 'oncorhynchus mykiss', 'cyprinus carpio', 'merluccius paradoxus…
ILKISNKYHTKGDHE	15	0	30	30	0	2	{'corylus avellana', 'fagales'}
ISDELD	6	0	30	30	0	21	{'perna viridis', 'sinonovacula constricta', 'ommastrephes bartramii', 'haliotis diversicolor', 'todarodes pacificus', 'venerupis philippinarum', 'balanus rostratus', 'neptunea polycostata', 'sepioteuthis lessoniana', 'solen strictus', 'fulvia mutica', 'scapharca broughtonii', 'crassostrea virginica', 'pseudocardium sachalinensis', 'sepia esculenta', 'haliotis discus', 'crassostrea gigas', 'tresu…
KLAEASQAADESERMRKVLENRSL	24	0	30	30	0	26	{'portunus pelagicus', 'panulirus stimpsoni', 'penaeus monodon', 'erimacrus isenbeckii', 'litopenaeus vannamei', 'portunus sanguinolentus', 'marsupenaeus japonicus', 'crangon borealis', 'penaeus latisulcatus', 'pandalus eous', 'zygentoma', 'procambarus clarkii', 'homarus americanus', 'paralithodes camtschaticus', 'chionoecetes opilio', 'eriocheir sinensis', 'pandalus rosenbergii', 'scylla serrata…
KYDEVARKLAMVEADLERAEERAETGE	27	0	30	30	0	18	{'pandalus eous', 'marsupenaeus japonicus', 'pandalus rosenbergii', 'portunus pelagicus', 'procambarus clarkii', 'farfantepenaeus aztecus', 'oratosquilla oratoria', 'blattodea', 'penaeus monodon', 'homarus americanus', 'paralithodes camtschaticus', 'penaeus latisulcatus', 'oribatida', 'metapenaeus ensis', 'litopenaeus vannamei', 'panulirus stimpsoni', 'macrobrachium rosenbergii', 'crangon boreali…
LDQTFAE	7	0	30	30	0	21	{'chlamys nobilis', 'sinonovacula constricta', 'ommastrephes bartramii', 'haliotis diversicolor', 'todarodes pacificus', 'venerupis philippinarum', 'balanus rostratus', 'neptunea polycostata', 'sepioteuthis lessoniana', 'solen strictus', 'fulvia mutica', 'scapharca broughtonii', 'crassostrea virginica', 'pseudocardium sachalinensis', 'sepia esculenta', 'haliotis discus', 'crassostrea gigas', 'tre…
LFKAFVLDADNLIPK	15	0	30	30	0	7	{'juglans regia', 'castanea sativa', 'rubus idaeus', 'fagales', 'pyrus communis', 'malus domestica', 'fragaria ananassa'}
LGDYLIE	7	0	30	30	0	18	{'solanum lycopersicum', 'malpighiales', 'capsicum annuum', 'cucumis melo', 'crocus sativus', 'zea mays', 'phoenix dactylifera', 'rosales', 'daucus carota', 'prunus dulcis', 'citrullus lanatus', 'citrus sinensis', 'malus domestica', 'sinapis alba', 'prunus avium', 'caryophyllales', 'poales', 'prunus persica'}
MDAIKKKMQAMKLEKDN	17	0	30	30	0	21	{'blattodea', 'penaeus monodon', 'erimacrus isenbeckii', 'litopenaeus vannamei', 'portunus sanguinolentus', 'diptera', 'marsupenaeus japonicus', 'charybdis feriatus', 'penaeus latisulcatus', 'pandalus eous', 'homarus americanus', 'paralithodes camtschaticus', 'chionoecetes opilio', 'eriocheir sinensis', 'pandalus rosenbergii', 'scylla serrata', 'portunus trituberculatus', 'farfantepenaeus aztecus…
NAEGEVAALN	10	0	30	30	0	26	{'portunus pelagicus', 'panulirus stimpsoni', 'penaeus monodon', 'erimacrus isenbeckii', 'litopenaeus vannamei', 'portunus sanguinolentus', 'marsupenaeus japonicus', 'euphausia superba', 'crangon borealis', 'penaeus latisulcatus', 'pandalus eous', 'procambarus clarkii', 'homarus americanus', 'paralithodes camtschaticus', 'chionoecetes opilio', 'eriocheir sinensis', 'pandalus rosenbergii', 'scylla…
NAEGEVAALNRRIQL	15	0	30	30	0	26	{'portunus pelagicus', 'panulirus stimpsoni', 'penaeus monodon', 'erimacrus isenbeckii', 'litopenaeus vannamei', 'portunus sanguinolentus', 'marsupenaeus japonicus', 'euphausia superba', 'crangon borealis', 'penaeus latisulcatus', 'pandalus eous', 'procambarus clarkii', 'homarus americanus', 'paralithodes camtschaticus', 'chionoecetes opilio', 'eriocheir sinensis', 'pandalus rosenbergii', 'scylla…
NLIPKV	6	0	30	30	0	5	{'juglans regia', 'corylus avellana', 'castanea sativa', 'prunus armeniaca', 'fagales'}
NPNYLA	6	0	30	30	0	3	{'oryza sativa', 'poales', 'zea mays'}
PDGGSILKISNKYHTKG	17	0	30	30	0	2	{'corylus avellana', 'fagales'}
PGTLAPTGL	9	0	30	30	0	19	{'acacia farnesiana', 'zea mays', 'citrullus lanatus', 'actinidia deliciosa', 'prunus persica', 'solanum lycopersicum', 'prosopis juliflora', 'bassia scoparia', 'capsicum annuum', 'rosales', 'sinapis alba', 'solanum tuberosum', 'prunus avium', 'caryophyllales', 'malpighiales', 'prunus dulcis', 'citrus sinensis', 'malus domestica', 'cucumis melo'}
RLGDYLID	8	0	30	30	0	15	{'lamiales', 'malpighiales', 'cucumis melo', 'corylus avellana', 'fagales', 'rosales', 'pyrus communis', 'triticum aestivum', 'beta vulgaris', 'arachis hypogaea', 'malus domestica', 'asterales', 'apium graveolens', 'arecales', 'glycine max'}
RMDALENQLKEARFLAEEAD	20	0	30	30	0	26	{'portunus pelagicus', 'panulirus stimpsoni', 'penaeus monodon', 'erimacrus isenbeckii', 'litopenaeus vannamei', 'portunus sanguinolentus', 'diptera', 'marsupenaeus japonicus', 'crangon borealis', 'penaeus latisulcatus', 'pandalus eous', 'zygentoma', 'procambarus clarkii', 'homarus americanus', 'paralithodes camtschaticus', 'chionoecetes opilio', 'eriocheir sinensis', 'pandalus rosenbergii', 'scy…
SILKISNKYHTKGD	14	0	30	30	0	2	{'corylus avellana', 'fagales'}
TFTEVG	6	0	30	30	0	2	{'lamiales', 'olea europaea'}
VERLGDYLL	9	0	30	30	0	9	{'olea europaea', 'malpighiales', 'ananas comosus', 'zea mays', 'corylus avellana', 'rosales', 'asterales', 'helianthus annuus', 'poales'}
WYGKP	5	0	30	30	0	4	{'oryza sativa', 'poales', 'malasseziales', 'zea mays'}
YCDTCRA	7	0	30	30	0	3	{'lamiales', 'olea europaea', 'zea mays'}
YETKLV	6	0	30	30	0	4	{'prunus avium', 'prunus persica', 'fragaria ananassa', 'malus domestica'}
KYMVIQ	6	0	122	122	0	38	{'olea europaea', 'acacia farnesiana', 'crocus sativus', 'zea mays', 'fagales', 'daucus carota', 'citrullus lanatus', 'asterales', 'arecales', 'actinidia deliciosa', 'glycine max', 'prunus persica', 'solanum lycopersicum', 'prosopis juliflora', 'bassia scoparia', 'capsicum annuum', 'ananas comosus', 'corylus avellana', 'rosales', 'litchi chinensis', 'sinapis alba', 'triticum aestivum', 'solanum t…
VIRGKKG	7	0	122	122	0	38	{'olea europaea', 'crocus sativus', 'zea mays', 'fagales', 'daucus carota', 'citrullus lanatus', 'asterales', 'arecales', 'actinidia deliciosa', 'glycine max', 'prunus persica', 'solanum lycopersicum', 'prosopis juliflora', 'bassia scoparia', 'capsicum annuum', 'ananas comosus', 'corylus avellana', 'rosales', 'litchi chinensis', 'sinapis alba', 'triticum aestivum', 'solanum tuberosum', 'prunus av…
DGSVWAQ	7	0	65	65	0	28	{'olea europaea', 'acacia farnesiana', 'crocus sativus', 'zea mays', 'fagales', 'daucus carota', 'arecales', 'glycine max', 'prunus persica', 'solanum lycopersicum', 'prosopis juliflora', 'bassia scoparia', 'capsicum annuum', 'corylus avellana', 'rosales', 'litchi chinensis', 'sinapis alba', 'triticum aestivum', 'caryophyllales', 'malpighiales', 'musa acuminata', 'phoenix dactylifera', 'arachis h…
GGPGTIKKITF	11	0	65	65	0	10	{'morus bombycis', 'corylus avellana', 'castanea sativa', 'fagales', 'pyrus communis', 'fragaria ananassa', 'malus domestica', 'prunus avium', 'glycine max', 'prunus persica'}
LFKAFILD	8	0	65	65	0	6	{'corylus avellana', 'prunus armeniaca', 'fagales', 'fragaria ananassa', 'malus domestica', 'prunus persica'}
PAARLFKA	8	0	65	65	0	2	{'corylus avellana', 'fagales'}
QGEPGA	6	0	65	65	0	22	{'olea europaea', 'zea mays', 'citrullus lanatus', 'asterales', 'arecales', 'glycine max', 'prunus persica', 'corylus avellana', 'rosales', 'litchi chinensis', 'solanum tuberosum', 'caryophyllales', 'poales', 'malpighiales', 'musa acuminata', 'oryza sativa', 'phoenix dactylifera', 'beta vulgaris', 'arachis hypogaea', 'malus domestica', 'helianthus annuus', 'cucumis melo'}
SVIPAARLFKA	11	0	65	65	0	2	{'corylus avellana', 'fagales'}
TKYMVIQGEP	10	0	65	65	0	25	{'acacia farnesiana', 'zea mays', 'daucus carota', 'asterales', 'arecales', 'glycine max', 'prunus persica', 'solanum lycopersicum', 'prosopis juliflora', 'ananas comosus', 'corylus avellana', 'rosales', 'litchi chinensis', 'sinapis alba', 'triticum aestivum', 'solanum tuberosum', 'caryophyllales', 'poales', 'malpighiales', 'musa acuminata', 'oryza sativa', 'phoenix dactylifera', 'arachis hypogae…
TSVIPAAR	8	0	65	65	0	2	{'corylus avellana', 'fagales'}
YDEPMTPG	8	0	65	65	0	22	{'olea europaea', 'crocus sativus', 'zea mays', 'citrullus lanatus', 'asterales', 'arecales', 'glycine max', 'prunus persica', 'solanum lycopersicum', 'capsicum annuum', 'ananas comosus', 'corylus avellana', 'rosales', 'litchi chinensis', 'triticum aestivum', 'solanum tuberosum', 'poales', 'malpighiales', 'oryza sativa', 'arachis hypogaea', 'malus domestica', 'cucumis melo'}
YDEPMTPGQC	10	0	65	65	0	22	{'olea europaea', 'crocus sativus', 'zea mays', 'citrullus lanatus', 'asterales', 'arecales', 'glycine max', 'prunus persica', 'solanum lycopersicum', 'capsicum annuum', 'ananas comosus', 'corylus avellana', 'rosales', 'litchi chinensis', 'triticum aestivum', 'solanum tuberosum', 'poales', 'malpighiales', 'oryza sativa', 'arachis hypogaea', 'malus domestica', 'cucumis melo'}
YLLAHS	6	0	65	65	0	4	{'corylus avellana', 'fagales', 'malus domestica', 'castanea sativa'}
DGSVWA	6	0	73	73	0	30	{'olea europaea', 'acacia farnesiana', 'crocus sativus', 'zea mays', 'fagales', 'daucus carota', 'citrullus lanatus', 'arecales', 'glycine max', 'prunus persica', 'solanum lycopersicum', 'prosopis juliflora', 'bassia scoparia', 'capsicum annuum', 'corylus avellana', 'rosales', 'litchi chinensis', 'sinapis alba', 'triticum aestivum', 'caryophyllales', 'malpighiales', 'musa acuminata', 'phoenix dac…
FKAFIL	6	0	73	73	0	6	{'corylus avellana', 'prunus armeniaca', 'fagales', 'fragaria ananassa', 'malus domestica', 'prunus persica'}
DELDQTF	7	0	54	54	0	42	{'penaeus monodon', 'erimacrus isenbeckii', 'litopenaeus vannamei', 'portunus sanguinolentus', 'sinonovacula constricta', 'marsupenaeus japonicus', 'ommastrephes bartramii', 'euphausia superba', 'haliotis diversicolor', 'todarodes pacificus', 'venerupis philippinarum', 'balanus rostratus', 'neptunea polycostata', 'crangon borealis', 'penaeus latisulcatus', 'pandalus eous', 'sepioteuthis lessonian…
EEDLERSE	8	0	54	54	0	35	{'portunus pelagicus', 'blattodea', 'penaeus monodon', 'erimacrus isenbeckii', 'litopenaeus vannamei', 'portunus sanguinolentus', 'marsupenaeus japonicus', 'ommastrephes bartramii', 'euphausia superba', 'charybdis feriatus', 'todarodes pacificus', 'neptunea polycostata', 'crangon borealis', 'penaeus latisulcatus', 'pandalus eous', 'zygentoma', 'sepioteuthis lessoniana', 'procambarus clarkii', 'ho…
ERSEERL	7	0	54	54	0	34	{'portunus pelagicus', 'blattodea', 'penaeus monodon', 'erimacrus isenbeckii', 'litopenaeus vannamei', 'portunus sanguinolentus', 'marsupenaeus japonicus', 'euphausia superba', 'charybdis feriatus', 'todarodes pacificus', 'neptunea polycostata', 'crangon borealis', 'penaeus latisulcatus', 'pandalus eous', 'zygentoma', 'procambarus clarkii', 'homarus americanus', 'paralithodes camtschaticus', 'chi…
GKKGSGG	7	0	54	54	0	22	{'olea europaea', 'crocus sativus', 'zea mays', 'fagales', 'daucus carota', 'arecales', 'prunus persica', 'corylus avellana', 'rosales', 'prunus avium', 'poales', 'malpighiales', 'musa acuminata', 'oryza sativa', 'phoenix dactylifera', 'prunus dulcis', 'citrus sinensis', 'malus domestica', 'apium graveolens', 'lamiales', 'cucumis melo', 'pyrus communis'}
HDGSV	5	0	54	54	0	19	{'olea europaea', 'crocus sativus', 'zea mays', 'fagales', 'daucus carota', 'arecales', 'prunus persica', 'corylus avellana', 'rosales', 'litchi chinensis', 'triticum aestivum', 'malpighiales', 'musa acuminata', 'onygenales', 'phoenix dactylifera', 'malus domestica', 'apium graveolens', 'lamiales', 'pyrus communis'}
LDGDNL	6	0	54	54	0	2	{'fagales', 'malus domestica'}
LKISNK	6	0	54	54	0	2	{'corylus avellana', 'fagales'}
RLFKAFILDGD	11	0	54	54	0	2	{'fagales', 'malus domestica'}
SLEVSEE	7	0	54	54	0	31	{'portunus pelagicus', 'blattodea', 'penaeus monodon', 'erimacrus isenbeckii', 'spirurida', 'litopenaeus vannamei', 'portunus sanguinolentus', 'diptera', 'marsupenaeus japonicus', 'euphausia superba', 'crangon borealis', 'penaeus latisulcatus', 'ascaridida', 'pandalus eous', 'zygentoma', 'procambarus clarkii', 'homarus americanus', 'paralithodes camtschaticus', 'chionoecetes opilio', 'eriocheir s…
TSVIPAARLFKAFILDG	17	0	54	54	0	2	{'corylus avellana', 'fagales'}
YDEPMTPGQCNM	12	0	54	54	0	20	{'olea europaea', 'zea mays', 'citrullus lanatus', 'asterales', 'arecales', 'glycine max', 'prunus persica', 'solanum lycopersicum', 'capsicum annuum', 'ananas comosus', 'corylus avellana', 'rosales', 'litchi chinensis', 'solanum tuberosum', 'poales', 'malpighiales', 'oryza sativa', 'arachis hypogaea', 'malus domestica', 'cucumis melo'}
DEERMDALENQLKEARF	17	0	35	35	0	26	{'portunus pelagicus', 'panulirus stimpsoni', 'blattodea', 'penaeus monodon', 'erimacrus isenbeckii', 'litopenaeus vannamei', 'portunus sanguinolentus', 'diptera', 'marsupenaeus japonicus', 'crangon borealis', 'penaeus latisulcatus', 'pandalus eous', 'zygentoma', 'procambarus clarkii', 'homarus americanus', 'paralithodes camtschaticus', 'chionoecetes opilio', 'eriocheir sinensis', 'pandalus rosen…
EEDELKLFLQ	10	0	35	35	0	21	{'salmo salar', 'macruronus magellanicus', 'merluccius polli', 'merluccius gayi', 'lates calcarifer', 'gadus morhua', 'merluccius australis', 'perciformes', 'lepidorhombus whiffiagonis', 'macruronus novaezelandiae', 'merluccius merluccius', 'theragra chalcogramma', 'merluccius capensis', 'trachurus japonicus', 'merluccius productus', 'xiphias gladius', 'oncorhynchus mykiss', 'cyprinus carpio', 'm…
EPGHLAPTG	9	0	35	35	0	10	{'lamiales', 'olea europaea', 'malpighiales', 'zea mays', 'corylus avellana', 'fagales', 'daucus carota', 'triticum aestivum', 'apium graveolens', 'poales'}
FITELSEFI	9	0	35	35	0	2	{'lamiales', 'olea europaea'}
GLHLGG	6	0	35	35	0	14	{'solanum lycopersicum', 'olea europaea', 'malpighiales', 'lamiales', 'prosopis juliflora', 'bassia scoparia', 'acacia farnesiana', 'corylus avellana', 'fagales', 'rosales', 'pyrus communis', 'litchi chinensis', 'malus domestica', 'caryophyllales'}
IEGDAL	6	0	35	35	0	9	{'juglans regia', 'corylus avellana', 'prunus armeniaca', 'fagales', 'pyrus communis', 'fragaria ananassa', 'malus domestica', 'prunus avium', 'prunus persica'}
IIGIYD	6	0	35	35	0	19	{'zea mays', 'asterales', 'arecales', 'glycine max', 'actinidia deliciosa', 'prunus persica', 'solanum lycopersicum', 'prosopis juliflora', 'capsicum annuum', 'corylus avellana', 'rosales', 'litchi chinensis', 'solanum tuberosum', 'prunus avium', 'malpighiales', 'prunus dulcis', 'arachis hypogaea', 'citrus sinensis', 'cucumis melo'}
IKKTGQA	7	0	35	35	0	10	{'lamiales', 'olea europaea', 'malpighiales', 'corylus avellana', 'fagales', 'daucus carota', 'apium graveolens', 'asterales', 'helianthus annuus', 'poales'}
ILKISNKYHTKG	12	0	35	35	0	2	{'corylus avellana', 'fagales'}
KAFVLDADNL	10	0	35	35	0	9	{'juglans regia', 'castanea sativa', 'rubus idaeus', 'fagales', 'pyrus communis', 'fragaria ananassa', 'malus domestica', 'prunus avium', 'prunus persica'}
KAGDSD	6	0	35	35	0	23	{'macruronus magellanicus', 'merluccius polli', 'gadus callarias', 'merluccius gayi', 'lates calcarifer', 'gadus morhua', 'merluccius australis', 'rana esculenta', 'merluccius merluccius', 'theragra chalcogramma', 'scomber scombrus', 'merluccius capensis', 'trachurus japonicus', 'merluccius productus', 'xiphias gladius', 'scomber japonicus', 'evynnis japonica', 'sebastes marinus', 'cyprinus carpi…
KLAEASQAA	9	0	35	35	0	28	{'portunus pelagicus', 'panulirus stimpsoni', 'blattodea', 'penaeus monodon', 'erimacrus isenbeckii', 'litopenaeus vannamei', 'portunus sanguinolentus', 'marsupenaeus japonicus', 'euphausia superba', 'crangon borealis', 'penaeus latisulcatus', 'pandalus eous', 'zygentoma', 'procambarus clarkii', 'homarus americanus', 'paralithodes camtschaticus', 'chionoecetes opilio', 'eriocheir sinensis', 'pand…
KLAEASQAADESER	14	0	35	35	0	28	{'portunus pelagicus', 'panulirus stimpsoni', 'blattodea', 'penaeus monodon', 'erimacrus isenbeckii', 'litopenaeus vannamei', 'portunus sanguinolentus', 'marsupenaeus japonicus', 'euphausia superba', 'crangon borealis', 'penaeus latisulcatus', 'pandalus eous', 'zygentoma', 'procambarus clarkii', 'homarus americanus', 'paralithodes camtschaticus', 'chionoecetes opilio', 'eriocheir sinensis', 'pand…
LAEEADRKYDEV	12	0	35	35	0	28	{'portunus pelagicus', 'panulirus stimpsoni', 'penaeus monodon', 'erimacrus isenbeckii', 'spirurida', 'litopenaeus vannamei', 'portunus sanguinolentus', 'marsupenaeus japonicus', 'euphausia superba', 'crangon borealis', 'penaeus latisulcatus', 'ascaridida', 'pandalus eous', 'procambarus clarkii', 'homarus americanus', 'paralithodes camtschaticus', 'chionoecetes opilio', 'eriocheir sinensis', 'pan…
LAEEADRKYDEVARKL	16	0	35	35	0	28	{'portunus pelagicus', 'panulirus stimpsoni', 'penaeus monodon', 'erimacrus isenbeckii', 'spirurida', 'litopenaeus vannamei', 'portunus sanguinolentus', 'marsupenaeus japonicus', 'euphausia superba', 'crangon borealis', 'penaeus latisulcatus', 'ascaridida', 'pandalus eous', 'procambarus clarkii', 'homarus americanus', 'paralithodes camtschaticus', 'chionoecetes opilio', 'eriocheir sinensis', 'pan…
LAPTGLH	7	0	35	35	0	14	{'solanum lycopersicum', 'olea europaea', 'malpighiales', 'lamiales', 'prosopis juliflora', 'bassia scoparia', 'acacia farnesiana', 'corylus avellana', 'fagales', 'rosales', 'pyrus communis', 'litchi chinensis', 'malus domestica', 'caryophyllales'}
LAPTGLHLG	9	0	35	35	0	14	{'solanum lycopersicum', 'olea europaea', 'malpighiales', 'lamiales', 'prosopis juliflora', 'bassia scoparia', 'acacia farnesiana', 'corylus avellana', 'fagales', 'rosales', 'pyrus communis', 'litchi chinensis', 'malus domestica', 'caryophyllales'}
LAPTGLY	7	0	35	35	0	20	{'daucus carota', 'citrullus lanatus', 'asterales', 'arecales', 'glycine max', 'actinidia deliciosa', 'prunus persica', 'solanum lycopersicum', 'capsicum annuum', 'ananas comosus', 'corylus avellana', 'rosales', 'solanum tuberosum', 'malpighiales', 'musa acuminata', 'phoenix dactylifera', 'arachis hypogaea', 'malus domestica', 'apium graveolens', 'cucumis melo'}
MGVFNYETETTS	12	0	35	35	0	3	{'corylus avellana', 'fagales', 'malus domestica'}
PDGGSILKISN	11	0	35	35	0	2	{'corylus avellana', 'fagales'}
SEFIPGA	7	0	35	35	0	2	{'lamiales', 'olea europaea'}
TRAEGLYSML	10	0	35	35	0	2	{'lamiales', 'olea europaea'}
VIRGKKGPGG	10	0	35	35	0	17	{'solanum lycopersicum', 'prosopis juliflora', 'malpighiales', 'capsicum annuum', 'cucumis melo', 'glycine max', 'bassia scoparia', 'corylus avellana', 'citrullus lanatus', 'arachis hypogaea', 'litchi chinensis', 'malus domestica', 'asterales', 'solanum tuberosum', 'caryophyllales', 'actinidia deliciosa', 'prunus persica'}
VKERVDEV	8	0	35	35	0	2	{'corylus avellana', 'fagales'}
VKERVDEVD	9	0	35	35	0	2	{'corylus avellana', 'fagales'}
YDEPMTPGQCNMV	13	0	35	35	0	8	{'olea europaea', 'oryza sativa', 'ananas comosus', 'glycine max', 'zea mays', 'litchi chinensis', 'malus domestica', 'poales'}
AAILGHDG	8	0	27	27	0	11	{'olea europaea', 'crocus sativus', 'phoenix dactylifera', 'corylus avellana', 'pyrus communis', 'malus domestica', 'asterales', 'triticum aestivum', 'arecales', 'caryophyllales', 'poales'}
ADRKYDEVARKLAMVEADLERAEERAETGESKIVELEEELRVVGNNLKSLEVSEEKA	57	0	27	27	0	16	{'pandalus eous', 'marsupenaeus japonicus', 'pandalus rosenbergii', 'portunus pelagicus', 'procambarus clarkii', 'farfantepenaeus aztecus', 'penaeus monodon', 'homarus americanus', 'paralithodes camtschaticus', 'penaeus latisulcatus', 'oribatida', 'metapenaeus ensis', 'litopenaeus vannamei', 'oratosquilla oratoria', 'macrobrachium rosenbergii', 'crangon borealis'}
DRQAAC	6	0	27	27	0	15	{'solanum lycopersicum', 'punica granatum', 'proteales', 'lens culinaris', 'juglans regia', 'prunus armeniaca', 'rosales', 'pyrus communis', 'arachis hypogaea', 'morus nigra', 'malus domestica', 'prunus persica', 'actinidia deliciosa', 'fragaria ananassa', 'pisum sativum'}
EEDLERSEERLNTATTKLAEASQAADESERMRKVLENRSLSDEERMDALENQLKEARFLAEEADRKYDEVARKLAMVEADLERAEERAE	89	0	27	27	0	23	{'portunus pelagicus', 'panulirus stimpsoni', 'penaeus monodon', 'erimacrus isenbeckii', 'litopenaeus vannamei', 'portunus sanguinolentus', 'marsupenaeus japonicus', 'charybdis feriatus', 'penaeus latisulcatus', 'pandalus eous', 'procambarus clarkii', 'homarus americanus', 'paralithodes camtschaticus', 'chionoecetes opilio', 'eriocheir sinensis', 'pandalus rosenbergii', 'scylla serrata', 'portunu…
ERLGDYLIDQ	10	0	27	27	0	13	{'lamiales', 'malpighiales', 'cucumis melo', 'corylus avellana', 'fagales', 'rosales', 'pyrus communis', 'triticum aestivum', 'malus domestica', 'asterales', 'apium graveolens', 'arecales', 'glycine max'}
GACGYK	6	0	27	27	0	2	{'oryza sativa', 'poales'}
GDGGVGTI	8	0	27	27	0	8	{'vigna radiata', 'prunus armeniaca', 'daucus carota', 'fragaria ananassa', 'malus domestica', 'prunus avium', 'actinidia deliciosa', 'prunus persica'}
GDVEIKEE	8	0	27	27	0	5	{'prunus armeniaca', 'fragaria ananassa', 'malus domestica', 'prunus avium', 'prunus persica'}
GGACGYK	7	0	27	27	0	2	{'oryza sativa', 'poales'}
GGITVK	6	0	27	27	0	13	{'solanum lycopersicum', 'malpighiales', 'capsicum annuum', 'cucumis melo', 'ananas comosus', 'oryza sativa', 'zea mays', 'corylus avellana', 'rosales', 'prunus dulcis', 'litchi chinensis', 'prunus avium', 'prunus persica'}
GKCGVN	6	0	27	27	0	12	{'malpighiales', 'proteales', 'lens culinaris', 'corylus avellana', 'prunus domestica', 'prunus armeniaca', 'pyrus communis', 'lycium barbarum', 'malus domestica', 'phaseolus vulgaris', 'prunus avium', 'fragaria ananassa'}
KKITFGEGSQ	10	0	27	27	0	7	{'castanea sativa', 'fagales', 'pyrus communis', 'fragaria ananassa', 'malus domestica', 'prunus avium', 'prunus persica'}
KLEKDNAMDR	10	0	27	27	0	21	{'panulirus stimpsoni', 'blattodea', 'penaeus monodon', 'erimacrus isenbeckii', 'litopenaeus vannamei', 'portunus sanguinolentus', 'marsupenaeus japonicus', 'charybdis feriatus', 'penaeus latisulcatus', 'pandalus eous', 'procambarus clarkii', 'homarus americanus', 'eriocheir sinensis', 'pandalus rosenbergii', 'scylla serrata', 'portunus trituberculatus', 'farfantepenaeus aztecus', 'metapenaeus en…
KLEKDNAMDRA	11	0	27	27	0	21	{'panulirus stimpsoni', 'blattodea', 'penaeus monodon', 'erimacrus isenbeckii', 'litopenaeus vannamei', 'portunus sanguinolentus', 'marsupenaeus japonicus', 'charybdis feriatus', 'penaeus latisulcatus', 'pandalus eous', 'procambarus clarkii', 'homarus americanus', 'eriocheir sinensis', 'pandalus rosenbergii', 'scylla serrata', 'portunus trituberculatus', 'farfantepenaeus aztecus', 'metapenaeus en…
LGDYLIEQG	9	0	27	27	0	15	{'malpighiales', 'cucumis melo', 'crocus sativus', 'zea mays', 'phoenix dactylifera', 'daucus carota', 'prunus dulcis', 'citrullus lanatus', 'citrus sinensis', 'malus domestica', 'sinapis alba', 'prunus avium', 'caryophyllales', 'poales', 'prunus persica'}
LGDYLV	6	0	27	27	0	13	{'prosopis juliflora', 'olea europaea', 'bassia scoparia', 'acacia farnesiana', 'oryza sativa', 'zea mays', 'corylus avellana', 'litchi chinensis', 'asterales', 'solanum tuberosum', 'caryophyllales', 'poales', 'prunus persica'}
LGGTKYMVIQGEPGA	15	0	27	27	0	13	{'malpighiales', 'musa acuminata', 'zea mays', 'corylus avellana', 'rosales', 'arachis hypogaea', 'litchi chinensis', 'malus domestica', 'asterales', 'solanum tuberosum', 'caryophyllales', 'glycine max', 'prunus persica'}
NAEGEVAALNRRIQLLEEDLERSEERLNTATTKLAEASQAADESERMRKVLENRSLSDE	59	0	27	27	0	23	{'portunus pelagicus', 'panulirus stimpsoni', 'penaeus monodon', 'erimacrus isenbeckii', 'litopenaeus vannamei', 'portunus sanguinolentus', 'marsupenaeus japonicus', 'penaeus latisulcatus', 'pandalus eous', 'procambarus clarkii', 'homarus americanus', 'paralithodes camtschaticus', 'chionoecetes opilio', 'eriocheir sinensis', 'pandalus rosenbergii', 'scylla serrata', 'portunus trituberculatus', 'f…
NKLKAAEARAEFAERSVQKLQKEVDRLEDELVNEKEKYK	39	0	27	27	0	23	{'portunus pelagicus', 'panulirus stimpsoni', 'penaeus monodon', 'erimacrus isenbeckii', 'litopenaeus vannamei', 'portunus sanguinolentus', 'marsupenaeus japonicus', 'penaeus latisulcatus', 'pandalus eous', 'procambarus clarkii', 'homarus americanus', 'paralithodes camtschaticus', 'chionoecetes opilio', 'eriocheir sinensis', 'pandalus rosenbergii', 'scylla serrata', 'portunus trituberculatus', 'f…
PDGGSILKISNKYHTKGDHE	20	0	27	27	0	2	{'corylus avellana', 'fagales'}
QALIIGIY	8	0	27	27	0	15	{'solanum lycopersicum', 'prosopis juliflora', 'malpighiales', 'capsicum annuum', 'cucumis melo', 'corylus avellana', 'prunus dulcis', 'arachis hypogaea', 'litchi chinensis', 'citrus sinensis', 'solanum tuberosum', 'prunus avium', 'caryophyllales', 'actinidia deliciosa', 'prunus persica'}
QREDSYEE	8	0	27	27	0	23	{'perna viridis', 'chlamys nobilis', 'sinonovacula constricta', 'ommastrephes bartramii', 'haliotis diversicolor', 'todarodes pacificus', 'venerupis philippinarum', 'balanus rostratus', 'neptunea polycostata', 'ascaridida', 'sepioteuthis lessoniana', 'solen strictus', 'fulvia mutica', 'scapharca broughtonii', 'crassostrea virginica', 'pseudocardium sachalinensis', 'sepia esculenta', 'haliotis dis…
QREEAY	6	0	27	27	0	19	{'portunus pelagicus', 'panulirus stimpsoni', 'penaeus monodon', 'litopenaeus vannamei', 'marsupenaeus japonicus', 'euphausia superba', 'penaeus latisulcatus', 'pandalus eous', 'procambarus clarkii', 'homarus americanus', 'paralithodes camtschaticus', 'pandalus rosenbergii', 'farfantepenaeus aztecus', 'euphausia pacifica', 'oribatida', 'metapenaeus ensis', 'oratosquilla oratoria', 'macrobrachium …
RGKKGAG	7	0	27	27	0	9	{'solanum lycopersicum', 'olea europaea', 'corylus avellana', 'rosales', 'asterales', 'sinapis alba', 'helianthus annuus', 'caryophyllales', 'poales'}
RGKKGAGG	8	0	27	27	0	9	{'solanum lycopersicum', 'olea europaea', 'corylus avellana', 'rosales', 'asterales', 'sinapis alba', 'helianthus annuus', 'caryophyllales', 'poales'}
RLGDYLIDQG	10	0	27	27	0	14	{'lamiales', 'malpighiales', 'cucumis melo', 'corylus avellana', 'fagales', 'rosales', 'pyrus communis', 'triticum aestivum', 'beta vulgaris', 'malus domestica', 'asterales', 'apium graveolens', 'arecales', 'glycine max'}
RLQCK	5	0	27	27	0	2	{'lamiales', 'olea europaea'}
TFGEGSQY	8	0	27	27	0	6	{'prunus armeniaca', 'pyrus communis', 'fragaria ananassa', 'malus domestica', 'prunus avium', 'prunus persica'}
TIKKTGQALV	10	0	27	27	0	8	{'lamiales', 'olea europaea', 'malpighiales', 'corylus avellana', 'fagales', 'daucus carota', 'apium graveolens', 'poales'}
TVKKTG	6	0	27	27	0	8	{'malpighiales', 'cucumis melo', 'oryza sativa', 'glycine max', 'zea mays', 'rosales', 'malus domestica', 'poales'}
TWYGKPT	7	0	27	27	0	2	{'poales', 'zea mays'}
VEIKEEHV	8	0	27	27	0	4	{'prunus avium', 'prunus persica', 'fragaria ananassa', 'malus domestica'}
VKKTGQ	6	0	27	27	0	10	{'prosopis juliflora', 'bassia scoparia', 'malpighiales', 'acacia farnesiana', 'oryza sativa', 'zea mays', 'rosales', 'malus domestica', 'caryophyllales', 'poales'}
VWAQSS	6	0	27	27	0	12	{'malpighiales', 'phoenix dactylifera', 'corylus avellana', 'fagales', 'rosales', 'pyrus communis', 'daucus carota', 'arachis hypogaea', 'asterales', 'malus domestica', 'apium graveolens', 'caryophyllales'}
VYCDTCRA	8	0	27	27	0	3	{'lamiales', 'olea europaea', 'zea mays'}
YKEQIKTL	8	0	27	27	0	23	{'portunus pelagicus', 'penaeus monodon', 'erimacrus isenbeckii', 'litopenaeus vannamei', 'portunus sanguinolentus', 'marsupenaeus japonicus', 'charybdis feriatus', 'penaeus latisulcatus', 'pandalus eous', 'procambarus clarkii', 'homarus americanus', 'paralithodes camtschaticus', 'chionoecetes opilio', 'eriocheir sinensis', 'pandalus rosenbergii', 'scylla serrata', 'portunus trituberculatus', 'fa…
YLALLVK	7	0	27	27	0	3	{'oryza sativa', 'poales', 'zea mays'}
YVDDHLMCE	9	0	27	27	0	16	{'prosopis juliflora', 'malpighiales', 'capsicum annuum', 'ananas comosus', 'actinidia deliciosa', 'acacia farnesiana', 'rosales', 'daucus carota', 'citrullus lanatus', 'litchi chinensis', 'malus domestica', 'asterales', 'apium graveolens', 'caryophyllales', 'poales', 'prunus persica'}
AIKKKMQAMKLEK	13	0	40	40	0	26	{'portunus pelagicus', 'blattodea', 'penaeus monodon', 'erimacrus isenbeckii', 'litopenaeus vannamei', 'portunus sanguinolentus', 'diptera', 'marsupenaeus japonicus', 'venerupis philippinarum', 'balanus rostratus', 'crangon borealis', 'penaeus latisulcatus', 'pandalus eous', 'zygentoma', 'homarus americanus', 'paralithodes camtschaticus', 'chionoecetes opilio', 'eriocheir sinensis', 'pandalus ros…
AVKQAY	6	0	40	40	0	2	{'secale cereale', 'poales'}
AYAATVA	7	0	40	40	0	2	{'secale cereale', 'poales'}
EVHAVKPA	8	0	40	40	0	2	{'secale cereale', 'poales'}
FVLDADNLIPK	11	0	40	40	0	8	{'juglans regia', 'castanea sativa', 'corylus avellana', 'fagales', 'rubus idaeus', 'pyrus communis', 'malus domestica', 'fragaria ananassa'}
GGITIKKT	8	0	40	40	0	11	{'solanum lycopersicum', 'olea europaea', 'malpighiales', 'lamiales', 'zea mays', 'corylus avellana', 'fagales', 'malus domestica', 'triticum aestivum', 'solanum tuberosum', 'poales'}
GTIKKITFGE	10	0	40	40	0	7	{'castanea sativa', 'fagales', 'pyrus communis', 'fragaria ananassa', 'malus domestica', 'prunus avium', 'prunus persica'}
GVFNYETET	9	0	40	40	0	3	{'corylus avellana', 'fagales', 'malus domestica'}
HLMCDI	6	0	40	40	0	17	{'solanum lycopersicum', 'olea europaea', 'malpighiales', 'cucumis melo', 'lamiales', 'bassia scoparia', 'corylus avellana', 'fagales', 'pyrus communis', 'prunus dulcis', 'citrus sinensis', 'malus domestica', 'asterales', 'helianthus annuus', 'prunus avium', 'caryophyllales', 'prunus persica'}
IGIYDEPM	8	0	40	40	0	17	{'solanum lycopersicum', 'malpighiales', 'capsicum annuum', 'cucumis melo', 'glycine max', 'zea mays', 'corylus avellana', 'rosales', 'citrullus lanatus', 'arachis hypogaea', 'litchi chinensis', 'malus domestica', 'asterales', 'solanum tuberosum', 'arecales', 'poales', 'prunus persica'}
ILKISN	6	0	40	40	0	2	{'corylus avellana', 'fagales'}
KGDHEV	6	0	40	40	0	2	{'corylus avellana', 'fagales'}
KIAPQA	6	0	40	40	0	6	{'rubus idaeus', 'pyrus communis', 'fragaria ananassa', 'malus domestica', 'prunus avium', 'prunus persica'}
LFKAFVLD	8	0	40	40	0	9	{'juglans regia', 'castanea sativa', 'rubus idaeus', 'fagales', 'pyrus communis', 'fragaria ananassa', 'malus domestica', 'prunus avium', 'prunus persica'}
LFPKVAP	7	0	40	40	0	3	{'morus alba', 'morus bombycis', 'fagales'}
LFPKVAPQ	8	0	40	40	0	3	{'morus alba', 'morus bombycis', 'fagales'}
LIPKIAPQ	8	0	40	40	0	6	{'rubus idaeus', 'pyrus communis', 'malus domestica', 'prunus avium', 'prunus persica', 'fragaria ananassa'}
LNRRIQLLEEDLERSEERL	19	0	40	40	0	31	{'portunus pelagicus', 'blattodea', 'penaeus monodon', 'erimacrus isenbeckii', 'litopenaeus vannamei', 'portunus sanguinolentus', 'marsupenaeus japonicus', 'euphausia superba', 'todarodes pacificus', 'neptunea polycostata', 'crangon borealis', 'penaeus latisulcatus', 'pandalus eous', 'zygentoma', 'procambarus clarkii', 'homarus americanus', 'paralithodes camtschaticus', 'chionoecetes opilio', 'se…
LPGKCGV	7	0	40	40	0	19	{'punica granatum', 'lens culinaris', 'prunus armeniaca', 'morus nigra', 'prunus persica', 'corylus avellana', 'rosales', 'brassica oleracea', 'prunus avium', 'fragaria ananassa', 'pisum sativum', 'malpighiales', 'lycium barbarum', 'malus domestica', 'juglans regia', 'prunus domestica', 'rubus idaeus', 'pyrus communis', 'phaseolus vulgaris'}
PKIAPQA	7	0	40	40	0	6	{'rubus idaeus', 'pyrus communis', 'fragaria ananassa', 'malus domestica', 'prunus avium', 'prunus persica'}
TPGQCNMIVERLGDYL	16	0	40	40	0	19	{'acacia farnesiana', 'citrullus lanatus', 'prunus persica', 'solanum lycopersicum', 'prosopis juliflora', 'bassia scoparia', 'capsicum annuum', 'corylus avellana', 'rosales', 'solanum tuberosum', 'prunus avium', 'caryophyllales', 'malpighiales', 'prunus dulcis', 'arachis hypogaea', 'citrus sinensis', 'malus domestica', 'cucumis melo', 'pyrus communis'}
VFNYETETTSVIP	13	0	40	40	0	3	{'corylus avellana', 'fagales', 'malus domestica'}
AIKKKMQA	8	0	49	49	0	33	{'portunus pelagicus', 'blattodea', 'penaeus monodon', 'erimacrus isenbeckii', 'spirurida', 'litopenaeus vannamei', 'chlamys nobilis', 'portunus sanguinolentus', 'diptera', 'sinonovacula constricta', 'marsupenaeus japonicus', 'euphausia superba', 'venerupis philippinarum', 'balanus rostratus', 'crangon borealis', 'penaeus latisulcatus', 'ascaridida', 'pandalus eous', 'zygentoma', 'procambarus cla…
DFDEPG	6	0	49	49	0	12	{'olea europaea', 'malpighiales', 'musa acuminata', 'oryza sativa', 'zea mays', 'corylus avellana', 'pyrus communis', 'litchi chinensis', 'malus domestica', 'apium graveolens', 'caryophyllales', 'poales'}
GAVIRGKKGSGG	12	0	49	49	0	19	{'olea europaea', 'zea mays', 'fagales', 'arecales', 'prunus persica', 'corylus avellana', 'rosales', 'prunus avium', 'poales', 'malpighiales', 'musa acuminata', 'oryza sativa', 'phoenix dactylifera', 'prunus dulcis', 'citrus sinensis', 'malus domestica', 'lamiales', 'cucumis melo', 'pyrus communis'}
GHDGSVWA	8	0	49	49	0	18	{'lamiales', 'olea europaea', 'malpighiales', 'musa acuminata', 'crocus sativus', 'zea mays', 'phoenix dactylifera', 'corylus avellana', 'fagales', 'rosales', 'pyrus communis', 'daucus carota', 'triticum aestivum', 'litchi chinensis', 'malus domestica', 'apium graveolens', 'arecales', 'prunus persica'}
HLMCEIE	7	0	49	49	0	17	{'prosopis juliflora', 'olea europaea', 'malpighiales', 'capsicum annuum', 'cucumis melo', 'actinidia deliciosa', 'acacia farnesiana', 'zea mays', 'oryza sativa', 'corylus avellana', 'rosales', 'citrullus lanatus', 'malus domestica', 'asterales', 'caryophyllales', 'poales', 'prunus persica'}
KIVELEEELRVVGNNLKSLEVSEEKA	26	0	49	49	0	29	{'portunus pelagicus', 'blattodea', 'penaeus monodon', 'erimacrus isenbeckii', 'litopenaeus vannamei', 'portunus sanguinolentus', 'diptera', 'marsupenaeus japonicus', 'euphausia superba', 'crangon borealis', 'penaeus latisulcatus', 'ascaridida', 'pandalus eous', 'zygentoma', 'procambarus clarkii', 'homarus americanus', 'paralithodes camtschaticus', 'chionoecetes opilio', 'eriocheir sinensis', 'pa…
LMCEIEG	7	0	49	49	0	17	{'prosopis juliflora', 'olea europaea', 'malpighiales', 'capsicum annuum', 'cucumis melo', 'actinidia deliciosa', 'acacia farnesiana', 'zea mays', 'oryza sativa', 'corylus avellana', 'rosales', 'citrullus lanatus', 'malus domestica', 'asterales', 'caryophyllales', 'poales', 'prunus persica'}
MSWQTY	6	0	49	49	0	24	{'olea europaea', 'crocus sativus', 'zea mays', 'fagales', 'daucus carota', 'asterales', 'actinidia deliciosa', 'prunus persica', 'solanum lycopersicum', 'prosopis juliflora', 'bassia scoparia', 'capsicum annuum', 'corylus avellana', 'rosales', 'litchi chinensis', 'sinapis alba', 'triticum aestivum', 'solanum tuberosum', 'caryophyllales', 'poales', 'malpighiales', 'oryza sativa', 'arachis hypogae…
RAEFAERSVQKLQK	14	0	49	49	0	30	{'portunus pelagicus', 'blattodea', 'penaeus monodon', 'erimacrus isenbeckii', 'spirurida', 'litopenaeus vannamei', 'portunus sanguinolentus', 'diptera', 'marsupenaeus japonicus', 'euphausia superba', 'crangon borealis', 'penaeus latisulcatus', 'ascaridida', 'pandalus eous', 'procambarus clarkii', 'homarus americanus', 'paralithodes camtschaticus', 'chionoecetes opilio', 'eriocheir sinensis', 'pa…
TPGQCNMVVER	11	0	49	49	0	16	{'lamiales', 'olea europaea', 'malpighiales', 'musa acuminata', 'ananas comosus', 'glycine max', 'oryza sativa', 'zea mays', 'phoenix dactylifera', 'corylus avellana', 'fagales', 'litchi chinensis', 'malus domestica', 'sinapis alba', 'caryophyllales', 'poales'}
AVIRGKKG	8	0	98	98	0	33	{'olea europaea', 'zea mays', 'fagales', 'daucus carota', 'citrullus lanatus', 'asterales', 'arecales', 'actinidia deliciosa', 'glycine max', 'prunus persica', 'solanum lycopersicum', 'capsicum annuum', 'corylus avellana', 'rosales', 'litchi chinensis', 'sinapis alba', 'solanum tuberosum', 'prunus avium', 'caryophyllales', 'poales', 'malpighiales', 'musa acuminata', 'oryza sativa', 'phoenix dacty…
VWAQS	5	0	98	98	0	34	{'olea europaea', 'acacia farnesiana', 'crocus sativus', 'zea mays', 'fagales', 'daucus carota', 'asterales', 'arecales', 'glycine max', 'prunus persica', 'solanum lycopersicum', 'prosopis juliflora', 'bassia scoparia', 'capsicum annuum', 'ananas comosus', 'corylus avellana', 'rosales', 'litchi chinensis', 'sinapis alba', 'triticum aestivum', 'solanum tuberosum', 'caryophyllales', 'poales', 'malp…
AAAIIGH	7	0	23	23	0	9	{'malpighiales', 'corylus avellana', 'rosales', 'daucus carota', 'litchi chinensis', 'malus domestica', 'asterales', 'apium graveolens', 'prunus persica'}
ACCNGIR	7	0	23	23	0	8	{'punica granatum', 'prunus domestica', 'prunus armeniaca', 'pyrus communis', 'malus domestica', 'prunus avium', 'prunus persica', 'fragaria ananassa'}
AINIV	5	0	23	23	0	2	{'oribatida', 'olea europaea'}
ANNRA	5	0	23	23	0	15	{'eriocheir sinensis', 'pandalus eous', 'marsupenaeus japonicus', 'pandalus rosenbergii', 'vigna radiata', 'farfantepenaeus aztecus', 'penaeus monodon', 'paralithodes camtschaticus', 'asterales', 'oribatida', 'metapenaeus ensis', 'litopenaeus vannamei', 'oratosquilla oratoria', 'macrobrachium rosenbergii', 'crangon borealis'}
ARALTDAET	9	0	23	23	0	15	{'salmo salar', 'merluccius australis', 'macruronus magellanicus', 'merluccius polli', 'merluccius productus', 'oncorhynchus mykiss', 'cyprinus carpio', 'merluccius gayi', 'merluccius paradoxus', 'merluccius merluccius', 'clupea harengus', 'merluccius bilinearis', 'salvelinus fontinalis', 'lates calcarifer', 'gadus morhua'}
ASQREDSYEETIRDLT	16	0	23	23	0	22	{'perna viridis', 'chlamys nobilis', 'sinonovacula constricta', 'ommastrephes bartramii', 'haliotis diversicolor', 'todarodes pacificus', 'venerupis philippinarum', 'balanus rostratus', 'neptunea polycostata', 'sepioteuthis lessoniana', 'solen strictus', 'fulvia mutica', 'scapharca broughtonii', 'crassostrea virginica', 'pseudocardium sachalinensis', 'sepia esculenta', 'haliotis discus', 'crassos…
AVIRGKKGPGG	11	0	23	23	0	14	{'solanum lycopersicum', 'malpighiales', 'capsicum annuum', 'cucumis melo', 'glycine max', 'corylus avellana', 'citrullus lanatus', 'arachis hypogaea', 'litchi chinensis', 'asterales', 'solanum tuberosum', 'caryophyllales', 'actinidia deliciosa', 'prunus persica'}
DEPGHLAPTG	10	0	23	23	0	7	{'olea europaea', 'malpighiales', 'zea mays', 'corylus avellana', 'daucus carota', 'apium graveolens', 'poales'}
DFNEPG	6	0	23	23	0	12	{'lamiales', 'olea europaea', 'crocus sativus', 'phoenix dactylifera', 'corylus avellana', 'rosales', 'citrullus lanatus', 'malus domestica', 'asterales', 'caryophyllales', 'glycine max', 'prunus persica'}
DGTVWA	6	0	23	23	0	9	{'solanum lycopersicum', 'olea europaea', 'oryza sativa', 'corylus avellana', 'asterales', 'helianthus annuus', 'solanum tuberosum', 'caryophyllales', 'poales'}
DHKNEFCEITLISSG	15	0	23	23	0	2	{'lamiales', 'olea europaea'}
EAARKLAI	8	0	23	23	0	22	{'perna viridis', 'chlamys nobilis', 'sinonovacula constricta', 'ommastrephes bartramii', 'haliotis diversicolor', 'todarodes pacificus', 'venerupis philippinarum', 'balanus rostratus', 'neptunea polycostata', 'sepioteuthis lessoniana', 'solen strictus', 'fulvia mutica', 'scapharca broughtonii', 'crassostrea virginica', 'pseudocardium sachalinensis', 'sepia esculenta', 'haliotis discus', 'crassos…
EAARKLAITE	10	0	23	23	0	22	{'perna viridis', 'chlamys nobilis', 'sinonovacula constricta', 'ommastrephes bartramii', 'haliotis diversicolor', 'todarodes pacificus', 'venerupis philippinarum', 'balanus rostratus', 'neptunea polycostata', 'sepioteuthis lessoniana', 'solen strictus', 'fulvia mutica', 'scapharca broughtonii', 'crassostrea virginica', 'pseudocardium sachalinensis', 'sepia esculenta', 'haliotis discus', 'crassos…
EEITGIM	7	0	23	23	0	7	{'solanum lycopersicum', 'olea europaea', 'malpighiales', 'corylus avellana', 'daucus carota', 'asterales', 'poales'}
EILEGDGG	8	0	23	23	0	7	{'prunus armeniaca', 'daucus carota', 'fragaria ananassa', 'malus domestica', 'apium graveolens', 'prunus avium', 'prunus persica'}
FHVEKG	6	0	23	23	0	2	{'oryza sativa', 'poales'}
FITELSEFIPGAS	13	0	23	23	0	2	{'lamiales', 'olea europaea'}
FLKAGDSDGDGKIG	14	0	23	23	0	19	{'gadus callarias', 'merluccius gayi', 'lates calcarifer', 'gadus morhua', 'merluccius australis', 'rana esculenta', 'merluccius merluccius', 'theragra chalcogramma', 'scomber scombrus', 'trachurus japonicus', 'merluccius productus', 'xiphias gladius', 'scomber japonicus', 'evynnis japonica', 'sebastes marinus', 'cyprinus carpio', 'merluccius paradoxus', 'merluccius bilinearis', 'rana ch-2001'}
FPQLKPEE	8	0	23	23	0	9	{'malpighiales', 'cucumis melo', 'corylus avellana', 'rosales', 'citrullus lanatus', 'malus domestica', 'sinapis alba', 'caryophyllales', 'prunus persica'}
FRRVKCK	7	0	23	23	0	3	{'oryza sativa', 'poales', 'zea mays'}
GARALTD	7	0	23	23	0	13	{'merluccius australis', 'merluccius capensis', 'macruronus magellanicus', 'merluccius polli', 'merluccius productus', 'cyprinus carpio', 'merluccius gayi', 'merluccius paradoxus', 'merluccius merluccius', 'clupea harengus', 'merluccius bilinearis', 'gadus morhua', 'evynnis japonica'}
GAVIRGKKGAGG	12	0	23	23	0	8	{'solanum lycopersicum', 'olea europaea', 'corylus avellana', 'rosales', 'asterales', 'helianthus annuus', 'caryophyllales', 'poales'}
GCPETF	6	0	23	23	0	11	{'fagopyrum tataricum', 'juglans regia', 'bertholletia excelsa', 'pistacia vera', 'carya illinoinensis', 'corylus avellana', 'juglans nigra', 'prunus dulcis', 'fagopyrum esculentum', 'glycine soja', 'glycine max'}
GKKGPGGVT	9	0	23	23	0	11	{'malpighiales', 'cucumis melo', 'glycine max', 'corylus avellana', 'citrullus lanatus', 'arachis hypogaea', 'malus domestica', 'asterales', 'caryophyllales', 'actinidia deliciosa', 'prunus persica'}
GPHSIIGRAVVVHS	14	0	23	23	0	1	{'olea europaea'}
GQVYCDTCR	9	0	23	23	0	2	{'lamiales', 'olea europaea'}
GTVYFTQ	7	0	23	23	0	1	{'olea europaea'}
GYKDVDK	7	0	23	23	0	2	{'oryza sativa', 'poales'}
HLMCEIEGH	9	0	23	23	0	4	{'oryza sativa', 'corylus avellana', 'poales', 'zea mays'}
HLMCEIEGHHL	11	0	23	23	0	4	{'oryza sativa', 'corylus avellana', 'poales', 'zea mays'}
HPDAYN	6	0	23	23	0	5	{'juglans regia', 'pyrus communis', 'malus domestica', 'prunus avium', 'prunus persica'}
HSIIGRAVVVHS	12	0	23	23	0	1	{'olea europaea'}
ITLISSG	7	0	23	23	0	2	{'lamiales', 'olea europaea'}
KEVDRLEDELL	11	0	23	23	0	22	{'perna viridis', 'chlamys nobilis', 'sinonovacula constricta', 'ommastrephes bartramii', 'haliotis diversicolor', 'todarodes pacificus', 'venerupis philippinarum', 'balanus rostratus', 'neptunea polycostata', 'sepioteuthis lessoniana', 'solen strictus', 'fulvia mutica', 'scapharca broughtonii', 'crassostrea virginica', 'pseudocardium sachalinensis', 'sepia esculenta', 'haliotis discus', 'crassos…
KLIPKV	6	0	23	23	0	2	{'corylus avellana', 'fagales'}
KLQKEVDRLEDELL	14	0	23	23	0	22	{'perna viridis', 'chlamys nobilis', 'sinonovacula constricta', 'ommastrephes bartramii', 'haliotis diversicolor', 'todarodes pacificus', 'venerupis philippinarum', 'balanus rostratus', 'neptunea polycostata', 'sepioteuthis lessoniana', 'solen strictus', 'fulvia mutica', 'scapharca broughtonii', 'crassostrea virginica', 'pseudocardium sachalinensis', 'sepia esculenta', 'haliotis discus', 'crassos…
KPEEITGI	8	0	23	23	0	8	{'solanum lycopersicum', 'olea europaea', 'malpighiales', 'corylus avellana', 'daucus carota', 'citrullus lanatus', 'asterales', 'poales'}
KPSLKFILNTVNGTTRT	17	0	23	23	0	2	{'lamiales', 'olea europaea'}
LAPTGLFLGG	10	0	23	23	0	10	{'cucumis melo', 'rosales', 'prunus dulcis', 'citrus sinensis', 'asterales', 'malus domestica', 'triticum aestivum', 'prunus avium', 'caryophyllales', 'prunus persica'}
LAPTGLYLGGTKYMVIQGEP	20	0	23	23	0	12	{'solanum lycopersicum', 'musa acuminata', 'ananas comosus', 'corylus avellana', 'rosales', 'daucus carota', 'arachis hypogaea', 'malus domestica', 'asterales', 'solanum tuberosum', 'glycine max', 'prunus persica'}
NITATYG	7	0	23	23	0	2	{'poales', 'zea mays'}
NKLKAAEARAEFAERSVQKLQKEVDRLEDELVNEKEKYKSITDELDQTFSEL	52	0	23	23	0	21	{'panulirus stimpsoni', 'penaeus monodon', 'erimacrus isenbeckii', 'litopenaeus vannamei', 'portunus sanguinolentus', 'marsupenaeus japonicus', 'penaeus latisulcatus', 'pandalus eous', 'procambarus clarkii', 'homarus americanus', 'paralithodes camtschaticus', 'eriocheir sinensis', 'pandalus rosenbergii', 'scylla serrata', 'portunus trituberculatus', 'farfantepenaeus aztecus', 'oribatida', 'metape…
NLIPKVAP	8	0	23	23	0	3	{'prunus armeniaca', 'corylus avellana', 'fagales'}
NMSLGG	6	0	23	23	0	7	{'sporidiales', 'pleosporales', 'onygenales', 'hypocreales', 'capnodiales', 'eurotiales', 'bacillales'}
NPLGFFKKEALPKC	14	0	23	23	0	2	{'lamiales', 'olea europaea'}
PGDENRH	7	0	23	23	0	1	{'olea europaea'}
PGDENRHAG	9	0	23	23	0	1	{'olea europaea'}
PNYLALLVKY	10	0	23	23	0	3	{'oryza sativa', 'poales', 'zea mays'}
QGEAGAV	7	0	23	23	0	14	{'solanum lycopersicum', 'olea europaea', 'malpighiales', 'capsicum annuum', 'cucumis melo', 'lamiales', 'corylus avellana', 'fagales', 'prunus dulcis', 'citrus sinensis', 'asterales', 'prunus avium', 'actinidia deliciosa', 'prunus persica'}
QGEAGAVIR	9	0	23	23	0	14	{'solanum lycopersicum', 'olea europaea', 'malpighiales', 'capsicum annuum', 'cucumis melo', 'lamiales', 'corylus avellana', 'fagales', 'prunus dulcis', 'citrus sinensis', 'asterales', 'prunus avium', 'actinidia deliciosa', 'prunus persica'}
QGEAGAVIRG	10	0	23	23	0	14	{'solanum lycopersicum', 'olea europaea', 'malpighiales', 'capsicum annuum', 'cucumis melo', 'lamiales', 'corylus avellana', 'fagales', 'prunus dulcis', 'citrus sinensis', 'asterales', 'prunus avium', 'actinidia deliciosa', 'prunus persica'}
QGEAGAVIRGKKG	13	0	23	23	0	14	{'solanum lycopersicum', 'olea europaea', 'malpighiales', 'capsicum annuum', 'cucumis melo', 'lamiales', 'corylus avellana', 'fagales', 'prunus dulcis', 'citrus sinensis', 'asterales', 'prunus avium', 'actinidia deliciosa', 'prunus persica'}
QGQVYCDTC	9	0	23	23	0	2	{'lamiales', 'olea europaea'}
QIPLTGPHSIIGRAVVVHSD	20	0	23	23	0	1	{'olea europaea'}
QIPLTGPHSIIGRAVVVHSDPDD	23	0	23	23	0	1	{'olea europaea'}
QSATFP	6	0	23	23	0	10	{'lamiales', 'olea europaea', 'capsicum annuum', 'cucumis melo', 'prunus dulcis', 'citrus sinensis', 'malus domestica', 'asterales', 'prunus avium', 'prunus persica'}
QVYNKLGMYPPNM	13	0	23	23	0	2	{'lamiales', 'olea europaea'}
REEAYK	6	0	23	23	0	20	{'portunus pelagicus', 'panulirus stimpsoni', 'blattodea', 'penaeus monodon', 'litopenaeus vannamei', 'marsupenaeus japonicus', 'euphausia superba', 'penaeus latisulcatus', 'pandalus eous', 'procambarus clarkii', 'homarus americanus', 'paralithodes camtschaticus', 'pandalus rosenbergii', 'farfantepenaeus aztecus', 'euphausia pacifica', 'oribatida', 'metapenaeus ensis', 'oratosquilla oratoria', 'm…
RKDCDEI	7	0	23	23	0	2	{'lamiales', 'olea europaea'}
RKDCDEIP	8	0	23	23	0	2	{'lamiales', 'olea europaea'}
SGFIEEDELKLFLQ	14	0	23	23	0	19	{'salmo salar', 'macruronus magellanicus', 'merluccius polli', 'lates calcarifer', 'gadus morhua', 'merluccius australis', 'perciformes', 'lepidorhombus whiffiagonis', 'macruronus novaezelandiae', 'theragra chalcogramma', 'merluccius capensis', 'trachurus japonicus', 'merluccius productus', 'xiphias gladius', 'oncorhynchus mykiss', 'cyprinus carpio', 'merluccius paradoxus', 'merluccius bilinearis…
SNPNYLA	7	0	23	23	0	2	{'oryza sativa', 'poales'}
SWQTYVDEHL	10	0	23	23	0	11	{'solanum lycopersicum', 'olea europaea', 'malpighiales', 'oryza sativa', 'crocus sativus', 'zea mays', 'corylus avellana', 'fagales', 'asterales', 'solanum tuberosum', 'poales'}
SYETKLVA	8	0	23	23	0	4	{'prunus avium', 'prunus persica', 'fragaria ananassa', 'malus domestica'}
TGNLSGLK	8	0	23	23	0	1	{'olea europaea'}
TGNLSGLKPGLHGFH	15	0	23	23	0	1	{'olea europaea'}
TSVIPP	6	0	23	23	0	9	{'juglans regia', 'corylus avellana', 'rubus idaeus', 'prunus armeniaca', 'castanea sativa', 'fragaria ananassa', 'malus domestica', 'prunus avium', 'prunus persica'}
VFGIYEE	7	0	23	23	0	9	{'lamiales', 'olea europaea', 'malpighiales', 'corylus avellana', 'fagales', 'pyrus communis', 'malus domestica', 'asterales', 'sinapis alba'}
VIEGGPVGD	9	0	23	23	0	2	{'corylus avellana', 'fagales'}
VPPACCN	7	0	23	23	0	6	{'prunus domestica', 'prunus armeniaca', 'pyrus communis', 'malus domestica', 'prunus avium', 'prunus persica'}
VPPACCNGI	9	0	23	23	0	6	{'prunus domestica', 'prunus armeniaca', 'pyrus communis', 'malus domestica', 'prunus avium', 'prunus persica'}
VPQNF	5	0	23	23	0	6	{'anacardium occidentale', 'bertholletia excelsa', 'pistacia vera', 'arachis hypogaea', 'glycine soja', 'glycine max'}
WQTYVDDHLM	10	0	23	23	0	15	{'solanum lycopersicum', 'prosopis juliflora', 'malpighiales', 'capsicum annuum', 'bassia scoparia', 'acacia farnesiana', 'rosales', 'daucus carota', 'litchi chinensis', 'asterales', 'sinapis alba', 'malus domestica', 'caryophyllales', 'actinidia deliciosa', 'prunus persica'}
YDISNKR	7	0	23	23	0	12	{'scylla serrata', 'fenneropenaeus (penaeus) chinensis', 'procambarus clarkii', 'amphioctopus fangsiao', 'blattodea', 'penaeus monodon', 'scylla paramamosain', 'chionoecetes opilio', 'oribatida', 'lepidoptera', 'litopenaeus vannamei', 'crangon borealis'}
YDISNKRRMGLTE	13	0	23	23	0	12	{'scylla serrata', 'fenneropenaeus (penaeus) chinensis', 'procambarus clarkii', 'amphioctopus fangsiao', 'blattodea', 'penaeus monodon', 'scylla paramamosain', 'chionoecetes opilio', 'oribatida', 'lepidoptera', 'litopenaeus vannamei', 'crangon borealis'}
YETKLVA	7	0	23	23	0	4	{'prunus avium', 'prunus persica', 'fragaria ananassa', 'malus domestica'}
YGKPTGAG	8	0	23	23	0	2	{'poales', 'zea mays'}
YGKPTGAGP	9	0	23	23	0	2	{'poales', 'zea mays'}
YTLIEGDA	8	0	23	23	0	6	{'prunus armeniaca', 'fagales', 'pyrus communis', 'malus domestica', 'prunus avium', 'prunus persica'}
YVDDHLMCEI	10	0	23	23	0	13	{'prosopis juliflora', 'malpighiales', 'capsicum annuum', 'ananas comosus', 'actinidia deliciosa', 'acacia farnesiana', 'rosales', 'citrullus lanatus', 'malus domestica', 'asterales', 'caryophyllales', 'poales', 'prunus persica'}
YVKHR	5	0	23	23	0	8	{'juglans regia', 'castanea sativa', 'prunus armeniaca', 'fagales', 'pyrus communis', 'malus domestica', 'prunus avium', 'prunus persica'}
ADRKYDE	7	0	52	52	0	35	{'portunus pelagicus', 'penaeus monodon', 'erimacrus isenbeckii', 'spirurida', 'litopenaeus vannamei', 'portunus sanguinolentus', 'sinonovacula constricta', 'marsupenaeus japonicus', 'euphausia superba', 'venerupis philippinarum', 'balanus rostratus', 'crangon borealis', 'penaeus latisulcatus', 'ascaridida', 'pandalus eous', 'solen strictus', 'procambarus clarkii', 'homarus americanus', 'paralith…
FILDGDNL	8	0	52	52	0	2	{'fagales', 'malus domestica'}
GNNLKSLE	8	0	52	52	0	31	{'portunus pelagicus', 'blattodea', 'penaeus monodon', 'erimacrus isenbeckii', 'spirurida', 'litopenaeus vannamei', 'portunus sanguinolentus', 'diptera', 'marsupenaeus japonicus', 'euphausia superba', 'crangon borealis', 'penaeus latisulcatus', 'ascaridida', 'pandalus eous', 'zygentoma', 'procambarus clarkii', 'homarus americanus', 'paralithodes camtschaticus', 'chionoecetes opilio', 'eriocheir s…
IKKKMQA	7	0	52	52	0	36	{'portunus pelagicus', 'blattodea', 'penaeus monodon', 'erimacrus isenbeckii', 'spirurida', 'litopenaeus vannamei', 'chlamys nobilis', 'portunus sanguinolentus', 'diptera', 'sinonovacula constricta', 'marsupenaeus japonicus', 'euphausia superba', 'venerupis philippinarum', 'balanus rostratus', 'crangon borealis', 'penaeus latisulcatus', 'ascaridida', 'pandalus eous', 'zygentoma', 'solen strictus'…
ISNKYHTKG	9	0	52	52	0	2	{'corylus avellana', 'fagales'}
KKMQAMK	7	0	52	52	0	35	{'portunus pelagicus', 'blattodea', 'penaeus monodon', 'erimacrus isenbeckii', 'spirurida', 'litopenaeus vannamei', 'chlamys nobilis', 'portunus sanguinolentus', 'diptera', 'sinonovacula constricta', 'marsupenaeus japonicus', 'euphausia superba', 'venerupis philippinarum', 'balanus rostratus', 'crangon borealis', 'penaeus latisulcatus', 'ascaridida', 'pandalus eous', 'zygentoma', 'solen strictus'…
LERSEERL	8	0	52	52	0	33	{'portunus pelagicus', 'blattodea', 'penaeus monodon', 'erimacrus isenbeckii', 'litopenaeus vannamei', 'portunus sanguinolentus', 'marsupenaeus japonicus', 'euphausia superba', 'charybdis feriatus', 'todarodes pacificus', 'neptunea polycostata', 'crangon borealis', 'penaeus latisulcatus', 'pandalus eous', 'zygentoma', 'procambarus clarkii', 'homarus americanus', 'paralithodes camtschaticus', 'chi…
LKSLEVSEEKA	11	0	52	52	0	31	{'portunus pelagicus', 'blattodea', 'penaeus monodon', 'erimacrus isenbeckii', 'spirurida', 'litopenaeus vannamei', 'portunus sanguinolentus', 'diptera', 'marsupenaeus japonicus', 'euphausia superba', 'crangon borealis', 'penaeus latisulcatus', 'ascaridida', 'pandalus eous', 'zygentoma', 'procambarus clarkii', 'homarus americanus', 'paralithodes camtschaticus', 'chionoecetes opilio', 'eriocheir s…
MVEADLERA	9	0	52	52	0	31	{'portunus pelagicus', 'blattodea', 'penaeus monodon', 'erimacrus isenbeckii', 'spirurida', 'litopenaeus vannamei', 'portunus sanguinolentus', 'diptera', 'marsupenaeus japonicus', 'euphausia superba', 'crangon borealis', 'penaeus latisulcatus', 'ascaridida', 'pandalus eous', 'zygentoma', 'procambarus clarkii', 'homarus americanus', 'paralithodes camtschaticus', 'chionoecetes opilio', 'eriocheir s…
MVEADLERAE	10	0	52	52	0	31	{'portunus pelagicus', 'blattodea', 'penaeus monodon', 'erimacrus isenbeckii', 'spirurida', 'litopenaeus vannamei', 'portunus sanguinolentus', 'diptera', 'marsupenaeus japonicus', 'euphausia superba', 'crangon borealis', 'penaeus latisulcatus', 'ascaridida', 'pandalus eous', 'zygentoma', 'procambarus clarkii', 'homarus americanus', 'paralithodes camtschaticus', 'chionoecetes opilio', 'eriocheir s…
MVEADLERAEERAE	14	0	52	52	0	31	{'portunus pelagicus', 'blattodea', 'penaeus monodon', 'erimacrus isenbeckii', 'spirurida', 'litopenaeus vannamei', 'portunus sanguinolentus', 'diptera', 'marsupenaeus japonicus', 'euphausia superba', 'crangon borealis', 'penaeus latisulcatus', 'ascaridida', 'pandalus eous', 'zygentoma', 'procambarus clarkii', 'homarus americanus', 'paralithodes camtschaticus', 'chionoecetes opilio', 'eriocheir s…
PDGGSI	6	0	52	52	0	6	{'actinidia chinensis', 'corylus avellana', 'castanea sativa', 'prunus armeniaca', 'fagales', 'malus domestica'}
SWQTY	5	0	52	52	0	24	{'olea europaea', 'crocus sativus', 'zea mays', 'fagales', 'daucus carota', 'asterales', 'actinidia deliciosa', 'prunus persica', 'solanum lycopersicum', 'prosopis juliflora', 'bassia scoparia', 'capsicum annuum', 'corylus avellana', 'rosales', 'litchi chinensis', 'sinapis alba', 'triticum aestivum', 'solanum tuberosum', 'caryophyllales', 'poales', 'malpighiales', 'oryza sativa', 'arachis hypogae…
TPGQCNMV	8	0	52	52	0	16	{'lamiales', 'olea europaea', 'malpighiales', 'musa acuminata', 'ananas comosus', 'glycine max', 'oryza sativa', 'zea mays', 'phoenix dactylifera', 'corylus avellana', 'fagales', 'litchi chinensis', 'malus domestica', 'sinapis alba', 'caryophyllales', 'poales'}
VELEEELR	8	0	52	52	0	31	{'portunus pelagicus', 'blattodea', 'penaeus monodon', 'erimacrus isenbeckii', 'spirurida', 'litopenaeus vannamei', 'portunus sanguinolentus', 'diptera', 'marsupenaeus japonicus', 'euphausia superba', 'crangon borealis', 'penaeus latisulcatus', 'ascaridida', 'pandalus eous', 'zygentoma', 'procambarus clarkii', 'homarus americanus', 'paralithodes camtschaticus', 'chionoecetes opilio', 'eriocheir s…
VHAVKP	6	0	52	52	0	2	{'secale cereale', 'poales'}
VVGNNLK	7	0	52	52	0	32	{'portunus pelagicus', 'blattodea', 'penaeus monodon', 'erimacrus isenbeckii', 'spirurida', 'litopenaeus vannamei', 'portunus sanguinolentus', 'diptera', 'marsupenaeus japonicus', 'euphausia superba', 'crangon borealis', 'penaeus latisulcatus', 'ascaridida', 'pandalus eous', 'zygentoma', 'procambarus clarkii', 'homarus americanus', 'paralithodes camtschaticus', 'fulvia mutica', 'chionoecetes opil…
WAQSA	5	0	52	52	0	22	{'olea europaea', 'acacia farnesiana', 'crocus sativus', 'asterales', 'actinidia deliciosa', 'prunus persica', 'solanum lycopersicum', 'prosopis juliflora', 'bassia scoparia', 'capsicum annuum', 'corylus avellana', 'rosales', 'litchi chinensis', 'sinapis alba', 'solanum tuberosum', 'caryophyllales', 'poales', 'malpighiales', 'oryza sativa', 'malus domestica', 'helianthus annuus', 'lamiales'}
WQTYVD	6	0	52	52	0	25	{'olea europaea', 'acacia farnesiana', 'crocus sativus', 'zea mays', 'fagales', 'daucus carota', 'asterales', 'actinidia deliciosa', 'prunus persica', 'solanum lycopersicum', 'prosopis juliflora', 'bassia scoparia', 'capsicum annuum', 'corylus avellana', 'rosales', 'litchi chinensis', 'sinapis alba', 'triticum aestivum', 'solanum tuberosum', 'caryophyllales', 'poales', 'malpighiales', 'oryza sati…
YSVIEG	6	0	52	52	0	5	{'juglans regia', 'corylus avellana', 'castanea sativa', 'fagales', 'malus domestica'}
AARLFK	6	0	85	85	0	2	{'corylus avellana', 'fagales'}
PAARLF	6	0	85	85	0	2	{'corylus avellana', 'fagales'}
ELDQTF	6	0	58	58	0	44	{'penaeus monodon', 'erimacrus isenbeckii', 'spirurida', 'litopenaeus vannamei', 'portunus sanguinolentus', 'sinonovacula constricta', 'marsupenaeus japonicus', 'ommastrephes bartramii', 'euphausia superba', 'haliotis diversicolor', 'todarodes pacificus', 'venerupis philippinarum', 'balanus rostratus', 'neptunea polycostata', 'crangon borealis', 'penaeus latisulcatus', 'ascaridida', 'pandalus eou…
EPMTPGQCNM	10	0	58	58	0	24	{'olea europaea', 'zea mays', 'citrullus lanatus', 'asterales', 'arecales', 'glycine max', 'prunus persica', 'solanum lycopersicum', 'capsicum annuum', 'ananas comosus', 'corylus avellana', 'rosales', 'litchi chinensis', 'sinapis alba', 'solanum tuberosum', 'caryophyllales', 'poales', 'malpighiales', 'musa acuminata', 'oryza sativa', 'phoenix dactylifera', 'arachis hypogaea', 'malus domestica', '…
ERLGDYLI	8	0	58	58	0	27	{'crocus sativus', 'zea mays', 'fagales', 'daucus carota', 'citrullus lanatus', 'asterales', 'arecales', 'glycine max', 'prunus persica', 'solanum lycopersicum', 'capsicum annuum', 'corylus avellana', 'rosales', 'sinapis alba', 'triticum aestivum', 'prunus avium', 'caryophyllales', 'malpighiales', 'phoenix dactylifera', 'prunus dulcis', 'arachis hypogaea', 'citrus sinensis', 'malus domestica', 'a…
ETTSVIPA	8	0	58	58	0	3	{'corylus avellana', 'fagales', 'malus domestica'}
IGIYDEP	7	0	58	58	0	22	{'zea mays', 'citrullus lanatus', 'asterales', 'arecales', 'actinidia deliciosa', 'glycine max', 'prunus persica', 'solanum lycopersicum', 'prosopis juliflora', 'capsicum annuum', 'corylus avellana', 'rosales', 'litchi chinensis', 'solanum tuberosum', 'prunus avium', 'poales', 'malpighiales', 'prunus dulcis', 'arachis hypogaea', 'citrus sinensis', 'malus domestica', 'cucumis melo'}
KAFILDGD	8	0	58	58	0	3	{'actinidia chinensis', 'fagales', 'malus domestica'}
PGQCNMVVER	10	0	58	58	0	18	{'lamiales', 'olea europaea', 'malpighiales', 'musa acuminata', 'ananas comosus', 'glycine max', 'oryza sativa', 'zea mays', 'phoenix dactylifera', 'corylus avellana', 'fagales', 'litchi chinensis', 'malus domestica', 'asterales', 'helianthus annuus', 'sinapis alba', 'caryophyllales', 'poales'}
VDDHLMC	7	0	58	58	0	26	{'olea europaea', 'acacia farnesiana', 'daucus carota', 'citrullus lanatus', 'asterales', 'actinidia deliciosa', 'prunus persica', 'solanum lycopersicum', 'prosopis juliflora', 'bassia scoparia', 'capsicum annuum', 'ananas comosus', 'rosales', 'litchi chinensis', 'sinapis alba', 'prunus avium', 'caryophyllales', 'poales', 'malpighiales', 'prunus dulcis', 'citrus sinensis', 'malus domestica', 'api…
YVDDHLMC	8	0	58	58	0	26	{'olea europaea', 'acacia farnesiana', 'daucus carota', 'citrullus lanatus', 'asterales', 'actinidia deliciosa', 'prunus persica', 'solanum lycopersicum', 'prosopis juliflora', 'bassia scoparia', 'capsicum annuum', 'ananas comosus', 'rosales', 'litchi chinensis', 'sinapis alba', 'prunus avium', 'caryophyllales', 'poales', 'malpighiales', 'prunus dulcis', 'citrus sinensis', 'malus domestica', 'api…
ERLGDY	6	0	119	119	0	38	{'olea europaea', 'acacia farnesiana', 'crocus sativus', 'zea mays', 'fagales', 'daucus carota', 'citrullus lanatus', 'asterales', 'arecales', 'glycine max', 'prunus persica', 'solanum lycopersicum', 'prosopis juliflora', 'bassia scoparia', 'capsicum annuum', 'ananas comosus', 'corylus avellana', 'rosales', 'litchi chinensis', 'sinapis alba', 'triticum aestivum', 'solanum tuberosum', 'prunus aviu…
GNGGPGT	7	0	119	119	0	11	{'morus bombycis', 'juglans regia', 'corylus avellana', 'castanea sativa', 'fagales', 'vigna radiata', 'pyrus communis', 'arachis hypogaea', 'malus domestica', 'morus alba', 'glycine max'}
AFVLDADNLIPK	12	0	34	34	0	7	{'juglans regia', 'castanea sativa', 'rubus idaeus', 'fagales', 'pyrus communis', 'malus domestica', 'fragaria ananassa'}
AVKQAYAAT	9	0	34	34	0	2	{'secale cereale', 'poales'}
DGGSILKISNK	11	0	34	34	0	2	{'corylus avellana', 'fagales'}
DHKNEFCEITL	11	0	34	34	0	2	{'lamiales', 'olea europaea'}
EEHVKAGK	8	0	34	34	0	5	{'pyrus communis', 'fragaria ananassa', 'malus domestica', 'prunus avium', 'prunus persica'}
ELSEFIPGA	9	0	34	34	0	2	{'lamiales', 'olea europaea'}
ERDHKNEFCE	10	0	34	34	0	2	{'lamiales', 'olea europaea'}
FGEGSQ	6	0	34	34	0	9	{'juglans regia', 'castanea sativa', 'prunus armeniaca', 'fagales', 'pyrus communis', 'fragaria ananassa', 'malus domestica', 'prunus avium', 'prunus persica'}
FLKAGDSD	8	0	34	34	0	23	{'macruronus magellanicus', 'merluccius polli', 'gadus callarias', 'merluccius gayi', 'lates calcarifer', 'gadus morhua', 'merluccius australis', 'rana esculenta', 'merluccius merluccius', 'theragra chalcogramma', 'scomber scombrus', 'merluccius capensis', 'trachurus japonicus', 'merluccius productus', 'xiphias gladius', 'scomber japonicus', 'evynnis japonica', 'sebastes marinus', 'cyprinus carpi…
GESKIVELEEELRVVGNNLKSLEVSEEKAN	30	0	34	34	0	25	{'portunus pelagicus', 'blattodea', 'penaeus monodon', 'erimacrus isenbeckii', 'litopenaeus vannamei', 'portunus sanguinolentus', 'marsupenaeus japonicus', 'charybdis feriatus', 'penaeus latisulcatus', 'pandalus eous', 'zygentoma', 'procambarus clarkii', 'homarus americanus', 'paralithodes camtschaticus', 'chionoecetes opilio', 'eriocheir sinensis', 'pandalus rosenbergii', 'scylla serrata', 'port…
GGPGTIKKITFGEGS	15	0	34	34	0	7	{'castanea sativa', 'fagales', 'pyrus communis', 'fragaria ananassa', 'malus domestica', 'prunus avium', 'prunus persica'}
GTLAPTGL	8	0	34	34	0	20	{'acacia farnesiana', 'zea mays', 'citrullus lanatus', 'asterales', 'actinidia deliciosa', 'prunus persica', 'solanum lycopersicum', 'prosopis juliflora', 'bassia scoparia', 'capsicum annuum', 'rosales', 'sinapis alba', 'solanum tuberosum', 'prunus avium', 'caryophyllales', 'malpighiales', 'prunus dulcis', 'citrus sinensis', 'malus domestica', 'cucumis melo'}
GYTRAEGLYSML	12	0	34	34	0	2	{'lamiales', 'olea europaea'}
IGIYDEPMTPGQCNM	15	0	34	34	0	16	{'solanum lycopersicum', 'malpighiales', 'capsicum annuum', 'cucumis melo', 'glycine max', 'zea mays', 'corylus avellana', 'citrullus lanatus', 'arachis hypogaea', 'litchi chinensis', 'malus domestica', 'asterales', 'solanum tuberosum', 'arecales', 'poales', 'prunus persica'}
IIGIYDEP	8	0	34	34	0	19	{'zea mays', 'asterales', 'arecales', 'glycine max', 'actinidia deliciosa', 'prunus persica', 'solanum lycopersicum', 'prosopis juliflora', 'capsicum annuum', 'corylus avellana', 'rosales', 'litchi chinensis', 'solanum tuberosum', 'prunus avium', 'malpighiales', 'prunus dulcis', 'arachis hypogaea', 'citrus sinensis', 'cucumis melo'}
KAGDSDGDG	9	0	34	34	0	22	{'macruronus magellanicus', 'merluccius polli', 'gadus callarias', 'merluccius gayi', 'lates calcarifer', 'gadus morhua', 'merluccius australis', 'rana esculenta', 'merluccius merluccius', 'theragra chalcogramma', 'scomber scombrus', 'merluccius capensis', 'trachurus japonicus', 'merluccius productus', 'xiphias gladius', 'scomber japonicus', 'evynnis japonica', 'sebastes marinus', 'cyprinus carpi…
LAEEADRKYDEVARKLAMVEADLERAEERAE	31	0	34	34	0	28	{'portunus pelagicus', 'panulirus stimpsoni', 'penaeus monodon', 'erimacrus isenbeckii', 'litopenaeus vannamei', 'spirurida', 'portunus sanguinolentus', 'marsupenaeus japonicus', 'euphausia superba', 'crangon borealis', 'penaeus latisulcatus', 'ascaridida', 'pandalus eous', 'procambarus clarkii', 'homarus americanus', 'paralithodes camtschaticus', 'chionoecetes opilio', 'eriocheir sinensis', 'pan…
LAPTGLHLGG	10	0	34	34	0	14	{'solanum lycopersicum', 'olea europaea', 'malpighiales', 'lamiales', 'prosopis juliflora', 'bassia scoparia', 'acacia farnesiana', 'corylus avellana', 'fagales', 'rosales', 'pyrus communis', 'litchi chinensis', 'malus domestica', 'caryophyllales'}
LFKAFVLDA	9	0	34	34	0	9	{'juglans regia', 'castanea sativa', 'rubus idaeus', 'fagales', 'pyrus communis', 'fragaria ananassa', 'malus domestica', 'prunus avium', 'prunus persica'}
LFKAFVLDADNL	12	0	34	34	0	9	{'juglans regia', 'castanea sativa', 'rubus idaeus', 'fagales', 'pyrus communis', 'fragaria ananassa', 'malus domestica', 'prunus avium', 'prunus persica'}
LFKLIE	6	0	34	34	0	5	{'pyrus communis', 'fragaria ananassa', 'malus domestica', 'prunus avium', 'prunus persica'}
LIIGIYD	7	0	34	34	0	18	{'solanum lycopersicum', 'prosopis juliflora', 'malpighiales', 'capsicum annuum', 'cucumis melo', 'glycine max', 'zea mays', 'corylus avellana', 'prunus dulcis', 'arecales', 'arachis hypogaea', 'litchi chinensis', 'asterales', 'citrus sinensis', 'solanum tuberosum', 'prunus avium', 'actinidia deliciosa', 'prunus persica'}
MGVFNYETETTSVIP	15	0	34	34	0	3	{'corylus avellana', 'fagales', 'malus domestica'}
SILKISNKYHTKG	13	0	34	34	0	2	{'corylus avellana', 'fagales'}
TIKKTG	6	0	34	34	0	10	{'lamiales', 'olea europaea', 'malpighiales', 'zea mays', 'corylus avellana', 'fagales', 'daucus carota', 'triticum aestivum', 'apium graveolens', 'poales'}
VDYWI	5	0	34	34	0	2	{'oribatida', 'glycine max'}
YDEPMTPGQCNMVVER	16	0	34	34	0	8	{'olea europaea', 'oryza sativa', 'ananas comosus', 'glycine max', 'zea mays', 'litchi chinensis', 'malus domestica', 'poales'}
YHTKGN	6	0	34	34	0	4	{'prunus avium', 'corylus avellana', 'fagales', 'malus domestica'}
ADITAAL	7	0	16	16	0	12	{'merluccius australis', 'sebastes marinus', 'macruronus magellanicus', 'merluccius productus', 'cyprinus carpio', 'merluccius gayi', 'merluccius paradoxus', 'merluccius merluccius', 'clupea harengus', 'sardinops sagax', 'lates calcarifer', 'gadus morhua'}
AEILEGDGG	9	0	16	16	0	2	{'fragaria ananassa', 'malus domestica'}
AFAGIL	6	0	16	16	0	11	{'merluccius australis', 'macruronus magellanicus', 'merluccius productus', 'cyprinus carpio', 'merluccius gayi', 'merluccius paradoxus', 'merluccius merluccius', 'merluccius bilinearis', 'lates calcarifer', 'theragra chalcogramma', 'gadus morhua'}
AFPAGV	6	0	16	16	0	5	{'juglans nigra', 'juglans regia', 'carya illinoinensis', 'secale cereale', 'poales'}
AGPKDNGGACGYK	13	0	16	16	0	2	{'oryza sativa', 'poales'}
ALPGKCG	7	0	16	16	0	9	{'punica granatum', 'lens culinaris', 'prunus domestica', 'prunus armeniaca', 'apium graveolens', 'phaseolus vulgaris', 'prunus avium', 'prunus persica', 'pisum sativum'}
ALSNAEGEVAALNRRIQLLEEDLERSEERLNTATTKLAEASQAADESERMRKVLENRSLSDE	62	0	16	16	0	15	{'pandalus eous', 'marsupenaeus japonicus', 'pandalus rosenbergii', 'portunus pelagicus', 'farfantepenaeus aztecus', 'penaeus monodon', 'homarus americanus', 'paralithodes camtschaticus', 'penaeus latisulcatus', 'oribatida', 'metapenaeus ensis', 'litopenaeus vannamei', 'panulirus stimpsoni', 'macrobrachium rosenbergii', 'crangon borealis'}
ALVAGPA	7	0	16	16	0	2	{'secale cereale', 'poales'}
ANFPQ	5	0	16	16	0	10	{'solanum lycopersicum', 'bassia scoparia', 'malpighiales', 'pleosporales', 'rosales', 'capnodiales', 'litchi chinensis', 'sinapis alba', 'solanum tuberosum', 'caryophyllales'}
ASPDGG	6	0	16	16	0	4	{'castanea sativa', 'fagales', 'prunus armeniaca', 'malus domestica'}
ATWYG	5	0	16	16	0	4	{'triticum aestivum', 'oryza sativa', 'poales', 'zea mays'}
AVEAYLLA	8	0	16	16	0	7	{'solanum lycopersicum', 'corylus avellana', 'castanea sativa', 'vigna radiata', 'fagales', 'daucus carota', 'apium graveolens'}
CRAGFITELSEFIPGAS	17	0	16	16	0	1	{'olea europaea'}
DFNEPGSLAPTGL	13	0	16	16	0	7	{'phoenix dactylifera', 'corylus avellana', 'malus domestica', 'asterales', 'caryophyllales', 'glycine max', 'prunus persica'}
DGLDK	5	0	16	16	0	6	{'rubus idaeus', 'daucus carota', 'fragaria ananassa', 'prunus avium', 'actinidia deliciosa', 'prunus persica'}
DIFVIPAG	8	0	16	16	0	6	{'juglans nigra', 'juglans regia', 'carya illinoinensis', 'lupinus angustifolius', 'lupinus albus', 'glycine max'}
DTCRAGFITELSEFIPGA	18	0	16	16	0	1	{'olea europaea'}
DTDGDGFI	8	0	16	16	0	8	{'lamiales', 'olea europaea', 'oryza sativa', 'brassica napus', 'fagales', 'asterales', 'caryophyllales', 'poales'}
DVIQS	5	0	16	16	0	10	{'onygenales', 'scylla serrata', 'fenneropenaeus (penaeus) chinensis', 'procambarus clarkii', 'scylla paramamosain', 'blattodea', 'penaeus monodon', 'oribatida', 'litopenaeus vannamei', 'crangon borealis'}
DVTLGST	7	0	16	16	0	2	{'pinales', 'asterales'}
DVVLQQ	6	0	16	16	0	2	{'triticum aestivum', 'triticum urartu'}
EAAEAKI	7	0	16	16	0	16	{'haliotis discus', 'ommastrephes bartramii', 'sepioteuthis lessoniana', 'todarodes pacificus', 'haliotis diversicolor', 'solen strictus', 'helix aspersa', 'balanus rostratus', 'venerupis philippinarum', 'scapharca broughtonii', 'tresus keenae', 'fulvia mutica', 'octopus vulgaris', 'pseudocardium sachalinensis', 'sepia esculenta', 'bacillales'}
EEITAI	6	0	16	16	0	8	{'solanum lycopersicum', 'malpighiales', 'capsicum annuum', 'glycine max', 'pyrus communis', 'arachis hypogaea', 'malus domestica', 'actinidia deliciosa'}
EGDGGPGTIKKITFGE	16	0	16	16	0	5	{'castanea sativa', 'fragaria ananassa', 'malus domestica', 'prunus avium', 'prunus persica'}
EGDGGVGTIK	10	0	16	16	0	6	{'prunus armeniaca', 'fragaria ananassa', 'malus domestica', 'prunus avium', 'actinidia deliciosa', 'prunus persica'}
EGSPFKYVKERV	12	0	16	16	0	2	{'corylus avellana', 'fagales'}
EGWAKPSLKF	10	0	16	16	0	2	{'lamiales', 'olea europaea'}
EIKEEHVKAGKEKAS	15	0	16	16	0	4	{'prunus avium', 'prunus persica', 'fragaria ananassa', 'malus domestica'}
EIKLVA	6	0	16	16	0	5	{'rubus idaeus', 'fagales', 'prunus avium', 'prunus persica', 'fragaria ananassa'}
EILEGDGGPGT	11	0	16	16	0	4	{'prunus avium', 'prunus persica', 'fragaria ananassa', 'malus domestica'}
EIRNLA	6	0	16	16	0	2	{'triticum aestivum', 'triticum urartu'}
EITAIM	6	0	16	16	0	9	{'solanum lycopersicum', 'malpighiales', 'capsicum annuum', 'glycine max', 'pyrus communis', 'arachis hypogaea', 'litchi chinensis', 'malus domestica', 'actinidia deliciosa'}
EITPEK	6	0	16	16	0	5	{'lens culinaris', 'vigna radiata', 'pisum sativum', 'glycine max', 'lathyrus sativus'}
EKEKALQ	7	0	16	16	0	9	{'eriocheir sinensis', 'charybdis feriatus', 'scylla serrata', 'portunus trituberculatus', 'erimacrus isenbeckii', 'homarus americanus', 'paralithodes camtschaticus', 'oribatida', 'portunus sanguinolentus'}
EKISYETKLVA	11	0	16	16	0	4	{'prunus avium', 'prunus persica', 'fragaria ananassa', 'malus domestica'}
ELKIVAAPGGGSI	13	0	16	16	0	2	{'corylus avellana', 'fagales'}
ENLQNYR	7	0	16	16	0	4	{'lupinus angustifolius', 'lupinus albus', 'lens culinaris', 'pisum sativum'}
EPGSLAPTGLHLG	13	0	16	16	0	7	{'malpighiales', 'corylus avellana', 'rosales', 'pyrus communis', 'litchi chinensis', 'malus domestica', 'caryophyllales'}
EPIAPYHFDLSG	12	0	16	16	0	2	{'poales', 'zea mays'}
EPLTPGQCNMIVERLGDYL	19	0	16	16	0	10	{'malpighiales', 'cucumis melo', 'corylus avellana', 'rosales', 'pyrus communis', 'prunus dulcis', 'citrus sinensis', 'malus domestica', 'prunus avium', 'prunus persica'}
ETPSVIPAARLFKSYVLD	18	0	16	16	0	2	{'corylus avellana', 'fagales'}
FAIIDQD	7	0	16	16	0	16	{'scomber scombrus', 'sebastes marinus', 'macruronus magellanicus', 'trachurus japonicus', 'perciformes', 'merluccius polli', 'cyprinus carpio', 'merluccius paradoxus', 'merluccius gayi', 'xiphias gladius', 'merluccius bilinearis', 'sardinops sagax', 'lates calcarifer', 'rastrelliger kanagurta', 'scomber japonicus', 'evynnis japonica'}
FKPEEITG	8	0	16	16	0	6	{'solanum lycopersicum', 'olea europaea', 'corylus avellana', 'daucus carota', 'solanum tuberosum', 'poales'}
FLKAGDSDGDGKIGVDEF	18	0	16	16	0	13	{'scomber scombrus', 'merluccius australis', 'trachurus japonicus', 'gadus callarias', 'merluccius productus', 'cyprinus carpio', 'merluccius gayi', 'merluccius paradoxus', 'merluccius bilinearis', 'merluccius merluccius', 'lates calcarifer', 'theragra chalcogramma', 'gadus morhua'}
FNEPGSLAPTGLY	13	0	16	16	0	6	{'phoenix dactylifera', 'corylus avellana', 'malus domestica', 'asterales', 'glycine max', 'prunus persica'}
FQCAG	5	0	16	16	0	8	{'juglans regia', 'juglans nigra', 'corylus avellana', 'prunus dulcis', 'arachis hypogaea', 'sesamum indicum', 'fagopyrum esculentum', 'glycine max'}
FSAGARALTD	10	0	16	16	0	10	{'merluccius australis', 'merluccius capensis', 'macruronus magellanicus', 'merluccius polli', 'merluccius productus', 'cyprinus carpio', 'merluccius gayi', 'merluccius paradoxus', 'merluccius merluccius', 'merluccius bilinearis'}
[truncated: 5,523 more rows]
