# Supplementary material for: Novel machine learning method allerStat identifies statistically significant allergen-specific patterns in protein sequences
Source: J Biol Chem. 2023 Apr 21;299(6):104733. doi: 10.1016/j.jbc.2023.104733 (PMC10209033; doi:10.1016/j.jbc.2023.104733)
Supplement: supData8 [file mmc8.xlsx]

## Sheet: supData
Biological Category	AUC						AUC-10%						F1						MCC
	allerStat	1mer	2mer	6mer	Allertop	MEME	allerStat	1mer	2mer	6mer	Allertop	MEME	allerStat	1mer	2mer	6mer	Allertop	MEME	allerStat	1mer	2mer	6mer	Allertop	MEME
Apple	0.996866	0.952422	0.999145	0.994302	0.999705	0.85755	0.990253	0.761583	0.995502	0.990253	0.998448	0.776133	0.981132	0	0.981818	0.946429	0.990476	0.169492	0.950146	0	0.949361	0.900972	0.982872	0.229769
Bovine	0.918219	0.86892	0.789377	0.596607	0.489782	0.615881	0.761942	0.62866	0.529589	0.48105	0.55275	0.544526	0.102564	0	0	0	0.00865801	0.142857	0.104115	-0.00545104	-0.00903561	-0.0153606	0.0029841	0.230031
Buckwheat	0.865646	0.511905	0.819728	0.830782	0.965909	0.823129	0.71715	0.522019	0.582886	0.725564	0.904306	0.575423	0.444444	0	0.363636	0.6	0.307692	0.636364	0.480384	0	0.2	0.6	0.385257	0.537484
Carrot	0.901361	0.909864	0.854308	0.869048	0.951453	0.671202	0.627044	0.561404	0.508891	0.734445	0.91197	0.564481	0.577778	0	0.266667	0.594595	0.210526	0.105263	0.320508	0	0.189076	0.556506	0.328477	0.226101
Chicken	0.803664	0.724089	0.624226	0.681673	0.766151	0.661583	0.656207	0.591858	0.569702	0.504457	0.595494	0.51198	0.0952381	0.105263	0.0754717	0	0.210526	0.0225282	0.133475	0	0.0564276	-0.0183953	0.0948644	0.0593759
Corn	0.956908	0.858308	0.952191	0.916494	0.932112	0.850517	0.845597	0.566102	0.802511	0.912067	0.901685	0.749638	0.543478	0	0.327273	0.589474	0.65	0.487805	0.814603	0	0.385208	0.614625	0.659473	0.562418
Crab	1	0.5	0.666667	1	0.8	1	1	0.473684	0.473684	1	0.736842	1	1	0	0.4	1	1	1	1	0	0.149071	1	1	1
Kiwi	0.844156	0.519481	0.844156	0.729437	0.775401	0.675325	0.799499	0.473684	0.778993	0.637731	0.555305	0.644737	0.685714	0	0.777778	0.645161	0.758621	0.384615	0.373024	0	0.547994	0.48795	0.54886	0.311451
Mustard	0.811224	0.743197	0.763605	0.77551	0.825397	0.715986	0.513068	0.677766	0.570354	0.608038	0.732665	0.748452	0.685714	0	0.380952	0.5	0.235294	0.133333	0.412082	0	0.280566	0.466667	0.136598	0.23355
Olive	0.853175	0.857143	0.72619	0.821429	0.75	0.60119	0.874687	0.824561	0.617794	0.718045	0.771468	0.60119	0.645161	0	0.415094	0.622951	0.211765	0.30303	0.174342	0	0.0897123	0.166424	0.0756361	0.0862582
Oyster	1	0.519531	0.984375	0.976562	1	1	1	0.473684	0.917763	0.876645	1	1	0.571429	0	0.4	0.363636	0.5	0.0305344	0.625	0	0.488141	0.458333	0.568185	0.0110056
Peach	0.998437	0.890625	0.995313	0.990625	0.982812	0.765625	0.991776	0.590461	0.975329	0.973684	0.973684	0.750877	0.95	0	0.923077	0.95	0.974359	0.666667	0.959798	0	0.87771	0.91875	0.959798	0.617213
Peanut	0.712567	0.298128	0.51738	0.661765	0.615057	0.713235	0.59893	0.47861	0.490571	0.736842	0.585825	0.569541	0.507937	0	0.433333	0.615385	0.421053	0.12766	0.181207	0	0.121275	0.373423	0.22566	0.141366
Potato	0.62005	0.849172	0.537617	0.75396	0.685883	0.830814	0.6046	0.586886	0.559509	0.576522	0.583033	0.615412	0.166667	0	0.117647	0.181818	0.181818	0.109091	0.246306	0	0.095904	0.163294	0.162196	0.1824
Rice	0.836241	0.574442	0.791524	0.708607	0.626541	0.618601	0.67181	0.548379	0.64896	0.577184	0.555573	0.531629	0.202899	0.025974	0.108844	0.0573477	0.131737	0.0171946	0.19969	0.0191244	0.0753536	0.0736506	0.158036	0.0375141
Salmon	0.912442	0.914286	0.980645	0.747465	0.807947	0.692166	0.759884	0.728353	0.898132	0.791414	0.799831	0.709843	0.428571	0	0.5	0.625	0.5	0.0819672	0.402765	0	0.488683	0.611137	0.488198	0.0020647
Shrimp	1	0.444444	0.944444	0.777778	1	0.916667	1	0.473684	0.912281	0.75	1	0.916667	0.909091	0	0.666667	0.666667	0.909091	0.909091	0.5	0	0.5	0.5	0.790569	0.790569
Soybean	0.746322	0.739547	0.710737	0.84606	0.764801	0.641641	0.629687	0.525085	0.558593	0.788381	0.566145	0.563558	0.444444	0	0.137931	0.453333	0.258065	0.208333	0.41114	0	0.104833	0.40682	0.222508	0.325167
Tomato	0.843899	0.880704	0.843202	0.884187	0.869681	0.597643	0.733328	0.629385	0.70638	0.849969	0.850941	0.59115	0.304348	0	0.214286	0.304348	0.413793	0.25	0.527499	0	0.250554	0.394479	0.415652	0.262991
Wheat	0.836418	0.788933	0.840135	0.660442	0.572313	0.782312	0.61794	0.56184	0.621092	0.575961	0.545233	0.608648	0.10101	0	0.611765	0.162162	0.280702	0.194175	0.174599	0	0.478604	0.116541	0.291788	0.290004
Average	0.87288	0.717257	0.809248	0.811137	0.809047	0.751553	0.76967	0.583884	0.685926	0.740413	0.75606	0.678694	0.517381	0.00656186	0.405112	0.493915	0.457709	0.299	0.449534	0.000683667	0.315972	0.438791	0.424881	0.306837
