# Supplementary material for: Novel machine learning method allerStat identifies statistically significant allergen-specific patterns in protein sequences
Source: J Biol Chem. 2023 Apr 21;299(6):104733. doi: 10.1016/j.jbc.2023.104733 (PMC10209033; doi:10.1016/j.jbc.2023.104733)
Supplement: supData9 [file mmc9.xlsx]

## Sheet: Sheet1
	pattern	coefficient	label
1	bias	0.0393499
2	YY	0.0301076	non-ASP
3	YV	0.0504167	non-ASP
4	YT	0.0656192	non-ASP
5	YSS	-0.0303963	non-ASP
6	YSP	0.00620891	non-ASP
7	YSK	-0.0533687	non-ASP
8	YSG	0.0204382	non-ASP
9	YRR	-0.0507004	non-ASP
10	YQ	0.0348032	non-ASP
11	YP	-0.0409102	non-ASP
12	YMVIQGEP	0.0290399	ASP
13	YMVIQ	0.0354395	ASP
14	YM	0.0225571	non-ASP
15	YK	-0.0170866	non-ASP
16	YR	-0.0675765	non-ASP
17	YGR	-0.00848175	non-ASP
18	YLF	-0.0584306	non-ASP
19	YGL	-0.0196642	non-ASP
20	YG	0.0245798	non-ASP
21	YFQ	-0.0210518	non-ASP
22	YF	-0.0112429	non-ASP
23	YED	-0.00890706	non-ASP
24	YE	-0.0205111	non-ASP
25	YC	0.0686989	non-ASP
26	YA	0.0187608	non-ASP
27	WT	-0.0862667	non-ASP
28	WR	0.0222627	non-ASP
29	WQ	-0.0418955	non-ASP
30	WP	0.0181509	non-ASP
31	WN	0.0727643	non-ASP
32	WLR	-0.0388957	non-ASP
33	WSL	-0.0372361	non-ASP
34	WI	0.0744993	non-ASP
35	WG	-0.0164576	non-ASP
36	WE	0.00444291	non-ASP
37	WD	-0.0871817	non-ASP
38	W	0.00951883	non-ASP
39	VYS	-0.026545	non-ASP
40	VYR	-0.0443581	non-ASP
41	VY	-0.02468	non-ASP
42	VVV	0.0378518	non-ASP
43	VVT	0.0473518	non-ASP
44	VVQ	-0.0200627	non-ASP
45	VVL	-0.00139246	non-ASP
46	VVD	0.000915867	non-ASP
47	VVA	0.0181449	non-ASP
48	VV	-0.0368808	non-ASP
49	VTR	-0.0593536	non-ASP
50	VTH	-0.0176657	non-ASP
51	VTG	0.0654246	non-ASP
52	VTA	0.0234038	non-ASP
53	VT	0.00407721	non-ASP
54	VSV	0.0216411	non-ASP
55	VST	0.0413832	non-ASP
56	VSS	0.012993	non-ASP
57	VSR	-0.0286957	non-ASP
58	VSQ	0.0154135	non-ASP
59	VSL	-0.0170243	non-ASP
60	VSK	0.0585411	non-ASP
61	VSD	0.0777722	non-ASP
62	YL	0.0482662	non-ASP
63	VRS	0.0436317	non-ASP
64	VRR	0.0611117	non-ASP
65	VRQ	0.0295785	non-ASP
66	VRP	0.037629	non-ASP
67	VRL	0.0219043	non-ASP
68	VRK	-0.0139403	non-ASP
69	VRG	-0.00621262	non-ASP
70	VRE	0.0141414	non-ASP
71	VQD	-0.0115021	non-ASP
72	VQA	0.0111929	non-ASP
73	VPL	-0.0303937	non-ASP
74	VPG	0.0269815	non-ASP
75	VPF	-0.0224238	non-ASP
76	VP	0.000446153	non-ASP
77	VVC	-0.0139391	non-ASP
78	VN	-0.00374941	non-ASP
79	VM	0.0462813	non-ASP
80	VLY	0.030033	non-ASP
81	VLS	0.0324742	non-ASP
82	VLL	0.0123298	non-ASP
83	VLK	-0.00549938	non-ASP
84	VLE	0.0260762	non-ASP
85	VLD	0.0287719	non-ASP
86	VLA	0.0719896	non-ASP
87	VKE	-0.001609	non-ASP
88	VIT	0.0194294	non-ASP
89	VIS	0.0419389	non-ASP
90	VIL	-0.030619	non-ASP
91	VIA	0.0170525	non-ASP
92	VI	0.00955365	non-ASP
93	VH	0.00170243	non-ASP
94	VGL	0.00458372	non-ASP
95	VGG	0.08413	non-ASP
96	VGF	0.0205255	non-ASP
97	VGE	0.0142609	non-ASP
98	VGD	-0.0287032	non-ASP
99	VGA	0.020239	non-ASP
100	VG	-0.0307651	non-ASP
101	VTE	-0.0143851	non-ASP
102	VF	0.00624694	non-ASP
103	VERLGDYL	0.0265773	ASP
104	VEQ	0.0856893	non-ASP
105	VEL	-0.00787981	non-ASP
106	VEE	0.024428	non-ASP
107	VEA	-0.0162545	non-ASP
108	VE	-0.0352715	non-ASP
109	VDP	-0.0673524	non-ASP
110	VDL	0.0278139	non-ASP
111	VD	0.0722237	non-ASP
112	VCT	-0.025852	non-ASP
113	VCA	-0.0538753	non-ASP
114	VYP	0.0264642	non-ASP
115	VC	0.0143353	non-ASP
116	VAV	0.0286416	non-ASP
117	VAS	0.0192674	non-ASP
118	VAR	-0.036022	non-ASP
119	VAM	0.0623839	non-ASP
120	VAL	0.0187078	non-ASP
121	VAK	0.0825286	non-ASP
122	VAI	-0.0181595	non-ASP
123	VAG	0.0194982	non-ASP
124	VAE	-0.0411017	non-ASP
125	TY	0.104114	non-ASP
126	TW	0.0168349	non-ASP
127	TVV	0.0128423	non-ASP
128	TVS	0.0210821	non-ASP
129	VES	0.0132857	non-ASP
130	TVP	-0.00773812	non-ASP
131	TVL	0.018842	non-ASP
132	TV	0.00431725	non-ASP
133	TSP	0.0230127	non-ASP
134	VKS	0.0697936	non-ASP
135	TSE	-0.0292719	non-ASP
136	TSD	-0.0775647	non-ASP
137	TS	-0.0383374	non-ASP
138	TRE	0.0232193	non-ASP
139	YGG	0.0209683	non-ASP
140	TQQ	0.0287675	non-ASP
141	WLL	-0.00928839	non-ASP
142	TQ	0.011022	non-ASP
143	TNR	-0.0267909	non-ASP
144	TN	0.0132368	non-ASP
145	TLS	-0.0286915	non-ASP
146	TLQ	-0.0324699	non-ASP
147	TLL	-0.0249275	non-ASP
148	TLK	-0.070327	non-ASP
149	TLA	0.00898041	non-ASP
150	TL	-0.0368687	non-ASP
151	TKYMVI	0.0208881	ASP
152	TKV	0.0572616	non-ASP
153	TKK	-0.0189655	non-ASP
154	TK	0.00931347	non-ASP
155	THS	-0.081492	non-ASP
156	THP	-0.0495154	non-ASP
157	TH	0.0274865	non-ASP
158	TGT	0.0531623	non-ASP
159	TGS	0.00294806	non-ASP
160	TGK	-0.000362202	non-ASP
161	TGE	-0.0399538	non-ASP
162	TG	-0.0379051	non-ASP
163	TFI	-0.0525307	non-ASP
164	TEV	-0.0158206	non-ASP
165	TEL	-0.00488711	non-ASP
166	VPV	-0.105268	non-ASP
167	TEE	0.0251182	non-ASP
168	TEA	0.0357568	non-ASP
169	TDR	-0.00170263	non-ASP
170	TDL	0.0206029	non-ASP
171	TDI	-0.0146738	non-ASP
172	VIF	0.0327819	non-ASP
173	TDD	-0.0307603	non-ASP
174	YDL	0.0107114	non-ASP
175	TC	0.00660236	non-ASP
176	TAV	-0.0180207	non-ASP
177	VLQ	0.00127667	non-ASP
178	TAS	-0.0323252	non-ASP
179	TAP	-0.0177253	non-ASP
180	TAL	-0.0291923	non-ASP
181	TA	0.0101989	non-ASP
182	SVS	-0.0181639	non-ASP
183	SVQ	-0.0574099	non-ASP
184	SVL	0.0185516	non-ASP
185	SVC	0.0390164	non-ASP
186	SVA	0.0200348	non-ASP
187	SV	-0.00555936	non-ASP
188	STV	0.027709	non-ASP
189	STT	-0.0072382	non-ASP
190	VGK	-0.0102489	non-ASP
191	STS	0.0400425	non-ASP
192	STM	-0.0186034	non-ASP
193	STL	0.013008	non-ASP
194	STE	-0.00753322	non-ASP
195	STA	0.0395446	non-ASP
196	ST	-0.0302374	non-ASP
197	SSY	0.0614648	non-ASP
198	TEK	0.0819362	non-ASP
199	SSV	0.0435217	non-ASP
200	SST	0.0312652	non-ASP
201	SSP	0.00194956	non-ASP
202	SSL	0.0153132	non-ASP
203	SSK	0.0492182	non-ASP
204	SSI	0.0246286	non-ASP
205	TLV	-0.00478711	non-ASP
206	SSG	-0.0211824	non-ASP
207	SSF	-0.0328673	non-ASP
208	SSE	0.00454102	non-ASP
209	SSD	0.00574773	non-ASP
210	V	0.00772817	non-ASP
211	SSAS	-0.0271499	non-ASP
212	SSA	0.00543517	non-ASP
213	SRY	-0.00121569	non-ASP
214	SRV	-0.0133015	non-ASP
215	SRS	-0.0252227	non-ASP
216	VSG	-0.00222817	non-ASP
217	SRQ	0.0256001	non-ASP
218	SRP	-0.0225412	non-ASP
219	SRL	-0.0272467	non-ASP
220	SRI	0.0252939	non-ASP
221	VET	-0.0478166	non-ASP
222	SRE	-0.0548627	non-ASP
223	TST	0.0377399	non-ASP
224	SRA	0.0266261	non-ASP
225	SQL	-0.0469983	non-ASP
226	SQK	0.0123762	non-ASP
227	SQI	0.00460797	non-ASP
228	SQG	0.00657775	non-ASP
229	STK	0.0473653	non-ASP
230	VVF	0.0328592	non-ASP
231	SQA	-0.0768376	non-ASP
232	SQ	-0.0343213	non-ASP
233	SPV	0.0517345	non-ASP
234	SPSS	-0.00820891	non-ASP
235	TMV	-0.0638607	non-ASP
236	SPS	-0.0253706	non-ASP
237	SPR	0.00283186	non-ASP
238	SPL	-0.0341862	non-ASP
239	SPE	0.0116849	non-ASP
240	SPA	-0.0319662	non-ASP
241	SP	-0.00995257	non-ASP
242	SNS	0.0153254	non-ASP
243	SMR	0.0197643	non-ASP
244	YHL	0.00832485	non-ASP
245	SM	0.0109743	non-ASP
246	SLV	-0.0250781	non-ASP
247	SLT	0.0239263	non-ASP
248	SLSS	-0.0158248	non-ASP
249	TEM	0.0183551	non-ASP
250	SLS	-0.0595602	non-ASP
251	SLP	0.0208835	non-ASP
252	SLN	0.0586465	non-ASP
253	SLM	-0.0474038	non-ASP
254	SLLA	-0.0315065	non-ASP
255	SSGG	-0.0132065	non-ASP
256	WEA	-0.0407189	non-ASP
257	SLK	-0.00469924	non-ASP
258	SLH	-0.001537	non-ASP
259	TIT	-0.0726601	non-ASP
260	SLG	0.093479	non-ASP
261	SLD	0.0291755	non-ASP
262	SLA	0.0436377	non-ASP
263	SL	-0.0440171	non-ASP
264	SKT	-0.0996389	non-ASP
265	SKS	0.0199812	non-ASP
266	SKP	-0.00489184	non-ASP
267	SKK	-0.00557488	non-ASP
268	SIV	-0.0197986	non-ASP
269	SIT	-0.0244427	non-ASP
270	SIS	-0.000187356	non-ASP
271	SIR	-0.0576995	non-ASP
272	SIL	-0.0855066	non-ASP
273	WY	0.0770783	non-ASP
274	SIG	-0.00459013	non-ASP
275	SKL	-0.00359221	non-ASP
276	SI	0.0157036	non-ASP
277	SGV	-0.0308658	non-ASP
278	SGT	0.0305445	non-ASP
279	SGS	0.0166555	non-ASP
280	SGN	-0.0218389	non-ASP
281	SGL	-0.0773051	non-ASP
282	SGK	0.0287281	non-ASP
283	SGG	0.0350176	non-ASP
284	SGD	0.0512144	non-ASP
285	SGC	-0.0354968	non-ASP
286	SGA	0.0223541	non-ASP
287	SG	-0.0361484	non-ASP
288	SFT	0.0132544	non-ASP
289	VQS	0.0449966	non-ASP
290	SFQ	-0.024027	non-ASP
291	SFL	-0.0186079	non-ASP
292	SF	-0.0193888	non-ASP
293	SES	-0.0218617	non-ASP
294	FPP	0.00829421	non-ASP
295	KEY	-0.0821877	non-ASP
296	YFL	-0.0280042	non-ASP
297	YLN	-0.04275	non-ASP
298	LSE	-0.016601	non-ASP
299	FNS	0.00494259	non-ASP
300	FLY	-0.021615	non-ASP
301	PVQ	-0.0813635	non-ASP
302	SLC	-0.0294929	non-ASP
303	FLV	-0.0374419	non-ASP
304	VDS	0.0595745	non-ASP
305	FLP	0.0600831	non-ASP
306	KGI	0.0189544	non-ASP
307	FLN	0.00451813	non-ASP
308	MEA	-0.0201291	non-ASP
309	SDF	-0.0147849	non-ASP
310	VFT	-0.0194164	non-ASP
311	YLD	-0.0608292	non-ASP
312	YTL	-0.0416619	non-ASP
313	FLM	0.0211918	non-ASP
314	GSW	0.0315875	non-ASP
315	MQE	-0.0187118	non-ASP
316	SSSSS	0.0119552	non-ASP
317	VQY	-0.0227276	non-ASP
318	YAF	-0.0019364	non-ASP
319	FLK	-0.0270508	non-ASP
320	VEG	0.0516231	non-ASP
321	FLC	-0.0453732	non-ASP
322	MDP	-0.0719665	non-ASP
323	MRS	0.000184411	non-ASP
324	FKQ	-0.0176951	non-ASP
325	HIV	-0.0336017	non-ASP
326	SDH	-0.0305362	non-ASP
327	ILL	-0.0198534	non-ASP
328	FKAFILDG	0.0154279	ASP
329	KKTGQA	0.0120988	ASP
330	KYMVIQGEPGA	0.0042045	ASP
331	TKYMVIQGEPG	0.006725	ASP
332	TSVIPAARLFKAF	0.002364	ASP
333	YMVIQGEPGAVIR	0.0221753	ASP
334	RGG	-0.110194	non-ASP
335	SGR	-0.0282921	non-ASP
336	FKAFILD	0.01785	ASP
337	GSVWAQS	0.00957058	ASP
338	HSDAYN	0.00908848	ASP
339	MSWQAYVD	0.0132575	ASP
340	FIV	0.0161335	non-ASP
341	GAAA	-0.0321056	non-ASP
342	LVM	-0.0595077	non-ASP
343	FILDGD	0.0238148	ASP
344	GDTLEKI	0.00485761	ASP
345	KYMVIQGEPGAVIR	0.0042045	ASP
346	PFKYVK	0.00530178	ASP
347	QGEPGAVIRGKKG	0.00650229	ASP
348	YMVIQGEPGAVIRG	0.0109497	ASP
349	YVDDHLM	0.00540955	ASP
350	LGI	-0.059122	non-ASP
351	FIK	-0.0668036	non-ASP
352	NER	-0.0136702	non-ASP
353	YGT	2.49539e-05	non-ASP
354	FIG	0.00936114	non-ASP
355	FIF	-0.0187268	non-ASP
356	IYK	-0.0221536	non-ASP
357	FHS	-0.0272862	non-ASP
358	HLY	-0.0112258	non-ASP
359	VIC	0.0158819	non-ASP
360	YKP	0.00936074	non-ASP
361	FHP	-0.00581871	non-ASP
362	FYA	-0.0588482	non-ASP
363	EKE	0.0212203	non-ASP
364	FL	-0.0485131	non-ASP
365	FHG	-0.0408319	non-ASP
366	KTH	-0.0429825	non-ASP
367	MSI	-0.0075176	non-ASP
368	SASS	0.00427975	non-ASP
369	FGP	0.0250385	non-ASP
370	LYP	-0.000685841	non-ASP
371	SVY	0.0059601	non-ASP
372	FGC	-0.0484664	non-ASP
373	RALL	-0.00723399	non-ASP
374	RSSS	0.00862632	non-ASP
375	FFP	0.0103542	non-ASP
376	ILM	-0.0464598	non-ASP
377	RHS	-0.0170377	non-ASP
378	SKM	0.0328604	non-ASP
379	SVM	0.0127148	non-ASP
380	FFF	-0.0322693	non-ASP
381	IME	0.0527634	non-ASP
382	RHP	0.00320958	non-ASP
383	YRP	-0.013428	non-ASP
384	FLR	-0.0650455	non-ASP
385	FFE	0.0478073	non-ASP
386	KCL	0.0170975	non-ASP
387	RPI	0.0367269	non-ASP
388	FEG	0.0543069	non-ASP
389	YLP	-0.0690223	non-ASP
390	FDY	-0.0332246	non-ASP
391	GGGGGG	-0.0407521	non-ASP
392	LLAS	-0.0235373	non-ASP
393	WDL	-0.0217968	non-ASP
394	FDS	0.0200921	non-ASP
395	LRH	-0.0715152	non-ASP
396	VTN	-0.0107194	non-ASP
397	FDR	0.0704511	non-ASP
398	KMK	-0.033319	non-ASP
399	FDF	-0.0503357	non-ASP
400	MLD	0.0196551	non-ASP
401	NRE	-0.0578243	non-ASP
402	AE	-0.0580676	non-ASP
403	FDEL	-0.0423807	non-ASP
404	GSAR	-0.0136274	non-ASP
405	GSLQ	-0.0121111	non-ASP
406	ILRK	-0.0230276	non-ASP
407	IQEE	-0.00877613	non-ASP
408	NSSA	-0.0208656	non-ASP
409	PLAE	-0.00185403	non-ASP
410	PLIL	-0.0218967	non-ASP
411	PVSA	-0.0304262	non-ASP
412	QQRL	-0.0188434	non-ASP
413	RLRD	-0.0108036	non-ASP
414	FDD	-0.0142837	non-ASP
415	TEP	0.00426275	non-ASP
416	TTD	-0.00965557	non-ASP
417	LVS	0.0569776	non-ASP
418	FCS	-0.003436	non-ASP
419	PYN	-0.0334848	non-ASP
420	QDN	-0.0296789	non-ASP
421	GAS	0.0308056	non-ASP
422	IN	-0.0508613	non-ASP
423	FCG	-0.114163	non-ASP
424	PMD	-0.0378804	non-ASP
425	YYE	-0.0602872	non-ASP
426	FAY	0.0114053	non-ASP
427	LLSA	-0.0443649	non-ASP
428	RHF	-0.0165694	non-ASP
429	FAR	-0.0299091	non-ASP
430	FGK	0.0414706	non-ASP
431	ALG	0.0488194	non-ASP
432	FAM	-0.07917	non-ASP
433	LGAL	0.00347811	non-ASP
434	FAH	-0.0408812	non-ASP
435	HPI	-0.00524831	non-ASP
436	WRR	-0.0310794	non-ASP
437	FAF	-0.00229888	non-ASP
438	LDM	0.0621412	non-ASP
439	YQL	-0.0339488	non-ASP
440	LAK	0.00628419	non-ASP
441	FAC	-0.0371189	non-ASP
442	FHD	-0.0579389	non-ASP
443	FWL	-0.00288987	non-ASP
444	HRY	-0.0406832	non-ASP
445	EYS	0.0124586	non-ASP
446	LFY	0.0612641	non-ASP
447	MVS	-0.0369625	non-ASP
448	QPT	-0.0871505	non-ASP
449	RPK	-0.000858221	non-ASP
450	YRS	-0.0101405	non-ASP
451	EEV	-0.0282145	non-ASP
452	EYF	0.00648511	non-ASP
453	GRH	-0.0326576	non-ASP
454	LCT	0.00380216	non-ASP
455	LTM	-0.0492753	non-ASP
456	FAS	-0.0123301	non-ASP
457	LPQ	0.0491881	non-ASP
458	EY	0.0514264	non-ASP
459	EWL	-0.0551994	non-ASP
460	HPP	-0.0134666	non-ASP
461	EVTL	-0.01561	non-ASP
462	IGDG	-0.0266858	non-ASP
463	ILAR	-0.00607026	non-ASP
464	KRIS	-0.0234023	non-ASP
465	LDEAD	-0.0124539	non-ASP
466	QAGL	-0.0335037	non-ASP
467	QKRK	-0.0239211	non-ASP
468	QLRR	-0.0134018	non-ASP
469	RKLD	-0.00573267	non-ASP
470	RLIE	-0.01938	non-ASP
471	TLKR	-0.0113062	non-ASP
472	TLRG	-0.0121059	non-ASP
473	VEFL	-0.032379	non-ASP
474	VHLL	-0.0155691	non-ASP
475	EVP	-0.0347853	non-ASP
476	RTG	-0.0223103	non-ASP
477	EVN	-0.0942949	non-ASP
478	NTS	-0.0185786	non-ASP
479	STQ	-0.0123791	non-ASP
480	VFP	-0.0284288	non-ASP
481	EVLE	-0.0039081	non-ASP
482	FWK	-0.00597088	non-ASP
483	GKTL	0.0302507	non-ASP
484	GRGR	-0.0172174	non-ASP
485	LRVL	-0.0309119	non-ASP
486	PMF	-0.001211	non-ASP
487	RVAA	0.0277242	non-ASP
488	SLPL	-0.0076589	non-ASP
489	YMP	-0.0223215	non-ASP
490	EVI	-0.0206794	non-ASP
491	EVG	-0.0768832	non-ASP
492	ILQ	0.0300261	non-ASP
493	ISD	0.0579133	non-ASP
494	ES	-0.0225165	non-ASP
495	EVC	0.0136412	non-ASP
496	EVAL	-0.0167896	non-ASP
497	GLPV	-0.0239824	non-ASP
498	IGLL	0.0149422	non-ASP
499	LDIL	-0.00050335	non-ASP
500	LKIL	-0.00994527	non-ASP
501	RARR	0.00300473	non-ASP
502	RWP	-0.0269235	non-ASP
503	SDLE	-0.0179443	non-ASP
504	SSFL	-0.0204961	non-ASP
505	SVVS	0.0179401	non-ASP
506	VALR	-0.0348863	non-ASP
507	YNH	-0.0192655	non-ASP
508	EV	0.0346962	non-ASP
509	AQRL	-0.0131262	non-ASP
510	AWM	-0.00801182	non-ASP
511	DSSE	-0.0434506	non-ASP
512	EEKS	-0.00924495	non-ASP
513	FLEE	-0.0190868	non-ASP
514	MTC	0.00236515	non-ASP
515	QALS	-0.0236068	non-ASP
516	SVLP	-0.022449	non-ASP
517	VEEG	-0.030803	non-ASP
518	ETV	-0.00660199	non-ASP
519	TKE	-0.00839613	non-ASP
520	TVG	-0.0142517	non-ASP
521	ETTSVIPAA	0.0205327	ASP
522	FKAFILDGD	0.0154279	ASP
523	KMQAMK	0.0257256	ASP
524	MVVERLGDYL	0.014406	ASP
525	VELEEEL	0.022483	ASP
526	VERLGDYLI	0.00825266	ASP
527	ETLD	-0.0624883	non-ASP
528	LSTD	-0.0359864	non-ASP
529	RDAV	-0.0210128	non-ASP
530	REEV	-0.0227721	non-ASP
531	RRPA	-0.028045	non-ASP
532	WHV	-0.0175694	non-ASP
533	ETE	0.00235293	non-ASP
534	SFG	0.0095378	non-ASP
535	SKD	-0.04035	non-ASP
536	ET	-0.017399	non-ASP
537	ESP	-0.0299328	non-ASP
538	LYG	-0.0211096	non-ASP
539	SAQ	0.0366764	non-ASP
540	YLE	-0.0548933	non-ASP
541	ESN	0.0538345	non-ASP
542	KDT	-0.0149228	non-ASP
543	PRD	-0.0210723	non-ASP
544	MH	-0.0488905	non-ASP
545	ESM	0.00297057	non-ASP
546	ESL	0.0559877	non-ASP
547	ALLA	-0.0140126	non-ASP
548	CVS	0.058197	non-ASP
549	MIS	0.017715	non-ASP
550	ESIL	-0.0114297	non-ASP
551	FLRR	-0.0164461	non-ASP
552	PALT	-0.031094	non-ASP
553	PLRR	-0.0176352	non-ASP
554	SQPS	-0.0274579	non-ASP
555	SRAR	-0.0245975	non-ASP
556	ESI	0.0479894	non-ASP
557	ESH	-0.0210183	non-ASP
558	LSLL	-0.00267673	non-ASP
559	ESA	-0.00788027	non-ASP
560	ERT	0.0329313	non-ASP
561	GQK	0.0246186	non-ASP
562	SFE	0.00183632	non-ASP
563	SPF	-0.00421056	non-ASP
564	ERS	-0.0265338	non-ASP
565	FFT	-0.0251304	non-ASP
566	FQG	0.0386091	non-ASP
567	IFR	-0.00354115	non-ASP
568	NNV	-0.0244685	non-ASP
569	GGL	-0.0797982	non-ASP
570	ERR	0.0582696	non-ASP
571	ERQ	0.0412857	non-ASP
572	QFL	0.0105512	non-ASP
573	ERKK	-0.00859588	non-ASP
574	FRLL	-0.0183226	non-ASP
575	GSRR	-0.0311113	non-ASP
576	GTLG	-0.0191746	non-ASP
577	LDES	-0.0254504	non-ASP
578	NATL	-0.0205228	non-ASP
579	ERK	-0.0104958	non-ASP
580	PPR	0.0249645	non-ASP
581	RKV	-0.000757539	non-ASP
582	ERC	0.0073266	non-ASP
583	HKS	-0.0513206	non-ASP
584	MFG	-0.075203	non-ASP
585	FI	-0.0263909	non-ASP
586	GVVL	-0.0181041	non-ASP
587	ISSL	0.00594094	non-ASP
588	LTGL	0.00843049	non-ASP
589	QLLS	-0.0236545	non-ASP
590	SKKK	-0.010164	non-ASP
591	EQT	-0.0623277	non-ASP
592	FLH	-0.039432	non-ASP
593	EQF	-0.0265537	non-ASP
594	NET	0.0240866	non-ASP
595	PY	0.0237017	non-ASP
596	EQA	-0.0492454	non-ASP
597	EPT	0.0409715	non-ASP
598	EPS	0.0405913	non-ASP
599	RRI	0.0267482	non-ASP
600	EPPA	-0.0198336	non-ASP
601	ESEK	-0.0444538	non-ASP
602	HRDLK	-0.01365	non-ASP
603	LFGG	-0.0306321	non-ASP
604	LGPP	-0.0285333	non-ASP
605	LPPK	-0.0163455	non-ASP
606	RAAK	-0.0246056	non-ASP
607	SSAAA	-0.0263589	non-ASP
608	STPP	-0.0222988	non-ASP
609	SLL	-0.0345476	non-ASP
610	EPMTPGQCNMV	0.000215568	ASP
611	GVFNYETETTS	0.00378669	ASP
612	IMKDFDEPG	0.000246791	ASP
613	KKMQAMKLEKD	0.0167273	ASP
614	KLGMY	0.0329751	ASP
615	LAPTGLF	0.0150251	ASP
616	LKSLEVSEEKAN	0.00675809	ASP
617	SILKISN	0.000444172	ASP
618	TVNGTT	0.0268222	ASP
619	VFNYETETTSVIPA	0.0123317	ASP
620	EPMTPGQC	0.00797923	ASP
621	TSVIPAA	0.0248851	ASP
622	EPF	0.065915	non-ASP
623	LDC	-0.0252845	non-ASP
624	RNQ	-0.0379046	non-ASP
625	TQD	-0.0156331	non-ASP
626	ARL	0.0739376	non-ASP
627	ENW	-0.00398269	non-ASP
628	RRRG	0.00278565	non-ASP
629	SAPA	0.0150658	non-ASP
630	WFQ	-0.0158008	non-ASP
631	ENT	-0.0163014	non-ASP
632	QTS	0.0654165	non-ASP
633	ENK	0.0310629	non-ASP
634	PRV	0.0604191	non-ASP
635	FW	-0.087664	non-ASP
636	SK	-0.0152777	non-ASP
637	LKE	0.023461	non-ASP
638	LLG	0.0231189	non-ASP
639	EVS	-0.00526675	non-ASP
640	IAS	0.0845839	non-ASP
641	LGF	0.0112966	non-ASP
642	EMV	0.024473	non-ASP
643	ETQ	0.00630587	non-ASP
644	MGG	-0.0891126	non-ASP
645	EMT	0.00716635	non-ASP
646	RAAA	0.00332364	non-ASP
647	EMR	-0.00226978	non-ASP
648	TR	-0.0393157	non-ASP
649	EMK	-0.0103934	non-ASP
650	MLK	-0.0234971	non-ASP
651	VNT	-0.0216098	non-ASP
652	YRE	0.0250523	non-ASP
653	EME	0.0190838	non-ASP
654	EM	0.00911926	non-ASP
655	EE	-0.0289924	non-ASP
656	FGLA	-0.0171574	non-ASP
657	GCY	-0.049709	non-ASP
658	GPPG	-0.00979236	non-ASP
659	NSSS	-0.0227508	non-ASP
660	PFW	-0.0311149	non-ASP
661	VMY	-0.0465754	non-ASP
662	YHQ	-0.0548037	non-ASP
663	YQF	0.00492391	non-ASP
664	ELY	0.02821	non-ASP
665	QRA	-0.0541148	non-ASP
666	ELW	0.0131116	non-ASP
667	GIC	-0.0417779	non-ASP
668	KDM	-0.030525	non-ASP
669	LPW	-0.0300207	non-ASP
670	MPV	-0.0690011	non-ASP
671	QEH	0.0154814	non-ASP
672	ELVE	0.00297021	non-ASP
673	GRRR	-0.00112961	non-ASP
674	LLGK	0.0167858	non-ASP
675	RWT	-0.0185176	non-ASP
676	TLLG	-0.0110415	non-ASP
677	VWI	0.007628	non-ASP
678	ELS	-0.00603915	non-ASP
679	GMD	0.0703932	non-ASP
680	IFF	0.0140013	non-ASP
681	MPL	0.0355191	non-ASP
682	RYE	-0.0293992	non-ASP
683	ELR	0.0165334	non-ASP
684	FF	-0.0236115	non-ASP
685	DEI	0.0385654	non-ASP
686	ELP	0.0151894	non-ASP
687	VPS	0.115669	non-ASP
688	ELN	0.0438912	non-ASP
689	ELLR	0.00224195	non-ASP
690	RFC	-0.0115235	non-ASP
691	ELLI	-0.013974	non-ASP
692	PLPT	-0.00419184	non-ASP
693	SPSK	-0.0284409	non-ASP
694	SSYS	-0.018507	non-ASP
695	VELG	-0.0251579	non-ASP
696	VGKT	-0.01875	non-ASP
697	VTVV	-0.0194767	non-ASP
698	ELLG	-0.0126491	non-ASP
699	FWE	-0.0540531	non-ASP
700	KWE	-0.0430159	non-ASP
701	LSGS	-0.0338012	non-ASP
702	MGM	-0.0119123	non-ASP
703	PEEE	-0.0638201	non-ASP
704	PSSG	-0.0195059	non-ASP
705	VVAG	-5.0248e-05	non-ASP
706	ELLE	-0.038426	non-ASP
707	PTM	-0.0267552	non-ASP
708	VNM	-0.0202691	non-ASP
709	FFL	-0.0185076	non-ASP
710	FVV	0.0143757	non-ASP
711	NVS	0.00172676	non-ASP
712	PIS	0.00621053	non-ASP
713	PVI	-0.0153723	non-ASP
714	EQL	0.0256148	non-ASP
715	AIGL	-0.0421739	non-ASP
716	ATPS	-0.0215837	non-ASP
717	DDLV	-0.00490051	non-ASP
718	DLPL	-0.0173057	non-ASP
719	ESSD	-0.0127392	non-ASP
720	GASR	-0.0313024	non-ASP
721	GLLI	-0.0327231	non-ASP
722	LPVE	-0.0190795	non-ASP
723	LRDE	-0.0158215	non-ASP
724	RKKE	-0.00834415	non-ASP
725	SDLK	-0.0338927	non-ASP
726	SKRK	0.000915785	non-ASP
727	WCL	-0.0250014	non-ASP
728	WSC	-0.00671808	non-ASP
729	ELLD	0.0190726	non-ASP
730	EWD	-0.0372984	non-ASP
731	MMD	-0.0383108	non-ASP
732	NQM	-0.034846	non-ASP
733	RAAG	0.00813597	non-ASP
734	RRAL	-0.0277718	non-ASP
735	SSVA	-0.0274851	non-ASP
736	ERLGDYL	0.0266967	ASP
737	GGPGTIKK	0.0263985	ASP
738	VERLGDY	0.0307858	ASP
739	ELI	0.029707	non-ASP
740	LAI	0.00924634	non-ASP
741	ELT	0.0112761	non-ASP
742	LEQ	0.0092009	non-ASP
743	QRL	0.00987635	non-ASP
744	ELH	0.0876948	non-ASP
745	PVF	-0.0306401	non-ASP
746	TAQ	-0.0261618	non-ASP
747	VVY	-0.0117999	non-ASP
748	ELGL	-0.0178511	non-ASP
749	FFC	-0.0556788	non-ASP
750	PLLP	-0.0310767	non-ASP
751	PWP	-0.0418804	non-ASP
752	SSLV	-0.0521649	non-ASP
753	CF	-0.0529506	non-ASP
754	ELGK	-0.0189289	non-ASP
755	EVAK	-0.0231831	non-ASP
756	GILT	-0.00448617	non-ASP
757	GVPG	-0.052957	non-ASP
758	IMY	-0.0320552	non-ASP
759	LGGF	-0.0363161	non-ASP
760	NWF	-0.0193727	non-ASP
761	PLDL	-0.0175111	non-ASP
762	ILG	-0.0693681	non-ASP
763	RAV	-0.034559	non-ASP
764	ELF	-0.139177	non-ASP
765	ILP	0.00968589	non-ASP
766	VFS	-0.0681609	non-ASP
767	ELEN	-0.0274871	non-ASP
768	ETLA	-0.00037243	non-ASP
769	ISIL	-0.0276969	non-ASP
770	IWH	-0.0247473	non-ASP
771	KEIK	-0.048531	non-ASP
772	LLDN	-0.0245942	non-ASP
773	PESL	-0.0102484	non-ASP
774	QVLR	-0.013022	non-ASP
775	QWA	-0.027199	non-ASP
776	SSIA	0.000686991	non-ASP
777	WFP	-0.0395778	non-ASP
778	DGS	-0.0460222	non-ASP
779	VVE	0.0335437	non-ASP
780	ELAL	0.00976361	non-ASP
781	KKRK	-0.0209946	non-ASP
782	LEKA	-0.0625147	non-ASP
783	LSTL	-0.0519348	non-ASP
784	SSDS	-0.0254297	non-ASP
785	SVAA	-0.0328237	non-ASP
786	SY	0.0640161	non-ASP
787	ELAE	-0.0420407	non-ASP
788	GGEL	-0.00465624	non-ASP
789	HNF	-0.020772	non-ASP
790	LALR	-0.0314141	non-ASP
791	LKRL	-0.0233491	non-ASP
792	LLRD	-0.0339864	non-ASP
793	PWV	-0.0245903	non-ASP
794	EKR	0.00191814	non-ASP
795	SKV	0.00970641	non-ASP
796	EKM	0.0321025	non-ASP
797	GGH	-0.0501819	non-ASP
798	EPP	-0.11292	non-ASP
799	KTE	0.0348134	non-ASP
800	VKT	-0.029396	non-ASP
801	EKLQ	0.00746888	non-ASP
802	GMM	-0.0262195	non-ASP
803	LGLV	-0.00677253	non-ASP
804	YRC	-0.0819149	non-ASP
805	FY	0.0692684	non-ASP
806	EKH	-0.014322	non-ASP
807	EKG	0.0255533	non-ASP
808	TTL	-0.0360962	non-ASP
809	EKF	-0.021272	non-ASP
810	GAG	-0.101639	non-ASP
811	FLE	-0.0599654	non-ASP
812	EK	-0.0142045	non-ASP
813	DLERSE	0.0300326	ASP
814	ELKLFLQ	0.088795	ASP
815	GGSILKI	0.00583657	ASP
816	IVELEEEL	0.022483	ASP
817	LFKAFILDGD	0.0129343	ASP
818	LMCEI	0.00952912	ASP
819	NEIKIVA	0.00530178	ASP
820	NKYHTKG	0.00485761	ASP
821	PGQCNMVVERLGDYL	0.014406	ASP
822	SVIPAARLFKAFILDG	0.0006026	ASP
823	KAK	-0.0718959	non-ASP
824	VLT	0.00337356	non-ASP
825	EIY	0.00396463	non-ASP
826	FIR	-0.00574076	non-ASP
827	FQA	0.0326977	non-ASP
828	HRV	0.00966689	non-ASP
829	IHL	-0.0283888	non-ASP
830	LTH	-0.0602733	non-ASP
831	TDN	-0.064385	non-ASP
832	AIA	-0.000853819	non-ASP
833	EIQ	-0.0397011	non-ASP
834	YGS	0.0261015	non-ASP
835	EIM	-0.0510977	non-ASP
836	FCL	0.0264994	non-ASP
837	LHY	-0.0264553	non-ASP
838	APA	-0.0381891	non-ASP
839	EILS	-0.0252393	non-ASP
840	KKKG	-0.0269619	non-ASP
841	REAE	-0.0117764	non-ASP
842	RRRP	-0.00875769	non-ASP
843	TVVL	0.00783909	non-ASP
844	RSS	-0.0124266	non-ASP
845	EIL	0.0405805	non-ASP
846	KEW	-0.00882218	non-ASP
847	KSW	-0.0487067	non-ASP
848	LAAR	-0.00990244	non-ASP
849	LLVS	-0.0385086	non-ASP
850	MHL	-0.0328005	non-ASP
851	TWK	-0.0309268	non-ASP
852	FME	0.0287639	non-ASP
853	HTD	-0.0615899	non-ASP
854	QKM	-0.0227781	non-ASP
855	VHQ	0.00131641	non-ASP
856	LPG	0.0237335	non-ASP
857	EW	0.0796731	non-ASP
858	DSS	-0.00424519	non-ASP
859	APGP	-0.0276853	non-ASP
860	ATVL	-0.008764	non-ASP
861	ELIE	-0.0268178	non-ASP
862	LVSR	-0.00186476	non-ASP
863	PSAP	-0.0151349	non-ASP
864	PTPP	-0.00373102	non-ASP
865	SSPT	0.00560903	non-ASP
866	EHQ	0.00304354	non-ASP
867	HVF	-0.0967472	non-ASP
868	IMT	-0.0101457	non-ASP
869	LKKL	-0.0113057	non-ASP
870	LSAL	-0.0225518	non-ASP
871	EHE	-0.0026488	non-ASP
872	EMD	0.0835905	non-ASP
873	MNS	-0.0105156	non-ASP
874	EGY	-0.00956609	non-ASP
875	FID	-0.0527043	non-ASP
876	FQK	0.000252641	non-ASP
877	EGR	0.0626072	non-ASP
878	LLR	-0.0152576	non-ASP
879	EPMTPGQCN	0.00784785	ASP
880	GSVWAQ	0.0194609	ASP
881	GTIKKITF	0.0134696	ASP
882	MSWQAYV	0.0132575	ASP
883	EGQ	-0.03821	non-ASP
884	ERP	-0.0446119	non-ASP
885	EGNGGPGTIKKI	0.0187447	ASP
886	EGNGGPGTIKK	0.0206806	ASP
887	GAVIRGKKG	0.015607	ASP
888	GIYDEP	0.0329856	ASP
889	GNGGPGTIKKI	0.0187447	ASP
890	PKVAPQ	0.0394566	ASP
891	TKYMVIQ	0.0086644	ASP
892	GVS	-0.0211481	non-ASP
893	EGNGGPGTIK	0.0206806	ASP
894	EKV	0.00294898	non-ASP
895	ELD	0.00920759	non-ASP
896	EGNGGPGT	0.0308912	ASP
897	LPA	-0.0271981	non-ASP
898	EGLG	-0.0241794	non-ASP
899	FFW	-0.016926	non-ASP
900	GSFS	-0.0320413	non-ASP
901	KKQK	-0.056619	non-ASP
902	LVNL	-0.0384793	non-ASP
903	QRLE	-0.0232248	non-ASP
904	RLIL	-0.0181007	non-ASP
905	TGEG	-0.010653	non-ASP
906	VKKK	-0.0143879	non-ASP
907	EGKK	-0.0190949	non-ASP
908	EGLV	-0.0509852	non-ASP
909	EPLL	-0.0323378	non-ASP
910	GKLP	-0.00559414	non-ASP
911	GTAV	-0.0465955	non-ASP
912	LEGS	-0.0339357	non-ASP
913	LGLQ	0.00434743	non-ASP
914	LVDS	-0.053754	non-ASP
915	MIH	-0.0128956	non-ASP
916	PSSR	0.00302276	non-ASP
917	SVSR	-0.014774	non-ASP
918	VGVA	-0.0211158	non-ASP
919	WIF	-0.0427364	non-ASP
920	ESS	-0.0130801	non-ASP
921	EGK	-0.00323177	non-ASP
922	FPL	0.0104576	non-ASP
923	EGE	-0.0237004	non-ASP
924	EGC	-0.0174839	non-ASP
925	SWS	-0.0432074	non-ASP
926	EFR	0.0411026	non-ASP
927	LMD	-0.120532	non-ASP
928	EFG	-0.00364054	non-ASP
929	FTK	0.0328878	non-ASP
930	NTT	-0.0101995	non-ASP
931	YSD	-0.0298344	non-ASP
932	EPQ	0.0510941	non-ASP
933	YTS	-0.00541903	non-ASP
934	EGM	-0.0444431	non-ASP
935	EF	0.0171896	non-ASP
936	EQD	-0.0251292	non-ASP
937	IFT	0.0231066	non-ASP
938	EET	0.0633576	non-ASP
939	KDG	-0.026404	non-ASP
940	EES	0.0404069	non-ASP
941	LVP	0.0642737	non-ASP
942	EEPP	-0.00947638	non-ASP
943	EGIL	-0.0299398	non-ASP
944	FLSR	-0.0136712	non-ASP
945	GSPT	-0.0112838	non-ASP
946	IATL	-0.0232445	non-ASP
947	KVEV	-0.0236825	non-ASP
948	LDVG	-0.0256862	non-ASP
949	NLQE	-0.0278656	non-ASP
950	PRAS	-0.0129609	non-ASP
951	PTVS	-0.0381854	non-ASP
952	RNLS	-0.00762819	non-ASP
953	RRKV	-0.0135037	non-ASP
954	RRRI	-0.00907789	non-ASP
955	SHSS	-0.0303169	non-ASP
956	SLKQ	-0.026911	non-ASP
957	SQPP	-0.0245643	non-ASP
958	VIEE	-0.040369	non-ASP
959	AST	0.0103417	non-ASP
960	EAG	0.0528256	non-ASP
961	ETL	-0.0480624	non-ASP
962	CHS	0.0172978	non-ASP
963	EDDD	-0.0807665	non-ASP
964	RMN	0.0408777	non-ASP
965	EEP	-0.0140895	non-ASP
966	IVD	-0.00271077	non-ASP
967	EEN	0.00637778	non-ASP
968	VGR	-0.0330051	non-ASP
969	VVI	-0.0376028	non-ASP
970	EELL	-0.0197588	non-ASP
971	VWL	-0.0312743	non-ASP
972	EELA	-0.0489211	non-ASP
973	ELLS	-0.0295135	non-ASP
974	NMT	-0.0448152	non-ASP
975	NWL	-0.0329528	non-ASP
976	VHY	0.0211432	non-ASP
977	EEK	0.00337676	non-ASP
978	GFH	-0.0429668	non-ASP
979	IQI	-0.0489477	non-ASP
980	NKQ	-0.0242223	non-ASP
981	SSSL	0.0231631	non-ASP
982	TME	0.0438272	non-ASP
983	WLG	0.00601531	non-ASP
984	EEG	-0.00840651	non-ASP
985	ICK	-0.0498773	non-ASP
986	LYH	0.0560012	non-ASP
987	SSSV	-0.0016077	non-ASP
988	YYK	-0.0245152	non-ASP
989	EEF	0.0727587	non-ASP
990	KSV	-0.0389491	non-ASP
991	EEED	-0.02758	non-ASP
992	EMS	0.0447174	non-ASP
993	KI	0.0306236	non-ASP
994	FGD	0.0417479	non-ASP
995	VRI	0.0311238	non-ASP
996	EEE	-0.01209	non-ASP
997	EEAE	-0.0356977	non-ASP
998	MNE	-0.00962406	non-ASP
999	RLLL	-0.0239416	non-ASP
1000	EDW	-0.0301557	non-ASP
1001	HFK	0.00676417	non-ASP
1002	ISW	-0.0418447	non-ASP
1003	LTG	-0.0322403	non-ASP
1004	EVA	-0.0639791	non-ASP
1005	SLI	-0.0471981	non-ASP
1006	EDSS	-0.0203187	non-ASP
1007	GATA	-0.0191804	non-ASP
1008	ILLD	-0.0165339	non-ASP
1009	KELI	-0.0256521	non-ASP
1010	KKKV	0.00675736	non-ASP
1011	LRAS	-0.0374702	non-ASP
1012	PEEA	-0.0659452	non-ASP
1013	SSPR	0.00918957	non-ASP
1014	IT	0.065442	non-ASP
1015	EDS	0.0232989	non-ASP
1016	KQL	-0.0593715	non-ASP
1017	VED	0.0339545	non-ASP
1018	EDM	0.0338949	non-ASP
1019	QLY	-0.0364364	non-ASP
1020	YEV	-0.0329043	non-ASP
1021	EDT	0.0124365	non-ASP
1022	VDF	0.0606566	non-ASP
1023	IA	0.064294	non-ASP
1024	EDLG	-0.00956816	non-ASP
1025	EPLA	-0.01849	non-ASP
1026	HSSS	-0.0235106	non-ASP
1027	PPEP	-0.00401834	non-ASP
1028	RVVV	-0.0258036	non-ASP
1029	SAKL	-0.0455706	non-ASP
1030	SIPL	-0.0367882	non-ASP
1031	SKRR	-0.0153344	non-ASP
1032	SRKR	-0.0216934	non-ASP
1033	TSVS	-0.00852294	non-ASP
1034	VIGA	-0.0429345	non-ASP
1035	VKKE	-0.0262095	non-ASP
1036	EDL	-0.00965486	non-ASP
1037	VSA	0.000954225	non-ASP
1038	AFM	0.00396206	non-ASP
1039	ECR	0.0363527	non-ASP
1040	FSM	0.0226308	non-ASP
1041	FYI	0.00294127	non-ASP
1042	NHS	-0.00415955	non-ASP
1043	PCG	-0.0558391	non-ASP
1044	PPAP	-0.000656167	non-ASP
1045	EDK	0.0533811	non-ASP
1046	ELE	0.0370276	non-ASP
1047	KRQ	0.0247946	non-ASP
1048	QRI	-0.0158999	non-ASP
1049	SML	0.0695067	non-ASP
1050	EDGR	-0.0301263	non-ASP
1051	IPLP	-0.0122509	non-ASP
1052	KREE	-0.0182029	non-ASP
1053	LPTA	-0.00398726	non-ASP
1054	LWW	-0.0175317	non-ASP
1055	TDSS	-0.025767	non-ASP
1056	VRKI	-0.0188032	non-ASP
1057	EDGL	-0.0331738	non-ASP
1058	FASL	-0.0225335	non-ASP
1059	FLEL	-0.0188268	non-ASP
1060	GGGGGA	-0.00817464	non-ASP
1061	IQAV	-0.00735742	non-ASP
1062	RDSS	-0.011828	non-ASP
1063	SYSS	-0.0285724	non-ASP
1064	LNL	-0.0258378	non-ASP
1065	EDF	-0.0205748	non-ASP
1066	NSV	-0.0671799	non-ASP
1067	EGT	0.0180332	non-ASP
1068	EDC	0.0225639	non-ASP
1069	MVP	0.0791839	non-ASP
1070	PCP	-0.0736996	non-ASP
1071	YAQ	0.0176065	non-ASP
1072	EML	-0.0296506	non-ASP
1073	ERF	0.0549213	non-ASP
1074	SPK	-0.0462751	non-ASP
1075	EDAL	-0.00534515	non-ASP
1076	ELEQ	-0.0364065	non-ASP
1077	KSLS	-0.00429851	non-ASP
1078	LAAF	-0.0423083	non-ASP
1079	LPLV	-0.00708259	non-ASP
1080	LTVE	-0.0187269	non-ASP
1081	PAVL	-0.0169685	non-ASP
1082	RRRK	0.00900427	non-ASP
1083	LLF	-0.00231253	non-ASP
1084	EVHAVKP	0.0730764	ASP
1085	GHDGSVW	0.0102613	ASP
1086	IKIVATP	0.0160919	ASP
1087	IVELEEELRVVGNNLKSLEVSEEKA	0.012098	ASP
1088	KIVELEEELR	0.0200706	ASP
1089	KKTGQAL	0.00614653	ASP
1090	KYHTKGD	0.0017003	ASP
1091	LFKAFILDGDN	5.42101e-19	ASP
1092	LMCEIE	0.00496873	ASP
1093	RLEDELV	0.0159233	ASP
1094	RLFKAFILDGDNL	5.42101e-19	ASP
1095	TPGQCNMVVE	0.000215568	ASP
1096	VATPDGG	0.0143916	ASP
1097	VWAQSA	0.00649148	ASP
1098	PLA	0.00557964	non-ASP
1099	SLQ	-0.0591932	non-ASP
1100	EDA	-0.0378322	non-ASP
1101	LET	0.0326425	non-ASP
1102	RTL	0.0254079	non-ASP
1103	DLY	0.0341942	non-ASP
1104	ECL	0.0382071	non-ASP
1105	FPM	0.00555701	non-ASP
1106	GLVA	-0.00983942	non-ASP
1107	GSGL	-0.00995077	non-ASP
1108	LREE	-0.0195903	non-ASP
1109	RLLP	-0.0140681	non-ASP
1110	VFW	0.00941815	non-ASP
1111	WTT	0.012687	non-ASP
1112	NSP	-0.0122502	non-ASP
1113	EAW	-0.0554834	non-ASP
1114	KMG	-0.0525465	non-ASP
1115	EAT	-0.019945	non-ASP
1116	EASS	-0.0400483	non-ASP
1117	GKLL	-0.0448224	non-ASP
1118	HHI	-0.0220547	non-ASP
1119	LDSS	0.0110254	non-ASP
1120	LFSA	-0.0273951	non-ASP
1121	LLDG	-0.000315758	non-ASP
1122	TTSS	-0.00678007	non-ASP
1123	VGAG	-0.0280748	non-ASP
1124	PF	-0.0170198	non-ASP
1125	EAR	-0.0311118	non-ASP
1126	FGL	0.0634969	non-ASP
1127	LEI	-0.0866507	non-ASP
1128	TTA	0.0296221	non-ASP
1129	EAQ	-0.00964208	non-ASP
1130	RTV	0.0469346	non-ASP
1131	TTT	0.0538573	non-ASP
1132	FFD	-0.0313072	non-ASP
1133	EAL	0.0162253	non-ASP
1134	MM	0.051305	non-ASP
1135	ISV	-0.00800259	non-ASP
1136	TEQ	-0.0267634	non-ASP
1137	QG	0.0089998	non-ASP
1138	EAH	-0.0146181	non-ASP
1139	HKL	-0.0618648	non-ASP
1140	EAF	0.0347559	non-ASP
1141	EAEL	-0.0210484	non-ASP
1142	LQAL	-0.00944559	non-ASP
1143	MYS	0.0238677	non-ASP
1144	EAE	0.0309527	non-ASP
1145	RSL	-0.0156924	non-ASP
1146	HAS	-0.00402362	non-ASP
1147	KYR	0.00125843	non-ASP
1148	MSV	0.0343257	non-ASP
1149	SVH	0.0134094	non-ASP
1150	TIQ	-0.00444814	non-ASP
1151	EADE	-0.0487381	non-ASP
1152	ITLE	-0.0274849	non-ASP
1153	LADS	-0.0366811	non-ASP
1154	LLTQ	-0.027369	non-ASP
1155	RKAE	-0.0172675	non-ASP
1156	SDLR	-0.00643673	non-ASP
1157	STKS	-0.0350123	non-ASP
1158	TLSR	-0.0180438	non-ASP
1159	TSRL	-0.0168872	non-ASP
1160	VRFL	-0.0217845	non-ASP
1161	EEC	-0.0218113	non-ASP
1162	MLQ	-0.00604753	non-ASP
1163	MPS	-0.0666552	non-ASP
1164	EAD	0.0655671	non-ASP
1165	VSP	0.00304448	non-ASP
1166	EAA	0.0242795	non-ASP
1167	KSA	0.02324	non-ASP
1168	PGE	-0.0259989	non-ASP
1169	LEP	-0.00604133	non-ASP
1170	DYT	0.0035215	non-ASP
1171	IYF	-0.0337209	non-ASP
1172	RFH	0.0113053	non-ASP
1173	WEE	-0.0190608	non-ASP
1174	WKK	-0.0209135	non-ASP
1175	DYS	-0.00079973	non-ASP
1176	MER	-0.0202388	non-ASP
1177	QKD	0.0227361	non-ASP
1178	RHG	0.0225131	non-ASP
1179	DYR	-0.0101948	non-ASP
1180	LEC	0.00961401	non-ASP
1181	NML	-0.00312903	non-ASP
1182	RMK	0.00757796	non-ASP
1183	DYM	-0.0164067	non-ASP
1184	HMA	0.0181237	non-ASP
1185	KEAA	-0.0822062	non-ASP
1186	QELL	-0.0148082	non-ASP
1187	YAM	-0.0300563	non-ASP
1188	ALQ	0.000656246	non-ASP
1189	VLR	-0.0831127	non-ASP
1190	EGV	-0.0615064	non-ASP
1191	DYK	0.0155416	non-ASP
1192	KMV	-0.0304554	non-ASP
1193	PSH	0.017848	non-ASP
1194	DYI	-0.0172954	non-ASP
1195	EPD	0.0789617	non-ASP
1196	INT	0.050684	non-ASP
1197	SIY	-0.0156263	non-ASP
1198	DYG	-0.00311008	non-ASP
1199	HLF	0.0286959	non-ASP
1200	NKN	-0.0377208	non-ASP
1201	VVM	0.0146928	non-ASP
1202	DYE	0.00891999	non-ASP
1203	EFV	-0.0380909	non-ASP
1204	PER	0.0147019	non-ASP
1205	VQV	0.0393742	non-ASP
1206	DWN	-0.0275208	non-ASP
1207	FGGG	-0.00952154	non-ASP
1208	GAVA	-0.0215152	non-ASP
1209	IGW	-0.00941323	non-ASP
1210	LSPE	0.00638111	non-ASP
1211	PWD	0.00805579	non-ASP
1212	SSRR	-0.00475175	non-ASP
1213	LVD	-0.00213698	non-ASP
1214	RGL	-0.0473558	non-ASP
1215	ERG	0.0283309	non-ASP
1216	KPV	0.0812354	non-ASP
1217	DWL	-0.0339446	non-ASP
1218	GHK	-0.023421	non-ASP
1219	QVH	-0.0177878	non-ASP
1220	DWD	-0.0645533	non-ASP
1221	LLRG	0.0370604	non-ASP
1222	LLTG	-0.00954742	non-ASP
1223	PSSA	-0.0166283	non-ASP
1224	SAAT	-0.0262924	non-ASP
1225	TCF	0.0485305	non-ASP
1226	VAEL	-0.0198587	non-ASP
1227	YDM	0.0171247	non-ASP
1228	PEE	0.0319703	non-ASP
1229	DVV	0.0871545	non-ASP
1230	EFF	-0.002764	non-ASP
1231	LCE	0.0145506	non-ASP
1232	RFI	0.010196	non-ASP
1233	DVS	0.00216475	non-ASP
1234	KNL	0.00957364	non-ASP
1235	ETG	-0.00876774	non-ASP
1236	IPV	-0.0247577	non-ASP
1237	QAE	0.000657577	non-ASP
1238	CR	-0.0183963	non-ASP
1239	DVQ	0.0262397	non-ASP
1240	RSN	0.0239235	non-ASP
1241	DVLL	-0.0207013	non-ASP
1242	EELI	-0.013345	non-ASP
1243	ELRL	-0.0147555	non-ASP
1244	GLAE	0.0029641	non-ASP
1245	IYC	-0.0237785	non-ASP
1246	KRKL	-0.0295288	non-ASP
1247	LVGS	-0.0267268	non-ASP
1248	SSPG	-0.0340408	non-ASP
1249	VKAL	-0.0340759	non-ASP
1250	DVH	0.000810128	non-ASP
1251	GDM	0.0106655	non-ASP
1252	MLI	-0.00490029	non-ASP
1253	RSM	-0.0149684	non-ASP
1254	RH	-0.0339653	non-ASP
1255	DVGG	-0.00844403	non-ASP
1256	ESSA	-0.00240285	non-ASP
1257	GAFG	-0.0118166	non-ASP
1258	LGLF	-0.0249536	non-ASP
1259	PCH	-0.0315797	non-ASP
1260	PRRA	-0.0179773	non-ASP
1261	RGLS	-0.0297576	non-ASP
1262	RRAG	-0.00961828	non-ASP
1263	DVG	0.00955094	non-ASP
1264	RSI	-0.0454578	non-ASP
1265	DVE	-0.0076292	non-ASP
1266	DVA	-0.0122042	non-ASP
1267	KEG	0.0116959	non-ASP
1268	DTW	-0.0118611	non-ASP
1269	EHC	-0.0421495	non-ASP
1270	ICH	-0.0105094	non-ASP
1271	LLDR	-0.00605959	non-ASP
1272	PLLR	0.0178609	non-ASP
1273	STAS	-0.0262749	non-ASP
1274	VAAE	-0.0384879	non-ASP
1275	VDAL	-0.0100621	non-ASP
1276	DTV	0.0332492	non-ASP
1277	NAS	0.0448407	non-ASP
1278	PAR	0.0302399	non-ASP
1279	PRP	-0.0477911	non-ASP
1280	ASL	0.00966311	non-ASP
1281	DTR	0.00643897	non-ASP
1282	EAAA	-0.036991	non-ASP
1283	FYS	-0.0229834	non-ASP
1284	TML	-0.0403049	non-ASP
1285	DTM	0.0163774	non-ASP
1286	EWK	-0.0461778	non-ASP
1287	KRC	-0.037008	non-ASP
1288	QRH	-0.0177871	non-ASP
1289	DTK	-0.0669291	non-ASP
1290	EDN	0.03882	non-ASP
1291	HVV	0.0243619	non-ASP
1292	TRP	0.0259278	non-ASP
1293	DTF	-0.0423032	non-ASP
1294	ELC	-0.0124135	non-ASP
1295	NTG	0.0132433	non-ASP
1296	QTP	-0.00155627	non-ASP
1297	DTE	0.0117354	non-ASP
1298	LYR	-0.0200505	non-ASP
1299	DSVL	-0.0193116	non-ASP
1300	KSSL	-0.0166716	non-ASP
1301	PAVA	-0.0298807	non-ASP
1302	PGGP	-0.0216469	non-ASP
1303	PGPG	-0.0198486	non-ASP
1304	PLAL	-0.0230289	non-ASP
1305	PLSP	-0.0161751	non-ASP
1306	PPW	-0.0250522	non-ASP
1307	DST	-0.0295589	non-ASP
1308	PLK	-0.0202407	non-ASP
1309	QKK	-0.000220273	non-ASP
1310	VPR	0.0408631	non-ASP
1311	ETP	-0.00147419	non-ASP
1312	TAF	-0.0062493	non-ASP
1313	TER	-0.0408082	non-ASP
1314	DSSR	-0.0138498	non-ASP
1315	KRIL	-0.00832045	non-ASP
1316	LNSV	-0.0110712	non-ASP
1317	LRSQ	-0.0147085	non-ASP
1318	PLFL	-0.0252876	non-ASP
1319	PVDL	-0.0287697	non-ASP
1320	TLRE	-0.0247534	non-ASP
1321	TLRQ	-0.0273324	non-ASP
1322	WAC	-0.0295044	non-ASP
1323	DLK	0.00363131	non-ASP
1324	DSSD	-0.0122903	non-ASP
1325	GGAR	-0.0172875	non-ASP
1326	GLQL	-0.00540274	non-ASP
1327	LSAP	-0.0185579	non-ASP
1328	LVED	-0.0361019	non-ASP
1329	PLEL	-0.031281	non-ASP
1330	PLLD	-0.0245992	non-ASP
1331	RRKA	-0.00842166	non-ASP
1332	RRKL	-0.000422607	non-ASP
1333	RSVS	-0.0261983	non-ASP
1334	SLRA	-0.024612	non-ASP
1335	WEF	-0.0337848	non-ASP
1336	FMP	-0.054963	non-ASP
1337	LKEE	-0.0145887	non-ASP
1338	LPSS	0.0213439	non-ASP
1339	LVEL	-0.0207311	non-ASP
1340	LVSS	-0.0744338	non-ASP
1341	LWN	-0.00873518	non-ASP
1342	WER	-0.0163482	non-ASP
1343	EKK	0.0469432	non-ASP
1344	AREA	0.00400672	non-ASP
1345	ASRA	-0.0236902	non-ASP
1346	CCF	-0.0529746	non-ASP
1347	GFSL	-0.0219225	non-ASP
1348	GGEA	-0.0154203	non-ASP
1349	LLQT	-0.0073032	non-ASP
1350	QLEL	-0.020783	non-ASP
1351	SLDS	-0.0329279	non-ASP
1352	SLQL	-0.0173726	non-ASP
1353	VLED	-0.0133837	non-ASP
1354	VLSE	-0.0339192	non-ASP
1355	DSP	0.0321943	non-ASP
1356	GYL	-0.0379437	non-ASP
1357	DSFL	-0.0431297	non-ASP
1358	EQLG	-0.0314158	non-ASP
1359	ESAS	-0.0163017	non-ASP
1360	ILED	-0.0104256	non-ASP
1361	LKRG	-0.0224457	non-ASP
1362	LPNG	-0.0299332	non-ASP
1363	LQDI	-0.0211228	non-ASP
1364	LRAQ	-0.00468502	non-ASP
1365	LSIG	-0.0125115	non-ASP
1366	LTGV	-0.0328572	non-ASP
1367	QSLE	-0.0196239	non-ASP
1368	RGTL	-0.0483086	non-ASP
1369	SGAE	-0.0279123	non-ASP
1370	SPLV	-0.0225604	non-ASP
1371	ED	-0.0537183	non-ASP
1372	RR	-0.144938	non-ASP
1373	GIP	0.00998866	non-ASP
1374	RC	0.0414525	non-ASP
1375	DSF	0.0438473	non-ASP
1376	KEP	0.0585058	non-ASP
1377	LKY	0.0298986	non-ASP
1378	TEI	-0.0124263	non-ASP
1379	DSED	0.00127968	non-ASP
1380	FMF	-0.0190795	non-ASP
1381	GILK	-0.0337392	non-ASP
1382	LEDS	-0.00784781	non-ASP
1383	LLLH	-0.0199086	non-ASP
1384	PAPT	-0.0323375	non-ASP
1385	RELV	-0.0476626	non-ASP
1386	SEEA	-0.0294066	non-ASP
1387	SGTG	0.00387765	non-ASP
1388	TLKE	-0.0177791	non-ASP
1389	DSDS	-0.0033201	non-ASP
1390	ELVR	-0.0410914	non-ASP
1391	RKLE	0.0113792	non-ASP
1392	SVPV	-0.0304854	non-ASP
1393	TAVL	-0.0407058	non-ASP
1394	EQN	-0.0166595	non-ASP
1395	IHR	-0.00445369	non-ASP
1396	DSD	0.027918	non-ASP
1397	QSS	-0.00293778	non-ASP
1398	DSA	-0.000131432	non-ASP
1399	DS	0.00201203	non-ASP
1400	RKQ	0.0258367	non-ASP
1401	DRY	-0.0634802	non-ASP
1402	PRN	-0.0481279	non-ASP
1403	RGH	0.0203636	non-ASP
1404	LTY	-0.0240245	non-ASP
1405	ELEK	0.000686114	non-ASP
1406	KKC	0.0711196	non-ASP
1407	NHP	-0.0542004	non-ASP
1408	DRV	-0.0491386	non-ASP
1409	DRR	0.0991592	non-ASP
1410	GFE	-0.0218359	non-ASP
1411	TRV	0.0332032	non-ASP
1412	DRN	-0.0819437	non-ASP
1413	VFY	-0.0261964	non-ASP
1414	DRM	-0.0496973	non-ASP
1415	MDT	-0.0185773	non-ASP
1416	MNP	-0.0382886	non-ASP
1417	PVM	-0.00723713	non-ASP
1418	QYR	-0.0299587	non-ASP
1419	DAA	0.00899501	non-ASP
1420	DRLA	-0.0310575	non-ASP
1421	EERV	-0.00548386	non-ASP
1422	ELLF	-0.0501286	non-ASP
1423	EREV	-0.0167163	non-ASP
1424	LLND	-0.0229626	non-ASP
1425	LQHL	-0.0402505	non-ASP
1426	QILS	-0.0377226	non-ASP
1427	QRLG	-0.0136887	non-ASP
1428	RAAAA	-0.0115378	non-ASP
1429	RLQQ	-0.0194308	non-ASP
1430	SPEP	-0.014872	non-ASP
1431	DRKYDE	0.0272146	ASP
1432	EEDLERSEE	0.027329	ASP
1433	EEDLERSEER	0.027329	ASP
1434	EKEKYK	0.00958473	ASP
1435	ETTSVIPAARLFK	0.000505277	ASP
1436	GVFNYETE	0.00688291	ASP
1437	HAVKP	0.0853154	ASP
1438	ILDGDNL	0.0058028	ASP
1439	KYDEVARKL	0.0308908	ASP
1440	VIRGKKGS	0.00140643	ASP
1441	VIRGKKGSGG	0.00140643	ASP
1442	DRH	-0.0249879	non-ASP
1443	ECG	-0.0327521	non-ASP
1444	DRG	0.010082	non-ASP
1445	EMA	0.0155415	non-ASP
1446	NRV	-0.0327355	non-ASP
1447	LLN	-0.0250066	non-ASP
1448	LN	-0.0382504	non-ASP
1449	DQP	-0.0202782	non-ASP
1450	DQE	-0.0493706	non-ASP
1451	FAT	0.00423459	non-ASP
1452	MLR	-0.0259725	non-ASP
1453	ELAR	-0.0323013	non-ASP
1454	HAY	-0.0495908	non-ASP
1455	LLES	-0.0112349	non-ASP
1456	LLPA	-0.0132502	non-ASP
1457	LRGL	-0.0207936	non-ASP
1458	LTSL	-0.00998083	non-ASP
1459	REW	-0.0387773	non-ASP
1460	DPV	0.0336362	non-ASP
1461	DPT	-0.0667828	non-ASP
1462	FEL	0.00203661	non-ASP
1463	RHL	-0.0199659	non-ASP
1464	DSEG	-0.0284372	non-ASP
1465	EILN	-0.0343583	non-ASP
1466	EKKP	-0.0459187	non-ASP
1467	LGPE	-0.0251429	non-ASP
1468	RVVL	-0.0328426	non-ASP
1469	SALI	-0.0272157	non-ASP
1470	SEKK	-0.0200323	non-ASP
1471	SRIL	-0.0344204	non-ASP
1472	SVET	-0.0589819	non-ASP
1473	VLDP	-0.0184131	non-ASP
1474	VPSP	-0.0340287	non-ASP
1475	DPR	0.00937415	non-ASP
1476	PRE	0.0350589	non-ASP
1477	NL	0.0942223	non-ASP
1478	DPP	-0.0350683	non-ASP
1479	KVY	0.00673818	non-ASP
1480	PIR	0.0213832	non-ASP
1481	QNS	-0.0448602	non-ASP
1482	QTE	-0.0172745	non-ASP
1483	SQN	-0.0143171	non-ASP
1484	YKG	-0.0348261	non-ASP
1485	KKK	-0.0896181	non-ASP
1486	AC	0.074696	non-ASP
1487	ESR	0.0266443	non-ASP
1488	LII	-0.0718521	non-ASP
1489	RVT	-0.0657224	non-ASP
1490	DPM	0.000957738	non-ASP
1491	HIF	0.00902212	non-ASP
1492	LSVL	0.0196037	non-ASP
1493	MRP	0.0216387	non-ASP
1494	RCT	-0.039927	non-ASP
1495	WLI	-0.0253391	non-ASP
1496	DPL	-0.119971	non-ASP
1497	FLT	0.00136965	non-ASP
1498	YLS	-0.0384973	non-ASP
1499	LLV	0.0470625	non-ASP
1500	DPG	0.00775961	non-ASP
1501	QVP	-0.00270884	non-ASP
1502	DPF	-0.000110826	non-ASP
1503	DRT	-0.0335421	non-ASP
1504	EQP	-0.0066873	non-ASP
1505	FIN	-0.0265307	non-ASP
1506	MRL	0.0169716	non-ASP
1507	SME	0.0201791	non-ASP
1508	EMI	0.00632289	non-ASP
1509	KFP	-0.0513096	non-ASP
1510	DPE	0.0323871	non-ASP
1511	RNL	0.0270194	non-ASP
1512	WS	0.0121811	non-ASP
1513	DPAA	-0.0340818	non-ASP
1514	EKKR	-0.0122847	non-ASP
1515	GTGL	-0.067952	non-ASP
1516	LPES	-0.0167525	non-ASP
1517	LPST	-0.0320629	non-ASP
1518	PDLL	-0.0356747	non-ASP
1519	PWF	-0.039816	non-ASP
1520	QAEE	-0.0320901	non-ASP
1521	RKEA	-0.0147818	non-ASP
1522	RRSA	-0.0239062	non-ASP
1523	RSRR	-0.0351038	non-ASP
1524	RSSP	-0.0133175	non-ASP
1525	SFSG	-0.0110132	non-ASP
1526	VALE	-0.00648644	non-ASP
1527	DPA	0.0375603	non-ASP
1528	EIS	-0.0691946	non-ASP
1529	SRK	0.00643972	non-ASP
1530	DNT	-0.0359261	non-ASP
1531	NPF	-0.0507707	non-ASP
1532	DNS	-0.0045531	non-ASP
1533	FFG	-0.0268837	non-ASP
1534	IGP	-0.032924	non-ASP
1535	YVS	0.00982554	non-ASP
1536	ASG	-0.0192792	non-ASP
1537	DNE	-0.040116	non-ASP
1538	FER	0.0241503	non-ASP
1539	PIG	0.0239235	non-ASP
1540	RIF	-0.011633	non-ASP
1541	EEEA	-0.022039	non-ASP
1542	LWD	-0.034729	non-ASP
1543	KT	-7.63737e-05	non-ASP
1544	MA	-0.0823305	non-ASP
1545	AFVLDADNL	0.0065994	ASP
1546	AGDSDGDG	0.0296736	ASP
1547	AIKKKMQAMKLEKD	0.0167273	ASP
1548	AVKQAYA	0.0347821	ASP
1549	DGGSILKI	0.000444172	ASP
1550	DNLFPKVAPQA	0.0154108	ASP
1551	EFCEI	0.0227577	ASP
1552	EGLYSM	0.0263793	ASP
1553	EPMTPGQCNMVVER	0.000215568	ASP
1554	EVAALNRRIQL	0.00499828	ASP
1555	GAVIRGKKGSGGI	0.000234859	ASP
1556	GGPGTIKKITFGE	0.00774583	ASP
1557	GGSILKISN	0.000444172	ASP
1558	GNGGPGTIKKIS	0.0017003	ASP
1559	GNGGPGTIKKISF	0.0017003	ASP
1560	GVFNYETETTSVIP	0.00378669	ASP
1561	ILKISNK	0.000444172	ASP
1562	KITFGEGS	0.0111994	ASP
1563	KKGPGG	0.0169456	ASP
1564	KKGSGGI	0.000234859	ASP
1565	KKMQAMKLEKDN	0.0167273	ASP
1566	LAEEAD	0.0175454	ASP
1567	LNTVNGTT	0.0262586	ASP
1568	NKLGMYP	0.0268222	ASP
1569	NKLGMYPP	0.0268222	ASP
1570	PGSLAPT	0.0179556	ASP
1571	PGSLAPTG	0.0179556	ASP
1572	TVNGTTRT	0.0227577	ASP
1573	VELEEELRVVGNNLKSLEVSEEKAN	0.00499828	ASP
1574	VIRGKKGSGGI	0.000234859	ASP
1575	VKAGKE	0.00478687	ASP
1576	EII	-0.0432597	non-ASP
1577	PKL	-0.0205611	non-ASP
1578	RIS	-0.0333762	non-ASP
1579	FG	0.00219028	non-ASP
1580	AEARAEFAERSVQKLQKEVDRLEDELVNEK	0.000850963	ASP
1581	AEEVKV	0.0362633	ASP
1582	ALIIGIYDEP	4.33681e-19	ASP
1583	CGYKD	0.0132554	ASP
1584	DEHLMCEI	0.00575507	ASP
1585	DQTFAEL	0.0217115	ASP
1586	EEDLERSEERLNTATTKLA	0.000850963	ASP
1587	EEDLERSEERLNTATTKLAEASQAADESERMRKVLENRS	0.000850963	ASP
1588	EIKEEHVKAGKEKA	0.0024221	ASP
1589	EKISYE	0.00903022	ASP
1590	FVLDADNLIPKIAPQA	0.0065994	ASP
1591	GDGGVGT	0.0452004	ASP
1592	GGTKYMVIQGEPGAVIR	0.00104805	ASP
1593	IDQDKSGFI	0.0198463	ASP
1594	IDQDKSGFIEE	0.0198463	ASP
1595	ILKISNKYHTKGDHE	0	ASP
1596	ISDELD	0.0199516	ASP
1597	KLAEASQAADESERMRKVLENRSL	0.00434842	ASP
1598	KYDEVARKLAMVEADLERAEERAETGE	0.0025252	ASP
1599	LDQTFAE	0.0205282	ASP
1600	LFKAFVLDADNLIPK	0.0065994	ASP
1601	LGDYLIE	0.00389412	ASP
1602	MDAIKKKMQAMKLEKDN	-1.19262e-18	ASP
1603	NAEGEVAALN	0.000850963	ASP
1604	NAEGEVAALNRRIQL	0.000850963	ASP
1605	NLIPKV	0.00578326	ASP
1606	NPNYLA	0.0213008	ASP
1607	PDGGSILKISNKYHTKG	-5.42101e-20	ASP
1608	PGTLAPTGL	0.00290199	ASP
1609	RLGDYLID	0.0155842	ASP
1610	RMDALENQLKEARFLAEEAD	0.00414732	ASP
1611	SILKISNKYHTKGD	-5.42101e-20	ASP
1612	TFTEVG	0.0179115	ASP
1613	VERLGDYLL	0.0069736	ASP
1614	WYGKP	0.0199749	ASP
1615	YCDTCRA	0.0238357	ASP
1616	YETKLV	0.0024221	ASP
1617	DMV	0.0127256	non-ASP
1618	DMS	-0.0201903	non-ASP
1619	LEEL	-0.017657	non-ASP
1620	MAAA	-0.0537563	non-ASP
1621	RME	-0.042328	non-ASP
1622	DMP	-0.0296929	non-ASP
1623	MVN	0.00324301	non-ASP
1624	QAH	-0.0600403	non-ASP
1625	QHP	0.00943235	non-ASP
1626	STSS	-0.0175268	non-ASP
1627	ML	-0.111002	non-ASP
1628	DML	-0.0705286	non-ASP
1629	HPL	-0.028404	non-ASP
1630	RDY	-0.018618	non-ASP
1631	RFF	0.00660068	non-ASP
1632	TQP	-0.0433566	non-ASP
1633	DMI	-0.0704423	non-ASP
1634	ETM	-0.0593649	non-ASP
1635	FHR	-0.0327947	non-ASP
1636	FNR	-0.025074	non-ASP
1637	HIP	-0.0368184	non-ASP
1638	MFL	-0.0847429	non-ASP
1639	DMG	0.0240563	non-ASP
1640	EPN	0.0111938	non-ASP
1641	LCI	0.033733	non-ASP
1642	DMF	-0.00157653	non-ASP
1643	LALG	-0.010631	non-ASP
1644	RMT	0.00367807	non-ASP
1645	SGLL	-0.0222688	non-ASP
1646	TRM	-0.0258514	non-ASP
1647	LDE	-0.00456842	non-ASP
1648	DME	0.0060481	non-ASP
1649	HEE	0.0631306	non-ASP
1650	RHR	0.00749299	non-ASP
1651	DLW	-0.00985478	non-ASP
1652	EGEE	-0.0227944	non-ASP
1653	LPAA	0.00117341	non-ASP
1654	LPPL	-0.00444167	non-ASP
1655	TALL	0.016554	non-ASP
1656	WLF	-0.0137452	non-ASP
1657	DPH	-0.0291553	non-ASP
1658	KKKK	-0.0602718	non-ASP
1659	RHK	0.0165058	non-ASP
1660	SMN	-0.00261999	non-ASP
1661	DLV	-0.0383254	non-ASP
1662	DLLL	0.00558638	non-ASP
1663	DVW	-0.00210781	non-ASP
1664	LLAR	-0.0284683	non-ASP
1665	LLRE	0.0290328	non-ASP
1666	RCF	-0.0324437	non-ASP
1667	DLT	0.035702	non-ASP
1668	DLSK	-0.0157871	non-ASP
1669	LLTE	-0.0312863	non-ASP
1670	RLLD	-0.00414674	non-ASP
1671	SSLK	-0.0168607	non-ASP
1672	WFG	-0.0170024	non-ASP
1673	DQK	-0.0455326	non-ASP
1674	YAD	0.0339115	non-ASP
1675	YLH	-0.0808972	non-ASP
1676	ALK	0.00177424	non-ASP
1677	DLS	0.0319473	non-ASP
1678	HPN	-0.0150687	non-ASP
1679	QMA	0.0575177	non-ASP
1680	SIC	0.0426713	non-ASP
1681	DLR	-0.0175016	non-ASP
1682	DLM	0.0193723	non-ASP
1683	ELA	0.0676797	non-ASP
1684	GTD	-0.0211723	non-ASP
1685	TIV	0.0758832	non-ASP
1686	DLLS	-0.0371139	non-ASP
1687	KALL	0.014191	non-ASP
1688	LEIL	-0.00676017	non-ASP
1689	SGLS	-0.0133553	non-ASP
1690	DLE	-0.0486746	non-ASP
1691	PSP	-0.0675944	non-ASP
1692	DLLP	-0.00376842	non-ASP
1693	EKRR	-0.0128279	non-ASP
1694	GELV	-0.0337296	non-ASP
1695	GLLP	-0.0216212	non-ASP
1696	ILEE	-0.0206001	non-ASP
1697	LRKE	-0.0166213	non-ASP
1698	LVTS	0.0159503	non-ASP
1699	NWT	-0.0206876	non-ASP
1700	PEAL	-0.0239648	non-ASP
1701	PPQP	-0.00831826	non-ASP
1702	RARA	-0.0183229	non-ASP
1703	RLEK	-0.017688	non-ASP
1704	RLG	0.0440383	non-ASP
1705	SVV	-0.0566663	non-ASP
1706	AFE	-0.0375925	non-ASP
1707	LHA	0.0678115	non-ASP
1708	NFS	5.82255e-05	non-ASP
1709	DLH	0.0136975	non-ASP
1710	QHL	-0.0275512	non-ASP
1711	LRR	-0.0359761	non-ASP
1712	EGF	-0.0270683	non-ASP
1713	IVR	-0.00488317	non-ASP
1714	KVF	0.00767086	non-ASP
1715	DLGL	-0.02085	non-ASP
1716	EGAE	-0.0114206	non-ASP
1717	GRRL	-0.0221669	non-ASP
1718	IAEA	-0.0629804	non-ASP
1719	LAPG	-0.0143423	non-ASP
1720	LQLA	0.00450596	non-ASP
1721	LSSQ	-0.0231193	non-ASP
1722	QTLL	-0.012092	non-ASP
1723	RKAA	0.00491832	non-ASP
1724	RLSR	-0.000964196	non-ASP
1725	FDP	-0.0541484	non-ASP
1726	DLG	-0.0336448	non-ASP
1727	DLF	0.0473616	non-ASP
1728	DLEE	-0.019436	non-ASP
1729	KRKR	0.00096161	non-ASP
1730	LVDL	0.0126644	non-ASP
1731	DLEA	0.0206828	non-ASP
1732	EDGS	-0.0010901	non-ASP
1733	EVLL	-0.0380357	non-ASP
1734	GVGA	-0.0287328	non-ASP
1735	KLRL	-0.0118813	non-ASP
1736	SLGV	-0.0373271	non-ASP
1737	TPSS	0.00668595	non-ASP
1738	VGSA	-0.0434081	non-ASP
1739	DLAA	-0.0103422	non-ASP
1740	GLAV	-0.0208648	non-ASP
1741	SAG	0.0308137	non-ASP
1742	EKT	0.0753529	non-ASP
1743	DL	-0.0478583	non-ASP
1744	KKH	0.0140277	non-ASP
1745	LFH	-0.0144558	non-ASP
1746	PFI	-0.00255224	non-ASP
1747	SCA	-0.057938	non-ASP
1748	DKV	-0.0406542	non-ASP
1749	GAF	0.0217092	non-ASP
1750	ISP	0.0724233	non-ASP
1751	KVI	-0.0391526	non-ASP
1752	STD	0.0351902	non-ASP
1753	NF	0.0186183	non-ASP
1754	ENF	-0.0558449	non-ASP
1755	IRT	-0.00977774	non-ASP
1756	RDD	-0.0125932	non-ASP
1757	REN	0.0112857	non-ASP
1758	VFR	0.0643653	non-ASP
1759	VYG	-0.0626584	non-ASP
1760	CS	0.000759307	non-ASP
1761	DKK	0.026614	non-ASP
1762	ETS	-0.00490309	non-ASP
1763	DIV	-0.0462582	non-ASP
1764	REG	0.0432257	non-ASP
1765	DIL	0.00212302	non-ASP
1766	TLR	0.0034474	non-ASP
1767	DII	-0.0710913	non-ASP
1768	QVE	-0.0352215	non-ASP
1769	GSS	-0.0181773	non-ASP
1770	ERI	-0.0106676	non-ASP
1771	AVL	-0.00128838	non-ASP
1772	DIH	-0.0252491	non-ASP
1773	KMD	-0.0105592	non-ASP
1774	QNN	0.0715065	non-ASP
1775	F	-0.143809	non-ASP
1776	FHF	-0.0564868	non-ASP
1777	SLLP	0.0117264	non-ASP
1778	YSH	-0.0694888	non-ASP
1779	DIA	-0.00963511	non-ASP
1780	PGD	-0.0016493	non-ASP
1781	QPP	0.0121903	non-ASP
1782	KYMVIQ	0.0174686	ASP
1783	VIRGKKG	0.0355638	ASP
1784	DHV	0.00437815	non-ASP
1785	GSSS	-0.0292799	non-ASP
1786	LSSS	0.0412514	non-ASP
1787	RMA	0.0588685	non-ASP
1788	STH	0.0431653	non-ASP
1789	DHI	-0.0331636	non-ASP
1790	FGH	0.00530373	non-ASP
1791	FSC	-0.0328244	non-ASP
1792	LMF	0.00238589	non-ASP
1793	LSLA	-0.046572	non-ASP
1794	NMA	-0.00517102	non-ASP
1795	DGV	0.0490098	non-ASP
1796	LQR	0.0372021	non-ASP
1797	DGSVWAQ	0.0194609	ASP
1798	GGPGTIKKITF	0.0110475	ASP
1799	LFKAFILD	0.0153564	ASP
1800	PAARLFKA	0.00280817	ASP
1801	QGEPGA	0.0244731	ASP
1802	SVIPAARLFKA	0.00280817	ASP
1803	TKYMVIQGEP	0.006725	ASP
1804	TSVIPAAR	0.00485761	ASP
1805	YDEPMTPG	0.00797923	ASP
1806	YDEPMTPGQC	0.00797923	ASP
1807	YLLAHS	0.0114575	ASP
1808	DGSVWA	0.0334764	ASP
1809	FKAFIL	0.0200556	ASP
1810	EWS	-0.0177573	non-ASP
1811	GLGG	-0.000368371	non-ASP
1812	HIY	-0.0373356	non-ASP
1813	KRW	-0.0158206	non-ASP
1814	LPLA	0.00432199	non-ASP
1815	LSSP	-0.0355128	non-ASP
1816	PSSL	0.0268775	non-ASP
1817	WKR	0.00189747	non-ASP
1818	WTG	0.0146166	non-ASP
1819	DGH	-0.0913261	non-ASP
1820	GCS	-0.0869972	non-ASP
1821	MEV	-0.0116267	non-ASP
1822	QML	0.0309652	non-ASP
1823	TAY	-0.0135136	non-ASP
1824	YAE	0.0125646	non-ASP
1825	ERN	-0.00455865	non-ASP
1826	FSN	-0.0280277	non-ASP
1827	GM	-0.0268586	non-ASP
1828	LDL	-0.0460344	non-ASP
1829	DGE	0.041115	non-ASP
1830	GEK	-0.025327	non-ASP
1831	DGA	-0.0371771	non-ASP
1832	DFT	0.00409005	non-ASP
1833	KPI	-0.0538804	non-ASP
1834	PDK	-0.00743991	non-ASP
1835	DFSS	-0.024812	non-ASP
1836	ESKE	-0.0291549	non-ASP
1837	GEKK	-0.0489814	non-ASP
1838	KAAR	-0.0240141	non-ASP
1839	LRQE	-0.0187637	non-ASP
1840	LRSK	-0.0472905	non-ASP
1841	MWR	-0.0216226	non-ASP
1842	PGRG	-0.0141855	non-ASP
1843	PLGA	-0.0140362	non-ASP
1844	PSPE	-0.0167825	non-ASP
1845	YYC	-0.0485369	non-ASP
1846	EAS	0.0308857	non-ASP
1847	DFS	-0.0204386	non-ASP
1848	DSK	0.124615	non-ASP
1849	SGQ	-0.00802305	non-ASP
1850	DSE	-0.0478043	non-ASP
1851	GFL	0.00493245	non-ASP
1852	LTP	0.0449269	non-ASP
1853	DFR	0.0119743	non-ASP
1854	HPE	0.0186605	non-ASP
1855	TLH	0.0281786	non-ASP
1856	YTG	-0.0386979	non-ASP
1857	DFQ	-0.0579757	non-ASP
1858	FSH	-0.0436219	non-ASP
1859	IVY	0.0214418	non-ASP
1860	DFL	0.0609377	non-ASP
1861	EPL	-0.0124019	non-ASP
1862	DFI	0.0392625	non-ASP
1863	DFGL	-0.00421088	non-ASP
1864	EEDD	-0.068392	non-ASP
1865	EKKK	-0.0188907	non-ASP
1866	PIC	-0.0533321	non-ASP
1867	YMG	0.00815613	non-ASP
1868	AKL	0.0184777	non-ASP
1869	LDS	0.00718801	non-ASP
1870	DFF	-0.0228093	non-ASP
1871	FPR	0.00739451	non-ASP
1872	PEY	0.0143655	non-ASP
1873	DEE	-0.0695613	non-ASP
1874	DFA	-0.0470913	non-ASP
1875	MKE	-0.022737	non-ASP
1876	TLY	0.0399269	non-ASP
1877	ESG	-0.0300611	non-ASP
1878	DEY	0.00223336	non-ASP
1879	DELDQTF	0.0208026	ASP
1880	EEDLERSE	0.0295615	ASP
1881	ERSEERL	0.0290888	ASP
1882	GKKGSGG	0.00140643	ASP
1883	HDGSV	0.019979	ASP
1884	LDGDNL	0.0058028	ASP
1885	LKISNK	0.00360149	ASP
1886	RLFKAFILDGD	0.0006026	ASP
1887	SLEVSEE	0.0138578	ASP
1888	TSVIPAARLFKAFILDG	0.000158427	ASP
1889	YDEPMTPGQCNM	0.00216623	ASP
1890	EG	0.0365416	non-ASP
1891	LM	-0.064818	non-ASP
1892	DEK	0.0393691	non-ASP
1893	EST	0.0997709	non-ASP
1894	KKP	-0.0223894	non-ASP
1895	EKL	-0.0200802	non-ASP
1896	LLD	-0.0225472	non-ASP
1897	FSP	0.0054494	non-ASP
1898	NGE	-0.0206443	non-ASP
1899	PPQ	-0.0120006	non-ASP
1900	TRR	-0.00559762	non-ASP
1901	DEG	0.0549926	non-ASP
1902	DQL	0.000718032	non-ASP
1903	IED	-0.071908	non-ASP
1904	DEERMDALENQLKEARF	0.00414732	ASP
1905	EEDELKLFLQ	0.0391271	ASP
1906	EPGHLAPTG	0.0048763	ASP
1907	FITELSEFI	0.0159115	ASP
1908	GLHLGG	0.0172413	ASP
1909	IEGDAL	0.0112356	ASP
1910	IIGIYD	5.42101e-19	ASP
1911	IKKTGQA	0.00921213	ASP
1912	ILKISNKYHTKG	-5.42101e-20	ASP
1913	KAFVLDADNL	0.0065994	ASP
1914	KAGDSD	0.0222888	ASP
1915	KLAEASQAA	0.00499828	ASP
1916	KLAEASQAADESER	0.00499828	ASP
1917	LAEEADRKYDEV	0.0133981	ASP
1918	LAEEADRKYDEVARKL	0.0133981	ASP
1919	LAPTGLH	0.00735096	ASP
1920	LAPTGLHLG	0.00735096	ASP
1921	LAPTGLY	0.0142745	ASP
1922	MGVFNYETETTS	0.00378669	ASP
1923	PDGGSILKISN	0.000444172	ASP
1924	SEFIPGA	0.0133156	ASP
1925	TRAEGLYSML	0.0169371	ASP
1926	VIRGKKGPGG	0.0159943	ASP
1927	VKERVDEV	0.00656376	ASP
1928	VKERVDEVD	0.00656376	ASP
1929	YDEPMTPGQCNMV	0.000215568	ASP
1930	GRR	-0.0520324	non-ASP
1931	SKE	0.0100089	non-ASP
1932	DEEG	-0.0389959	non-ASP
1933	FSLL	-0.0209506	non-ASP
1934	QQLL	-0.0362136	non-ASP
1935	TREL	-0.0137974	non-ASP
1936	VMH	-0.0127596	non-ASP
1937	DEEE	-0.0302685	non-ASP
1938	DRF	0.0182806	non-ASP
1939	KRD	0.0529359	non-ASP
1940	DEA	-0.0400204	non-ASP
1941	DDY	0.00187852	non-ASP
1942	TMS	-0.0233845	non-ASP
1943	DDV	-0.00919636	non-ASP
1944	PRA	-0.0120212	non-ASP
1945	VRV	0.00845267	non-ASP
1946	DE	0.0217392	non-ASP
1947	DDM	-0.0399193	non-ASP
1948	PEH	-0.056623	non-ASP
1949	YFE	-0.022227	non-ASP
1950	DDL	-0.0238924	non-ASP
1951	DDI	-0.0150686	non-ASP
1952	DV	0.0254278	non-ASP
1953	IPS	0.000716998	non-ASP
1954	ATQ	0.000593348	non-ASP
1955	IDI	-0.0512446	non-ASP
1956	RDP	0.0255702	non-ASP
1957	ALKQ	-0.0387207	non-ASP
1958	GALI	-0.0318122	non-ASP
1959	HRIG	-0.0162501	non-ASP
1960	LELF	-0.0221683	non-ASP
1961	SKES	-0.034263	non-ASP
1962	STTV	-0.055587	non-ASP
1963	VPVT	-0.0124681	non-ASP
1964	PN	0.0281678	non-ASP
1965	AHR	-0.0549813	non-ASP
1966	LLAL	0.0212827	non-ASP
1967	RRM	0.0302076	non-ASP
1968	CFI	-0.0747994	non-ASP
1969	GGGGA	-0.0174815	non-ASP
1970	LEVL	-0.0290981	non-ASP
1971	MSH	0.00503288	non-ASP
1972	QIC	-0.011315	non-ASP
1973	REEL	-0.0086367	non-ASP
1974	RSRS	-0.0123958	non-ASP
1975	SSDE	-0.0500815	non-ASP
1976	SSPL	-0.0188727	non-ASP
1977	ALGS	-0.0170526	non-ASP
1978	EAAS	-0.0391206	non-ASP
1979	LKVL	-0.00931751	non-ASP
1980	MAA	-0.0905832	non-ASP
1981	ALGI	0.0118706	non-ASP
1982	EAGG	-0.0316871	non-ASP
1983	LKKI	-0.0215624	non-ASP
1984	RLGA	0.000525169	non-ASP
1985	RLPL	-0.0246056	non-ASP
1986	SGEE	0.00807935	non-ASP
1987	TLRL	-0.00158357	non-ASP
1988	WGF	-0.0392998	non-ASP
1989	ALGG	-0.0347682	non-ASP
1990	EELS	-0.0184491	non-ASP
1991	EMM	-0.00276144	non-ASP
1992	LNW	-0.0148215	non-ASP
1993	RLLS	0.0132508	non-ASP
1994	GEE	0.0540546	non-ASP
1995	ALEE	-0.0346459	non-ASP
1996	LARL	0.00599448	non-ASP
1997	LLQA	0.0164344	non-ASP
1998	LWP	-0.00185481	non-ASP
1999	SAAG	-0.00631503	non-ASP
[truncated: 10,400 more rows]
